# Supplementary material for: Draft genome sequence of cauliflower (Brassica oleracea L. var. botrytis) provides new insights into the C genome in Brassica species
Source: Hortic Res. 2019 Jul 1;6:82. doi: 10.1038/s41438-019-0164-0 (PMC6804732; doi:10.1038/s41438-019-0164-0)
Supplement: Supplementary file 3 — Table S14 [file 41438_2019_164_MOESM3_ESM.xlsx]

## Sheet: Sheet1
Table S14 specific genes in cauliflower
gene.id	NR_annotation	Swissprot_annotation	IPRSCAN_annotation	KEGG_annotation
evm.model.000096F.260	hypothetical protein CERSUDRAFT_61265, partial [Ceriporiopsis subvermispora B]	NA	NA	NA
evm.model.000096F.265	hypothetical protein CERSUDRAFT_61265, partial [Ceriporiopsis subvermispora B]	NA	NA	NA
evm.model.000100F.141	hypothetical protein CERSUDRAFT_61265, partial [Ceriporiopsis subvermispora B]	NA	NA	NA
evm.model.000100F.145	hypothetical protein CERSUDRAFT_61265, partial [Ceriporiopsis subvermispora B]	NA	NA	NA
evm.model.000349F.10	hypothetical protein CERSUDRAFT_61265, partial [Ceriporiopsis subvermispora B]	NA	NA	NA
evm.model.000349F.16	hypothetical protein CERSUDRAFT_61265, partial [Ceriporiopsis subvermispora B]	NA	NA	NA
evm.model.000349F.24	hypothetical protein CERSUDRAFT_61265, partial [Ceriporiopsis subvermispora B]	NA	NA	NA
evm.model.000349F.2	hypothetical protein CERSUDRAFT_61265, partial [Ceriporiopsis subvermispora B]	NA	NA	NA
evm.model.000349F.31	hypothetical protein CERSUDRAFT_61265, partial [Ceriporiopsis subvermispora B]	NA	NA	NA
evm.model.000349F.35	hypothetical protein CERSUDRAFT_61265, partial [Ceriporiopsis subvermispora B]	NA	NA	NA
evm.model.000349F.39	hypothetical protein CERSUDRAFT_61265, partial [Ceriporiopsis subvermispora B]	NA	NA	NA
evm.model.000349F.43	hypothetical protein CERSUDRAFT_61265, partial [Ceriporiopsis subvermispora B]	NA	NA	NA
evm.model.000349F.6	hypothetical protein CERSUDRAFT_61265, partial [Ceriporiopsis subvermispora B]	NA	NA	NA
evm.model.000381F.11	hypothetical protein CERSUDRAFT_61265, partial [Ceriporiopsis subvermispora B]	NA	NA	NA
evm.model.000381F.17	hypothetical protein CERSUDRAFT_61265, partial [Ceriporiopsis subvermispora B]	NA	NA	NA
evm.model.000381F.23	hypothetical protein CERSUDRAFT_61265, partial [Ceriporiopsis subvermispora B]	NA	NA	NA
evm.model.000381F.4	hypothetical protein CERSUDRAFT_61265, partial [Ceriporiopsis subvermispora B]	NA	NA	NA
evm.model.000381F.7	hypothetical protein CERSUDRAFT_61265, partial [Ceriporiopsis subvermispora B]	NA	NA	NA
evm.model.000385F.10	hypothetical protein CERSUDRAFT_61265, partial [Ceriporiopsis subvermispora B]	NA	NA	NA
evm.model.000385F.15	hypothetical protein CERSUDRAFT_61265, partial [Ceriporiopsis subvermispora B]	NA	NA	NA
evm.model.000385F.22	hypothetical protein CERSUDRAFT_61265, partial [Ceriporiopsis subvermispora B]	NA	NA	NA
evm.model.000385F.26	hypothetical protein CERSUDRAFT_61265, partial [Ceriporiopsis subvermispora B]	NA	NA	NA
evm.model.000385F.2	hypothetical protein CERSUDRAFT_61265, partial [Ceriporiopsis subvermispora B]	NA	NA	NA
evm.model.000385F.7	hypothetical protein CERSUDRAFT_61265, partial [Ceriporiopsis subvermispora B]	NA	NA	NA
evm.model.000451F.12	hypothetical protein CERSUDRAFT_61265, partial [Ceriporiopsis subvermispora B]	NA	NA	NA
evm.model.000451F.16	hypothetical protein CERSUDRAFT_61265, partial [Ceriporiopsis subvermispora B]	NA	NA	NA
evm.model.000451F.20	hypothetical protein CERSUDRAFT_61265, partial [Ceriporiopsis subvermispora B]	NA	NA	NA
evm.model.000451F.5	hypothetical protein CERSUDRAFT_61265, partial [Ceriporiopsis subvermispora B]	NA	NA	NA
evm.model.000451F.8	hypothetical protein CERSUDRAFT_61265, partial [Ceriporiopsis subvermispora B]	NA	NA	NA
evm.model.000452F.12	hypothetical protein CERSUDRAFT_61265, partial [Ceriporiopsis subvermispora B]	NA	NA	NA
evm.model.000452F.15	hypothetical protein CERSUDRAFT_61265, partial [Ceriporiopsis subvermispora B]	NA	NA	NA
evm.model.000452F.19	hypothetical protein CERSUDRAFT_61265, partial [Ceriporiopsis subvermispora B]	NA	NA	NA
evm.model.000452F.4	hypothetical protein CERSUDRAFT_61265, partial [Ceriporiopsis subvermispora B]	NA	NA	NA
evm.model.000452F.8	hypothetical protein CERSUDRAFT_61265, partial [Ceriporiopsis subvermispora B]	NA	NA	NA
evm.model.000482F.13	hypothetical protein CERSUDRAFT_61265, partial [Ceriporiopsis subvermispora B]	NA	NA	NA
evm.model.000482F.17	hypothetical protein CERSUDRAFT_61265, partial [Ceriporiopsis subvermispora B]	NA	NA	NA
evm.model.000482F.9	hypothetical protein CERSUDRAFT_61265, partial [Ceriporiopsis subvermispora B]	NA	NA	NA
evm.model.000483F.11	hypothetical protein CERSUDRAFT_61265, partial [Ceriporiopsis subvermispora B]	NA	NA	NA
evm.model.000483F.7	hypothetical protein CERSUDRAFT_61265, partial [Ceriporiopsis subvermispora B]	NA	NA	NA
evm.model.000493F.4	hypothetical protein CERSUDRAFT_61265, partial [Ceriporiopsis subvermispora B]	NA	NA	NA
evm.model.000506F.13	hypothetical protein CERSUDRAFT_61265, partial [Ceriporiopsis subvermispora B]	NA	NA	NA
evm.model.000506F.1	hypothetical protein CERSUDRAFT_61265, partial [Ceriporiopsis subvermispora B]	NA	NA	NA
evm.model.000506F.4	hypothetical protein CERSUDRAFT_61265, partial [Ceriporiopsis subvermispora B]	NA	NA	NA
evm.model.000506F.9	hypothetical protein CERSUDRAFT_61265, partial [Ceriporiopsis subvermispora B]	NA	NA	NA
evm.model.000514F.10	hypothetical protein CERSUDRAFT_61265, partial [Ceriporiopsis subvermispora B]	NA	NA	NA
evm.model.000514F.14	hypothetical protein CERSUDRAFT_61265, partial [Ceriporiopsis subvermispora B]	NA	NA	NA
evm.model.000514F.2	hypothetical protein CERSUDRAFT_61265, partial [Ceriporiopsis subvermispora B]	NA	NA	NA
evm.model.000514F.6	hypothetical protein CERSUDRAFT_61265, partial [Ceriporiopsis subvermispora B]	NA	NA	NA
evm.model.000515F.3	hypothetical protein CERSUDRAFT_61265, partial [Ceriporiopsis subvermispora B]	NA	NA	NA
evm.model.000515F.8	hypothetical protein CERSUDRAFT_61265, partial [Ceriporiopsis subvermispora B]	NA	NA	NA
evm.model.000526F.10	hypothetical protein CERSUDRAFT_61265, partial [Ceriporiopsis subvermispora B]	NA	NA	NA
evm.model.000526F.2	hypothetical protein CERSUDRAFT_61265, partial [Ceriporiopsis subvermispora B]	NA	NA	NA
evm.model.000526F.6	hypothetical protein CERSUDRAFT_61265, partial [Ceriporiopsis subvermispora B]	NA	NA	NA
evm.model.000544F.2	hypothetical protein CERSUDRAFT_61265, partial [Ceriporiopsis subvermispora B]	NA	NA	NA
evm.model.000544F.5	hypothetical protein CERSUDRAFT_61265, partial [Ceriporiopsis subvermispora B]	NA	NA	NA
evm.model.000544F.9	hypothetical protein CERSUDRAFT_61265, partial [Ceriporiopsis subvermispora B]	NA	NA	NA
evm.model.000554F.10	hypothetical protein CERSUDRAFT_61265, partial [Ceriporiopsis subvermispora B]	NA	NA	NA
evm.model.000554F.13	hypothetical protein CERSUDRAFT_61265, partial [Ceriporiopsis subvermispora B]	NA	NA	NA
evm.model.000554F.4	hypothetical protein CERSUDRAFT_61265, partial [Ceriporiopsis subvermispora B]	NA	NA	NA
evm.model.000558F.12	hypothetical protein CERSUDRAFT_61265, partial [Ceriporiopsis subvermispora B]	NA	NA	NA
evm.model.000558F.8	hypothetical protein CERSUDRAFT_61265, partial [Ceriporiopsis subvermispora B]	NA	NA	NA
evm.model.000579F.7	hypothetical protein CERSUDRAFT_61265, partial [Ceriporiopsis subvermispora B]	NA	NA	NA
evm.model.000580F.10	hypothetical protein CERSUDRAFT_61265, partial [Ceriporiopsis subvermispora B]	NA	NA	NA
evm.model.000580F.16	hypothetical protein CERSUDRAFT_61265, partial [Ceriporiopsis subvermispora B]	NA	NA	NA
evm.model.000580F.3	hypothetical protein CERSUDRAFT_61265, partial [Ceriporiopsis subvermispora B]	NA	NA	NA
evm.model.000580F.7	hypothetical protein CERSUDRAFT_61265, partial [Ceriporiopsis subvermispora B]	NA	NA	NA
evm.model.000596F.16	hypothetical protein CERSUDRAFT_61265, partial [Ceriporiopsis subvermispora B]	NA	NA	NA
evm.model.000596F.6	hypothetical protein CERSUDRAFT_61265, partial [Ceriporiopsis subvermispora B]	NA	NA	NA
evm.model.000606F.2	hypothetical protein CERSUDRAFT_61265, partial [Ceriporiopsis subvermispora B]	NA	NA	NA
evm.model.000610F.3	hypothetical protein CERSUDRAFT_61265, partial [Ceriporiopsis subvermispora B]	NA	NA	NA
evm.model.000610F.6	hypothetical protein CERSUDRAFT_61265, partial [Ceriporiopsis subvermispora B]	NA	NA	NA
evm.model.000610F.9	hypothetical protein CERSUDRAFT_61265, partial [Ceriporiopsis subvermispora B]	NA	NA	NA
evm.model.000631F.3	hypothetical protein CERSUDRAFT_61265, partial [Ceriporiopsis subvermispora B]	NA	NA	NA
evm.model.000631F.6	hypothetical protein CERSUDRAFT_61265, partial [Ceriporiopsis subvermispora B]	NA	NA	NA
evm.model.000685F.8	hypothetical protein CERSUDRAFT_61265, partial [Ceriporiopsis subvermispora B]	NA	NA	NA
evm.model.000692F.2	hypothetical protein CERSUDRAFT_61265, partial [Ceriporiopsis subvermispora B]	NA	NA	NA
evm.model.000692F.6	hypothetical protein CERSUDRAFT_61265, partial [Ceriporiopsis subvermispora B]	NA	NA	NA
evm.model.000829F.2	hypothetical protein CERSUDRAFT_61265, partial [Ceriporiopsis subvermispora B]	NA	NA	NA
evm.model.000885F.1	hypothetical protein CERSUDRAFT_61265, partial [Ceriporiopsis subvermispora B]	NA	NA	NA
evm.model.001006F.4	hypothetical protein CERSUDRAFT_61265, partial [Ceriporiopsis subvermispora B]	NA	NA	NA
evm.model.001006F.8	hypothetical protein CERSUDRAFT_61265, partial [Ceriporiopsis subvermispora B]	NA	NA	NA
evm.model.001015F.4	hypothetical protein CERSUDRAFT_61265, partial [Ceriporiopsis subvermispora B]	NA	NA	NA
evm.model.001049F.14	hypothetical protein CERSUDRAFT_61265, partial [Ceriporiopsis subvermispora B]	NA	NA	NA
evm.model.001049F.4	hypothetical protein CERSUDRAFT_61265, partial [Ceriporiopsis subvermispora B]	NA	NA	NA
evm.model.001049F.8	hypothetical protein CERSUDRAFT_61265, partial [Ceriporiopsis subvermispora B]	NA	NA	NA
evm.model.001050F.4	hypothetical protein CERSUDRAFT_61265, partial [Ceriporiopsis subvermispora B]	NA	NA	NA
evm.model.001069F.10	hypothetical protein CERSUDRAFT_61265, partial [Ceriporiopsis subvermispora B]	NA	NA	NA
evm.model.001069F.5	hypothetical protein CERSUDRAFT_61265, partial [Ceriporiopsis subvermispora B]	NA	NA	NA
evm.model.001079F.3	hypothetical protein CERSUDRAFT_61265, partial [Ceriporiopsis subvermispora B]	NA	NA	NA
evm.model.001079F.9	hypothetical protein CERSUDRAFT_61265, partial [Ceriporiopsis subvermispora B]	NA	NA	NA
evm.model.001101F.3	hypothetical protein CERSUDRAFT_61265, partial [Ceriporiopsis subvermispora B]	NA	NA	NA
evm.model.001104F.3	hypothetical protein CERSUDRAFT_61265, partial [Ceriporiopsis subvermispora B]	NA	NA	NA
evm.model.001236F.5	hypothetical protein CERSUDRAFT_61265, partial [Ceriporiopsis subvermispora B]	NA	NA	NA
evm.model.001254F.7	hypothetical protein CERSUDRAFT_61265, partial [Ceriporiopsis subvermispora B]	NA	NA	NA
evm.model.001419F.1	hypothetical protein CERSUDRAFT_61265, partial [Ceriporiopsis subvermispora B]	NA	NA	NA
evm.model.000417F.14	PREDICTED: uncharacterized protein LOC103848634 [Brassica rapa]	Uncharacterized protein At4g02000 OS=Arabidopsis thaliana GN=At4g02000 PE=2 SV=1	NA	wall-associated receptor kinase 1-like; K04730 interleukin-1 receptor-associated kinase 1 [EC:2.7.11.1] (A)
evm.model.000006F.214	BnaC05g28980D [Brassica napus]	Putative F-box/kelch-repeat protein At4g11770 OS=Arabidopsis thaliana GN=At4g11770 PE=3 SV=1	NA	hypothetical protein; K14050 geranylgeranyl transferase type-2 subunit alpha [EC:2.5.1.60] (A)
evm.model.000013F.57	PREDICTED: uncharacterized protein LOC103873574 [Brassica rapa]	NA	NA	NA
evm.model.000263F.45	PREDICTED: uncharacterized protein LOC103873574 [Brassica rapa]	NA	NA	NA
evm.model.000021F.165	PREDICTED: uncharacterized protein LOC103853717 isoform X2 [Brassica rapa]	NA	NA	hypothetical protein; K07466 replication factor A1 (A)
evm.model.001369F.2	PREDICTED: putative nuclease HARBI1 [Brassica rapa]	Putative nuclease HARBI1 OS=Rattus norvegicus GN=Harbi1 PE=2 SV=1	NA	uncharacterized LOC105173773; K01601 ribulose-bisphosphate carboxylase large chain [EC:4.1.1.39] (A)
evm.model.000022F.170	BnaAnng09750D [Brassica napus]	NA	NA	NA
evm.model.000217F.23	BnaAnng41780D, partial [Brassica napus]	Uncharacterized protein At4g04775 OS=Arabidopsis thaliana GN=At4g04775 PE=2 SV=1	NA	NA
evm.model.000262F.61	PREDICTED: uncharacterized protein LOC103872155 [Brassica rapa]	NA	NA	NA
evm.model.000182F.22	BnaA09g17420D [Brassica napus]	Vesicle-associated protein 1-4 OS=Arabidopsis thaliana GN=PVA14 PE=2 SV=1	Molecular Function: protein binding (GO:0005515),Biological Process: signal transduction (GO:0007165)	hypothetical protein; K04646 clathrin heavy chain (A)
evm.model.000329F.67	Zinc knuckle containing protein [Brassica oleracea]	NA	NA	uncharacterized LOC106377927; K03941 NADH dehydrogenase (ubiquinone) Fe-S protein 8 [EC:1.6.5.3 1.6.99.3] (A)
evm.model.000783F.4	PREDICTED: uncharacterized protein LOC103848956 [Brassica rapa]	NA	NA	uncharacterized LOC106377927; K03941 NADH dehydrogenase (ubiquinone) Fe-S protein 8 [EC:1.6.5.3 1.6.99.3] (A)
evm.model.000891F.6	Zinc knuckle containing protein [Brassica oleracea]	NA	NA	uncharacterized LOC106377927; K03941 NADH dehydrogenase (ubiquinone) Fe-S protein 8 [EC:1.6.5.3 1.6.99.3] (A)
evm.model.000936F.9	Zinc knuckle containing protein [Brassica oleracea]	NA	NA	uncharacterized LOC106377927; K03941 NADH dehydrogenase (ubiquinone) Fe-S protein 8 [EC:1.6.5.3 1.6.99.3] (A)
evm.model.000000F.1370	PREDICTED: uncharacterized protein LOC103853371 [Brassica rapa]	NA	NA	NA
evm.model.000108F.169	BnaC07g33550D [Brassica napus]	NA	NA	NA
evm.model.000003F.484	hypothetical protein; 112034-111678 [Arabidopsis thaliana]	NA	Molecular Function: nucleic acid binding (GO:0003676),Molecular Function: ribonuclease H activity (GO:0004523)	NA
evm.model.000097F.56	BnaC06g25240D [Brassica napus]	Uncharacterized protein At4g04775 OS=Arabidopsis thaliana GN=At4g04775 PE=2 SV=1	NA	NA
evm.model.000234F.48	BnaA09g14170D [Brassica napus]	NA	NA	NA
evm.model.000105F.170	BnaC08g27650D [Brassica napus]	L-2-hydroxyglutarate dehydrogenase, mitochondrial OS=Nematostella vectensis GN=v1g172254 PE=3 SV=1	Molecular Function: oxidoreductase activity (GO:0016491),Biological Process: oxidation-reduction process (GO:0055114)	DNA2-like helicase; K10742 DNA replication ATP-dependent helicase Dna2 [EC:3.6.4.12] (A)
evm.model.000027F.187	PREDICTED: miraculin-like [Brassica rapa]	NA	Molecular Function: endopeptidase inhibitor activity (GO:0004866)	NA
evm.model.000193F.72	BnaC09g12270D [Brassica napus]	NA	NA	NA
evm.model.000091F.240	BnaC05g44100D [Brassica napus]	Reactive oxygen species modulator 1 OS=Xenopus laevis GN=romo1 PE=3 SV=1	NA	NA
evm.model.000663F.4	PREDICTED: uncharacterized protein LOC103860134 [Brassica rapa]	NA	NA	ubiquitin carboxyl-terminal hydrolase 10-like; K11839 ubiquitin carboxyl-terminal hydrolase 8 [EC:3.4.19.12] (A)
evm.model.000044F.99	BnaC03g64470D [Brassica napus]	Desiccation-related protein PCC3-06 OS=Craterostigma plantagineum PE=2 SV=1	NA	NA
evm.model.000516F.13	NADH dehydrogenase subunit 2 (mitochondrion) (mitochondrion) [Brassica juncea var. tumida]	NADH-ubiquinone oxidoreductase chain 2 OS=Beta vulgaris GN=ND2 PE=3 SV=2	Molecular Function: NADH dehydrogenase (ubiquinone) activity (GO:0008137),Biological Process: ATP synthesis coupled electron transport (GO:0042773),Biological Process: oxidation-reduction process (GO:0055114)	NADH-ubiquinone/plastoquinone (complex I) protein; K03879 NADH-ubiquinone oxidoreductase chain 2 [EC:1.6.5.3] (A)
evm.model.000721F.9	NADH dehydrogenase subunit 2 (mitochondrion) (mitochondrion) [Brassica juncea var. tumida]	NADH-ubiquinone oxidoreductase chain 2 OS=Beta vulgaris GN=ND2 PE=3 SV=2	Molecular Function: NADH dehydrogenase (ubiquinone) activity (GO:0008137),Biological Process: ATP synthesis coupled electron transport (GO:0042773),Biological Process: oxidation-reduction process (GO:0055114)	NADH-ubiquinone/plastoquinone (complex I) protein; K03879 NADH-ubiquinone oxidoreductase chain 2 [EC:1.6.5.3] (A)
evm.model.000129F.215	BnaA09g37180D [Brassica napus]	Protein EMSY-LIKE 3 OS=Arabidopsis thaliana GN=EML3 PE=1 SV=1	NA	NA
evm.model.000012F.698	BnaCnng44790D [Brassica napus]	NA	Molecular Function: endopeptidase inhibitor activity (GO:0004866)	NA
evm.model.000390F.5	BnaCnng44790D [Brassica napus]	NA	Molecular Function: endopeptidase inhibitor activity (GO:0004866)	NA
evm.model.000858F.4	BnaCnng44790D [Brassica napus]	NA	Molecular Function: endopeptidase inhibitor activity (GO:0004866)	NA
evm.model.001157F.2	putative protein [Arabidopsis thaliana]	Putative nuclease HARBI1 OS=Rattus norvegicus GN=Harbi1 PE=2 SV=1	NA	uncharacterized LOC105173773; K01601 ribulose-bisphosphate carboxylase large chain [EC:4.1.1.39] (A)
evm.model.000065F.5	hypothetical protein EUTSA_v10003233mg [Eutrema salsugineum]	1-aminocyclopropane-1-carboxylate oxidase homolog 10 OS=Arabidopsis thaliana GN=At5g43450 PE=2 SV=1	Molecular Function: oxidoreductase activity (GO:0016491),Molecular Function: oxidoreductase activity, acting on paired donors, with incorporation or reduction of molecular oxygen, 2-oxoglutarate as one donor, and incorporation of one atom each of oxygen into both donors (GO:0016706),Biological Process: oxidation-reduction process (GO:0055114)	bx6; benzoxazin 6 (EC:1.14.20.2); K13229 2,4-dihydroxy-1,4-benzoxazin-3-one-glucoside dioxygenase [EC:1.14.20.2] (A)
evm.model.000285F.32	PREDICTED: uncharacterized protein LOC103848398 [Brassica rapa]	NA	NA	proline-rich receptor-like protein kinase PERK4; K04730 interleukin-1 receptor-associated kinase 1 [EC:2.7.11.1] (A)
evm.model.001203F.2	PREDICTED: putative ribonuclease H protein At1g65750 [Brassica rapa]	NA	NA	ubiquitin carboxyl-terminal hydrolase 10-like; K11839 ubiquitin carboxyl-terminal hydrolase 8 [EC:3.4.19.12] (A)
evm.model.000104F.196	PREDICTED: transmembrane protein 205 [Brassica rapa]	Transmembrane protein 205 OS=Xenopus laevis GN=tmem205 PE=2 SV=1	NA	ras-related protein Rab-3D-like; K07884 Ras-related protein Rab-3D (A)
evm.model.000098F.14	BnaCnng25840D [Brassica napus]	Thioredoxin H5 OS=Arabidopsis thaliana GN=TRX5 PE=1 SV=1	Biological Process: glycerol ether metabolic process (GO:0006662),Molecular Function: electron carrier activity (GO:0009055),Molecular Function: protein disulfide oxidoreductase activity (GO:0015035),Biological Process: cell redox homeostasis (GO:0045454)	thioredoxin H5-like; K03671 thioredoxin 1 (A)
evm.model.000034F.286	BnaC06g13100D [Brassica napus]	RPM1-interacting protein 4 OS=Arabidopsis thaliana GN=RIN4 PE=1 SV=1	NA	RPM1-interacting protein 4-like; K13456 RPM1-interacting protein 4 (A)
evm.model.000239F.63	BnaC06g13100D [Brassica napus]	RPM1-interacting protein 4 OS=Arabidopsis thaliana GN=RIN4 PE=1 SV=1	NA	RPM1-interacting protein 4-like; K13456 RPM1-interacting protein 4 (A)
evm.model.000187F.44	PREDICTED: uncharacterized protein LOC103872934 [Brassica rapa]	NA	NA	vesicle-fusing ATPase-like; K06027 vesicle-fusing ATPase [EC:3.6.4.6] (A)
evm.model.000212F.19	BnaC03g48910D [Brassica napus]	NA	NA	vesicle-fusing ATPase-like; K06027 vesicle-fusing ATPase [EC:3.6.4.6] (A)
evm.model.000027F.127	BnaC06g32840D [Brassica napus]	NA	NA	NA
evm.model.000098F.104	BnaA10g28150D [Brassica napus]	NA	NA	NA
evm.model.000316F.31	BnaAnng12420D [Brassica napus]	NA	NA	hypothetical protein; K14012 UBX domain-containing protein 1 (A)
evm.model.000003F.451	PREDICTED: protein ELF4-LIKE 2-like isoform X1 [Brassica rapa]	Protein ELF4-LIKE 2 OS=Arabidopsis thaliana GN=EFL2 PE=2 SV=1	NA	NA
evm.model.000533F.1	PREDICTED: uncharacterized protein LOC103841424 [Brassica rapa]	NA	NA	NA
evm.model.000135F.86	NA	NA	NA	NA
evm.model.000090F.97	PREDICTED: 40S ribosomal protein S25-3 [Brassica rapa]	40S ribosomal protein S25-3 OS=Arabidopsis thaliana GN=RPS25D PE=3 SV=2	NA	40S ribosomal protein S25-3; K02975 small subunit ribosomal protein S25e (A)
evm.model.000048F.169	PREDICTED: uncharacterized protein LOC103861092 [Brassica rapa]	RPM1-interacting protein 4 OS=Arabidopsis thaliana GN=RIN4 PE=1 SV=1	NA	hypothetical protein; K13456 RPM1-interacting protein 4 (A)
evm.model.000048F.89	BnaA03g57910D [Brassica napus]	RPM1-interacting protein 4 OS=Arabidopsis thaliana GN=RIN4 PE=1 SV=1	NA	hypothetical protein; K13456 RPM1-interacting protein 4 (A)
evm.model.000936F.7	PREDICTED: uncharacterized protein LOC103828833 [Brassica rapa]	NA	NA	NA
evm.model.000130F.30	BnaC08g20740D [Brassica napus]	Uncharacterized protein At3g49055 OS=Arabidopsis thaliana GN=At3g49055 PE=2 SV=1	NA	NA
evm.model.000212F.79	BnaC09g22610D [Brassica napus]	Mediator of RNA polymerase II transcription subunit 21 OS=Arabidopsis thaliana GN=MED21 PE=1 SV=1	NA	mediator of RNA polymerase II transcription subunit 21-like; K15152 mediator of RNA polymerase II transcription subunit 21 (A)
evm.model.000029F.199	PREDICTED: membrane-anchored ubiquitin-fold protein 1 [Brassica rapa]	Membrane-anchored ubiquitin-fold protein 1 OS=Arabidopsis thaliana GN=MUB1 PE=1 SV=1	NA	NA
evm.model.000133F.291	BnaC03g02590D [Brassica napus]	Iron-sulfur cluster co-chaperone protein HscB, mitochondrial OS=Mus musculus GN=Hscb PE=2 SV=2	Biological Process: protein folding (GO:0006457),Molecular Function: chaperone binding (GO:0051087),Biological Process: protein oligomerization (GO:0051259)	iron-sulfur cluster co-chaperone protein HscB, mitochondrial-like; K04082 molecular chaperone HscB (A)
evm.model.000061F.114	PREDICTED: E3 ubiquitin-protein ligase SINA-like 2 [Brassica rapa]	E3 ubiquitin-protein ligase SINA-like 2 OS=Arabidopsis thaliana GN=At1g66620 PE=2 SV=1	Cellular Component: nucleus (GO:0005634),Biological Process: ubiquitin-dependent protein catabolic process (GO:0006511),Biological Process: multicellular organismal development (GO:0007275),Molecular Function: zinc ion binding (GO:0008270)	E3 ubiquitin-protein ligase SINA-like 2; K04506 E3 ubiquitin-protein ligase SIAH1 [EC:2.3.2.27] (A)
evm.model.000455F.4	BnaCnng46930D [Brassica napus]	Probable mediator of RNA polymerase II transcription subunit 26a OS=Arabidopsis thaliana GN=MED26A PE=2 SV=1	Molecular Function: DNA binding (GO:0003677),Cellular Component: nucleus (GO:0005634),Biological Process: transcription, DNA-dependent (GO:0006351)	tceb3; transcription elongation factor B (SIII), polypeptide 3 (110kDa, elongin A); K15076 transcription elongation factor B, polypeptide 3 (A)
evm.model.000737F.4	BnaCnng46930D [Brassica napus]	Probable mediator of RNA polymerase II transcription subunit 26a OS=Arabidopsis thaliana GN=MED26A PE=2 SV=1	Molecular Function: DNA binding (GO:0003677),Cellular Component: nucleus (GO:0005634),Biological Process: transcription, DNA-dependent (GO:0006351)	tceb3; transcription elongation factor B (SIII), polypeptide 3 (110kDa, elongin A); K15076 transcription elongation factor B, polypeptide 3 (A)
evm.model.000011F.442	PREDICTED: B3 domain-containing protein At3g11580-like [Brassica rapa]	B3 domain-containing protein At3g11580 OS=Arabidopsis thaliana GN=ARF32 PE=2 SV=1	Molecular Function: DNA binding (GO:0003677)	AP2/ERF and B3 domain-containing transcription repressor TEM1-like; K09287 RAV-like factor (A)
evm.model.000105F.133	BnaA09g35900D [Brassica napus]	F-box protein At3g56470 OS=Arabidopsis thaliana GN=At3g56470 PE=2 SV=1	Molecular Function: protein binding (GO:0005515)	NA
evm.model.000178F.59	BnaC04g28670D [Brassica napus]	Uncharacterized protein At4g14450, chloroplastic OS=Arabidopsis thaliana GN=At4g14450 PE=2 SV=1	NA	NA
evm.model.000197F.28	BnaCnng41580D [Brassica napus]	NA	NA	NA
evm.model.001209F.3	PREDICTED: uncharacterized protein LOC103862598 [Brassica rapa]	NA	NA	myb-related protein Myb4-like; K09422 myb proto-oncogene protein, plant (A)
evm.model.000078F.203	BnaA06g39150D [Brassica napus]	NA	NA	NA
evm.model.000166F.111	BnaC05g19570D [Brassica napus]	NA	NA	NA
evm.model.000339F.12	PREDICTED: methyltransferase-like protein 7A [Brassica rapa]	Methyltransferase-like protein 7A OS=Homo sapiens GN=METTL7A PE=1 SV=1	NA	methyltransferase domain-containing protein (EC:2.1.1.17); K17803 methyltransferase OMS1, mitochondrial [EC:2.1.1.-] (A)
evm.model.000002F.219	PREDICTED: dirigent protein 23 [Brassica rapa]	Dirigent protein 23 OS=Arabidopsis thaliana GN=DIR23 PE=2 SV=1	NA	hypothetical protein; K01870 isoleucyl-tRNA synthetase [EC:6.1.1.5] (A)
evm.model.000043F.326	PREDICTED: uncharacterized protein LOC103865874 [Brassica rapa]	NA	NA	NA
evm.model.000085F.24	PREDICTED: uncharacterized protein LOC103853461 [Brassica rapa]	NA	NA	lysosomal alpha-mannosidase-like; K01191 alpha-mannosidase [EC:3.2.1.24] (A)
evm.model.000046F.93	BnaC05g16140D [Brassica napus]	NA	NA	NA
evm.model.001411F.1	PREDICTED: putative ribonuclease H protein At1g65750 [Brassica rapa]	NA	NA	uncharacterized LOC106392594; K00620 glutamate N-acetyltransferase / amino-acid N-acetyltransferase [EC:2.3.1.35 2.3.1.1] (A)
evm.model.000117F.172	BnaA08g15620D [Brassica napus]	NA	NA	NA
evm.model.000160F.1	BnaC06g24070D [Brassica napus]	NA	NA	NA
evm.model.000656F.6	PREDICTED: uncharacterized protein LOC103829116 [Brassica rapa]	NA	NA	hypothetical protein; K01876 aspartyl-tRNA synthetase [EC:6.1.1.12] (A)
evm.model.000095F.9	PREDICTED: ubiquitin domain-containing protein 1 isoform X1 [Brassica rapa]	Ubiquitin domain-containing protein 1 OS=Danio rerio GN=ubtd1 PE=2 SV=1	NA	NA
evm.model.000227F.148	BnaCnng33800D [Brassica napus]	DnaJ protein ERDJ2A OS=Arabidopsis thaliana GN=ERDJ2A PE=1 SV=1	Molecular Function: protein transporter activity (GO:0008565),Biological Process: posttranslational protein targeting to membrane, translocation (GO:0031204)	dnaJ protein ERDJ2A-like; K09540 translocation protein SEC63 (A)
evm.model.000105F.156	BnaCnng45840D [Brassica napus]	Rhomboid-like protein 20 OS=Arabidopsis thaliana GN=RBL20 PE=2 SV=1	Molecular Function: protein binding (GO:0005515)	KDEL-tailed cysteine endopeptidase CEP1; K01365 cathepsin L [EC:3.4.22.15] (A)
evm.model.000127F.100	BnaC06g04530D [Brassica napus]	Photosystem II 5 kDa protein, chloroplastic OS=Arabidopsis thaliana GN=PSBT PE=3 SV=2	NA	NA
evm.model.000088F.7	BnaA07g24480D [Brassica napus]	NA	NA	NA
evm.model.000072F.109	BnaA01g35080D [Brassica napus]	NA	NA	Trehalase 1; K01194 alpha,alpha-trehalase [EC:3.2.1.28] (A)
evm.model.000000F.788	BnaA02g06400D [Brassica napus]	Elongation factor 1-alpha 4 OS=Arabidopsis thaliana GN=A4 PE=1 SV=2	Molecular Function: GTPase activity (GO:0003924),Molecular Function: GTP binding (GO:0005525)	elongation factor 1-alpha, putative (EC:2.7.7.4); K03231 elongation factor 1-alpha (A)
evm.model.000001F.107	BnaA02g06400D [Brassica napus]	Elongation factor 1-alpha 4 OS=Arabidopsis thaliana GN=A4 PE=1 SV=2	Molecular Function: GTPase activity (GO:0003924),Molecular Function: GTP binding (GO:0005525)	hypothetical protein; K03231 elongation factor 1-alpha (A)
evm.model.000001F.108	BnaA02g06400D [Brassica napus]	Elongation factor 1-alpha 4 OS=Arabidopsis thaliana GN=A4 PE=1 SV=2	Molecular Function: GTPase activity (GO:0003924),Molecular Function: GTP binding (GO:0005525)	hypothetical protein; K03231 elongation factor 1-alpha (A)
evm.model.000002F.964	BnaA02g06400D [Brassica napus]	Elongation factor 1-alpha 4 OS=Arabidopsis thaliana GN=A4 PE=1 SV=2	Molecular Function: GTPase activity (GO:0003924),Molecular Function: GTP binding (GO:0005525)	hypothetical protein; K03231 elongation factor 1-alpha (A)
evm.model.000150F.85	BnaA02g06400D [Brassica napus]	Elongation factor 1-alpha 4 OS=Arabidopsis thaliana GN=A4 PE=1 SV=2	Molecular Function: GTPase activity (GO:0003924),Molecular Function: GTP binding (GO:0005525)	hypothetical protein; K03231 elongation factor 1-alpha (A)
evm.model.001089F.5	PREDICTED: uncharacterized protein LOC103844709 [Brassica rapa]	NA	Molecular Function: zinc ion binding (GO:0008270)	uncharacterized LOC105791039; K17604 zinc finger SWIM domain-containing protein 3 (A)
evm.model.001103F.1	PREDICTED: uncharacterized protein LOC103828857 [Brassica rapa]	NA	Molecular Function: zinc ion binding (GO:0008270)	uncharacterized LOC104456899; K17604 zinc finger SWIM domain-containing protein 3 (A)
evm.model.000004F.651	PREDICTED: uncharacterized protein LOC103836289 [Brassica rapa]	NA	NA	NA
evm.model.000079F.142	CLE11 protein [Raphanus sativus]	CLAVATA3/ESR (CLE)-related protein 11 OS=Arabidopsis thaliana GN=CLE11 PE=2 SV=1	NA	NA
evm.model.000137F.13	PREDICTED: CLAVATA3/ESR (CLE)-related protein 11-like [Brassica rapa]	CLAVATA3/ESR (CLE)-related protein 11 OS=Arabidopsis thaliana GN=CLE11 PE=2 SV=1	NA	NA
evm.model.000307F.3	PREDICTED: uncharacterized protein LOC103829797 [Brassica rapa]	Zinc finger protein CONSTANS-LIKE 12 OS=Arabidopsis thaliana GN=COL12 PE=2 SV=2	NA	splicing factor U2af large subunit B-like; K12837 splicing factor U2AF 65 kDa subunit (A)
evm.model.000307F.5	PREDICTED: uncharacterized protein LOC103829797 [Brassica rapa]	Zinc finger protein CONSTANS-LIKE 12 OS=Arabidopsis thaliana GN=COL12 PE=2 SV=2	NA	splicing factor U2af large subunit B-like; K12837 splicing factor U2AF 65 kDa subunit (A)
evm.model.000105F.104	BnaC08g27030D [Brassica napus]	Biotin carboxyl carrier protein of acetyl-CoA carboxylase OS=Nostoc sp. (strain PCC 7120 / UTEX 2576) GN=accB PE=1 SV=2	NA	A.BCCP2.d; biotin carboxyl carrier protein of acetyl-CoA carboxylase 2, chloroplastic-like; K02160 acetyl-CoA carboxylase biotin carboxyl carrier protein (A)
evm.model.000129F.186	BnaC08g29200D [Brassica napus]	Protein-lysine N-methyltransferase N6AMT2 OS=Homo sapiens GN=N6AMT2 PE=1 SV=1	NA	putative nadh-ubiquinone oxidoreductase 40 kda subunit protein; K03953 NADH dehydrogenase (ubiquinone) 1 alpha subcomplex subunit 9 (A)
evm.model.000064F.85	PREDICTED: thymidylate kinase isoform X1 [Brassica rapa]	Thymidylate kinase OS=Homo sapiens GN=DTYMK PE=1 SV=4	Molecular Function: thymidylate kinase activity (GO:0004798),Molecular Function: ATP binding (GO:0005524),Biological Process: dTDP biosynthetic process (GO:0006233)	thymidylate kinase; K00943 dTMP kinase [EC:2.7.4.9] (A)
evm.model.001300F.4	PREDICTED: uncharacterized protein LOC103868985 [Brassica rapa]	NA	NA	uncharacterized LOC106394339; K01188 beta-glucosidase [EC:3.2.1.21] (A)
evm.model.000128F.11	BnaCnng52580D [Brassica napus]	NA	NA	Transducin/WD40 repeat-like superfamily protein; K14962 COMPASS component SWD2 (A)
evm.model.001156F.7	PREDICTED: uncharacterized protein LOC103874390 [Brassica rapa]	NA	Molecular Function: nucleic acid binding (GO:0003676),Molecular Function: ribonuclease H activity (GO:0004523)	uncharacterized LOC106448093; K10581 ubiquitin-conjugating enzyme E2 O [EC:2.3.2.24] (A)
evm.model.001172F.5	PREDICTED: uncharacterized protein LOC103841107 [Brassica rapa]	Uncharacterized protein At3g60930, chloroplastic OS=Arabidopsis thaliana GN=At3g60930 PE=1 SV=1	NA	NA
evm.model.000000F.1596	hypothetical protein [Bacillus cereus]	Collagen alpha-5(VI) chain OS=Mus musculus GN=Col6a5 PE=1 SV=4	NA	NA
evm.model.000139F.107	BnaC03g25930D [Brassica napus]	ADP-ribosylation factor 1 OS=Arabidopsis thaliana GN=ARF1 PE=1 SV=2	Molecular Function: GTP binding (GO:0005525),Cellular Component: intracellular (GO:0005622),Biological Process: intracellular protein transport (GO:0006886),Biological Process: small GTPase mediated signal transduction (GO:0007264),Biological Process: protein transport (GO:0015031)	ARF; ADP-ribosylation factor; K07937 ADP-ribosylation factor 1 (A)
evm.model.000310F.22	ADP-ribosylation factor [Arabidopsis lyrata subsp. lyrata]	ADP-ribosylation factor 1 OS=Arabidopsis thaliana GN=ARF1 PE=1 SV=2	Molecular Function: GTP binding (GO:0005525),Cellular Component: intracellular (GO:0005622),Biological Process: intracellular protein transport (GO:0006886),Biological Process: small GTPase mediated signal transduction (GO:0007264),Biological Process: protein transport (GO:0015031)	ADP-ribosylation factor; K07937 ADP-ribosylation factor 1 (A)
evm.model.000057F.297	BnaA06g26470D [Brassica napus]	NA	NA	NA
evm.model.000030F.119	predicted protein [Arabidopsis lyrata subsp. lyrata]	Protease Do-like 10, mitochondrial OS=Arabidopsis thaliana GN=DEGP10 PE=2 SV=1	NA	NA
evm.model.000021F.121	BnaA07g13450D [Brassica napus]	RING-H2 finger protein ATL57 OS=Arabidopsis thaliana GN=ATL57 PE=2 SV=1	NA	RING-H2 finger protein ATL57; K10664 E3 ubiquitin-protein ligase ATL6/9/15/31/42/55 [EC:2.3.2.27] (A)
evm.model.000025F.124	BnaC02g13180D [Brassica napus]	V-type proton ATPase subunit e1 OS=Arabidopsis thaliana GN=VHA-e1 PE=2 SV=1	Molecular Function: hydrogen ion transmembrane transporter activity (GO:0015078),Biological Process: ATP hydrolysis coupled proton transport (GO:0015991),Cellular Component: proton-transporting V-type ATPase, V0 domain (GO:0033179)	V-type proton ATPase subunit e1; K02153 V-type H+-transporting ATPase subunit e (A)
evm.model.000016F.249	BnaC08g03710D [Brassica napus]	NA	NA	NA
evm.model.000075F.17	PREDICTED: putative F-box/kelch-repeat protein At4g39756 [Brassica rapa]	Putative F-box/kelch-repeat protein At4g39756 OS=Arabidopsis thaliana GN=At4g39756 PE=3 SV=1	Molecular Function: protein binding (GO:0005515)	NA
evm.model.000038F.226	PR-6 proteinase inhibitor family protein [Arabidopsis thaliana]	Proteinase inhibitor OS=Linum usitatissimum PE=1 SV=1	Molecular Function: serine-type endopeptidase inhibitor activity (GO:0004867),Biological Process: response to wounding (GO:0009611)	NA
evm.model.000033F.276	PREDICTED: glutathione S-transferase U23 [Brassica rapa]	Glutathione S-transferase U23 OS=Arabidopsis thaliana GN=GSTU23 PE=2 SV=1	Molecular Function: protein binding (GO:0005515)	glutathione S-transferase U23-like; K00799 glutathione S-transferase [EC:2.5.1.18] (A)
evm.model.000048F.236	BnaA03g37050D [Brassica napus]	60S ribosomal protein L36a OS=Arabidopsis thaliana GN=RPL36AA PE=2 SV=3	Molecular Function: structural constituent of ribosome (GO:0003735),Cellular Component: intracellular (GO:0005622),Cellular Component: ribosome (GO:0005840),Biological Process: translation (GO:0006412)	60S ribosomal protein L36a-like; K02929 large subunit ribosomal protein L44e (A)
evm.model.000084F.201	BnaC01g38890D [Brassica napus]	NA	NA	NA
evm.model.000112F.84	BnaC01g38890D [Brassica napus]	NA	NA	NA
evm.model.000803F.2	PREDICTED: uncharacterized protein LOC103840365 [Brassica rapa]	NA	NA	uncharacterized LOC102707106; K12619 5'-3' exoribonuclease 2 [EC:3.1.13.-] (A)
evm.model.000078F.180	BnaC03g50570D [Brassica napus]	NAC domain-containing protein 102 OS=Arabidopsis thaliana GN=NAC102 PE=1 SV=1	Molecular Function: DNA binding (GO:0003677),Biological Process: regulation of transcription, DNA-dependent (GO:0006355)	NAC domain-containing protein 89-like; K12581 CCR4-NOT transcription complex subunit 7/8 (A)
evm.model.000002F.454	PREDICTED: reticulon-like protein B22 [Brassica rapa]	Reticulon-like protein B22 OS=Arabidopsis thaliana GN=RTNLB22 PE=2 SV=1	NA	NA
evm.model.000208F.46	PREDICTED: epsin-1 [Brassica rapa]	NA	NA	NA
evm.model.000516F.7	ribosomal protein S14 [Brassica napus]	Ribosomal protein S14, mitochondrial OS=Brassica napus GN=RPS14 PE=3 SV=1	Molecular Function: structural constituent of ribosome (GO:0003735),Cellular Component: intracellular (GO:0005622),Cellular Component: ribosome (GO:0005840),Biological Process: translation (GO:0006412)	rps14, BrnapMp075; ribosomal protein S14; K02954 small subunit ribosomal protein S14 (A)
evm.model.000721F.3	ribosomal protein S14 [Brassica napus]	Ribosomal protein S14, mitochondrial OS=Brassica napus GN=RPS14 PE=3 SV=1	Molecular Function: structural constituent of ribosome (GO:0003735),Cellular Component: intracellular (GO:0005622),Cellular Component: ribosome (GO:0005840),Biological Process: translation (GO:0006412)	rps14, BrnapMp075; ribosomal protein S14; K02954 small subunit ribosomal protein S14 (A)
evm.model.000068F.161	BnaA03g35690D [Brassica napus]	Ubiquitin carboxyl-terminal hydrolase 12 OS=Arabidopsis thaliana GN=UBP12 PE=1 SV=2	Molecular Function: protein binding (GO:0005515)	MATH domain-containing protein At5g43560-like; K10523 speckle-type POZ protein (A)
evm.model.000032F.581	BnaA03g51650D [Brassica napus]	B3 domain-containing protein REM5 OS=Arabidopsis thaliana GN=REM5 PE=2 SV=1	Molecular Function: DNA binding (GO:0003677)	glutamate receptor 2.1-like; K05387 glutamate receptor, ionotropic, plant (A)
evm.model.000007F.345	BnaA01g04240D [Brassica napus]	Putative defensin-like protein 230 OS=Arabidopsis thaliana GN=SCRL24 PE=3 SV=2	Biological Process: signal transduction (GO:0007165)	NA
evm.model.000465F.10	ycf4 (chloroplast) [Brassica oleracea var. capitata]	Photosystem I assembly protein Ycf4 OS=Draba nemorosa GN=ycf4 PE=3 SV=1	Cellular Component: photosystem I (GO:0009522),Cellular Component: thylakoid (GO:0009579),Biological Process: photosynthesis (GO:0015979),Cellular Component: integral to membrane (GO:0016021)	photosystem I assembly protein Ycf4; K01963 acetyl-CoA carboxylase carboxyl transferase subunit beta [EC:6.4.1.2] (A)
evm.model.000184F.57	PREDICTED: uncharacterized protein LOC103851226 [Brassica rapa]	NA	NA	NA
evm.model.000043F.28	BnaC04g50780D [Brassica napus]	NA	NA	glutathione reductase, chloroplastic-like; K00383 glutathione reductase (NADPH) [EC:1.8.1.7] (A)
evm.model.000299F.65	PREDICTED: uncharacterized protein LOC103839733 [Brassica rapa]	NA	NA	NA
evm.model.000123F.90	BnaC03g76320D [Brassica napus]	NA	NA	NA
evm.model.000293F.25	BnaA06g36010D [Brassica napus]	NA	Molecular Function: protein binding (GO:0005515)	NA
evm.model.000150F.99	PREDICTED: uncharacterized protein LOC104753168 [Camelina sativa]	Probable transposase-like protein At4g04430 OS=Arabidopsis thaliana GN=At4g04430 PE=3 SV=1	NA	NA
evm.model.000011F.614	PREDICTED: dirigent protein 22-like [Brassica rapa]	Dirigent protein 20 OS=Arabidopsis thaliana GN=DIR20 PE=2 SV=1	NA	hypothetical protein; K01870 isoleucyl-tRNA synthetase [EC:6.1.1.5] (A)
evm.model.000016F.189	PREDICTED: uncharacterized protein LOC103833073 [Brassica rapa]	NA	NA	NA
evm.model.000016F.190	PREDICTED: uncharacterized protein LOC103833073 [Brassica rapa]	NA	NA	NA
evm.model.000540F.10	cytochrome c oxidase subunit 3 (mitochondrion) (mitochondrion) [Brassica juncea var. tumida]	Cytochrome c oxidase subunit 3 OS=Glycine max GN=COX3 PE=2 SV=1	Molecular Function: heme-copper terminal oxidase activity (GO:0015002),Cellular Component: membrane (GO:0016020),Biological Process: aerobic electron transport chain (GO:0019646)	cytochrome c oxidase subunit 3; K02262 cytochrome c oxidase subunit 3 (A)
evm.model.000023F.406	BnaC05g37640D [Brassica napus]	Elongation factor P OS=Sphingomonas wittichii (strain RW1 / DSM 6014 / JCM 10273) GN=efp PE=3 SV=1	Molecular Function: translation elongation factor activity (GO:0003746),Cellular Component: cytoplasm (GO:0005737),Biological Process: translational elongation (GO:0006414),Biological Process: peptide biosynthetic process (GO:0043043)	hypothetical protein; K01687 dihydroxy-acid dehydratase [EC:4.2.1.9] (A)
evm.model.000004F.767	BnaC08g15070D [Brassica napus]	Mediator of RNA polymerase II transcription subunit 32 OS=Arabidopsis thaliana GN=MED32 PE=1 SV=1	NA	hypothetical protein; K11778 ditrans,polycis-polyprenyl diphosphate synthase [EC:2.5.1.87] (A)
evm.model.000010F.87	PREDICTED: uncharacterized protein LOC103829202 [Brassica rapa]	NA	NA	NA
evm.model.000048F.135	BnaC03g44790D [Brassica napus]	NA	NA	NA
evm.model.000085F.214	BnaAnng40750D [Brassica napus]	NA	NA	NA
evm.model.000076F.82	PREDICTED: defensin-like protein 172 [Brassica rapa]	Defensin-like protein 172 OS=Arabidopsis thaliana GN=LCR60 PE=2 SV=1	NA	NA
evm.model.000115F.137	NA	NA	NA	NA
evm.model.000007F.543	hypothetical protein EUTSA_v10026844mg [Eutrema salsugineum]	Auxin-responsive protein SAUR21 OS=Arabidopsis thaliana GN=SAUR21 PE=2 SV=1	NA	hypothetical protein; K14488 SAUR family protein (A)
evm.model.000133F.24	PREDICTED: eukaryotic translation initiation factor 2 subunit beta isoform X2 [Brassica rapa]	Eukaryotic translation initiation factor 2 subunit beta OS=Triticum aestivum PE=1 SV=1	Molecular Function: translation initiation factor activity (GO:0003743),Biological Process: translational initiation (GO:0006413)	eukaryotic translation initiation factor 2 subunit beta-like; K03238 translation initiation factor 2 subunit 2 (A)
evm.model.000001F.963	PREDICTED: elicitor peptide 4-like isoform X2 [Brassica rapa]	Elicitor peptide 7 OS=Arabidopsis thaliana GN=PEP7 PE=3 SV=1	NA	NA
evm.model.000017F.171	BnaA06g10030D [Brassica napus]	NA	NA	NA
evm.model.000051F.73	BnaC01g36310D [Brassica napus]	PRA1 family protein H OS=Arabidopsis thaliana GN=PRA1H PE=2 SV=1	NA	NA
evm.model.000040F.20	BnaCnng00160D [Brassica napus]	NA	NA	uncharacterized LOC106452310; K07466 replication factor A1 (A)
evm.model.000006F.276	BnaCnng46440D [Brassica napus]	NA	NA	NA
evm.model.000105F.165	BnaC01g26520D [Brassica napus]	NA	NA	NA
evm.model.000225F.46	BnaC01g26520D [Brassica napus]	NA	NA	NA
evm.model.000108F.123	BnaC04g11680D [Brassica napus]	NA	NA	NA
evm.model.000196F.36	PREDICTED: putative vesicle-associated membrane protein 726 [Brassica rapa]	Putative vesicle-associated membrane protein 726 OS=Arabidopsis thaliana GN=VAMP726 PE=3 SV=2	Cellular Component: integral to membrane (GO:0016021),Biological Process: vesicle-mediated transport (GO:0016192)	putative vesicle-associated membrane protein 726; K08511 vesicle-associated membrane protein 72 (A)
evm.model.000049F.54	PREDICTED: B3 domain-containing protein REM9-like [Brassica rapa]	B3 domain-containing protein REM9 OS=Arabidopsis thaliana GN=REM9 PE=2 SV=1	Molecular Function: DNA binding (GO:0003677)	NA
evm.model.000173F.49	BnaA09g51880D [Brassica napus]	BON1-associated protein 2 OS=Arabidopsis thaliana GN=BAP2 PE=1 SV=1	NA	transcription factor MYB76-like; K09422 myb proto-oncogene protein, plant (A)
evm.model.000305F.24	proline-rich SAC51 [Brassica napus]	pEARLI1-like lipid transfer protein 2 OS=Arabidopsis thaliana GN=At4g12490 PE=2 SV=1	NA	uncharacterized LOC103646289; K02883 large subunit ribosomal protein L18e (A)
evm.model.000009F.181	BnaA07g07820D [Brassica napus]	Mediator of RNA polymerase II transcription subunit 9 OS=Arabidopsis thaliana GN=MED9 PE=1 SV=1	NA	NA
evm.model.000122F.57	BnaC08g10970D [Brassica napus]	NA	NA	NA
evm.model.000914F.3	BnaC03g63030D [Brassica napus]	NA	NA	NA
evm.model.000052F.246	beta tubulin 1 [Arabidopsis thaliana]	Tubulin beta-1 chain OS=Arabidopsis thaliana GN=TUBB1 PE=2 SV=1	Molecular Function: structural constituent of cytoskeleton (GO:0005200),Molecular Function: GTP binding (GO:0005525),Cellular Component: microtubule (GO:0005874),Biological Process: microtubule-based process (GO:0007017)	TUB1; tubulin beta-1 chain; K07375 tubulin beta (A)
evm.model.000003F.300	PREDICTED: uncharacterized protein At4g04775-like [Brassica rapa]	Uncharacterized protein At4g04775 OS=Arabidopsis thaliana GN=At4g04775 PE=2 SV=1	Molecular Function: zinc ion binding (GO:0008270)	armadillo repeat-containing kinesin-like protein 3; K10396 kinesin family member 5 (A)
evm.model.000010F.415	PREDICTED: uncharacterized protein At4g04775-like [Brassica rapa]	Uncharacterized protein At4g04775 OS=Arabidopsis thaliana GN=At4g04775 PE=2 SV=1	Molecular Function: zinc ion binding (GO:0008270)	armadillo repeat-containing kinesin-like protein 3; K10396 kinesin family member 5 (A)
evm.model.000047F.97	PREDICTED: uncharacterized protein At4g04775-like [Brassica rapa]	Uncharacterized protein At4g04775 OS=Arabidopsis thaliana GN=At4g04775 PE=2 SV=1	Molecular Function: zinc ion binding (GO:0008270)	NA
evm.model.000077F.57	PREDICTED: uncharacterized protein At4g04775-like [Brassica rapa]	Uncharacterized protein At4g04775 OS=Arabidopsis thaliana GN=At4g04775 PE=2 SV=1	Molecular Function: zinc ion binding (GO:0008270)	armadillo repeat-containing kinesin-like protein 3; K10396 kinesin family member 5 (A)
evm.model.000118F.124	PREDICTED: uncharacterized protein At4g04775-like [Brassica rapa]	Uncharacterized protein At4g04775 OS=Arabidopsis thaliana GN=At4g04775 PE=2 SV=1	NA	NA
evm.model.000121F.101	PREDICTED: uncharacterized protein At4g04775-like [Brassica rapa]	Uncharacterized protein At4g04775 OS=Arabidopsis thaliana GN=At4g04775 PE=2 SV=1	Molecular Function: zinc ion binding (GO:0008270)	armadillo repeat-containing kinesin-like protein 3; K10396 kinesin family member 5 (A)
evm.model.000151F.29	PREDICTED: uncharacterized protein At4g04775-like [Brassica rapa]	Uncharacterized protein At4g04775 OS=Arabidopsis thaliana GN=At4g04775 PE=2 SV=1	Molecular Function: zinc ion binding (GO:0008270)	armadillo repeat-containing kinesin-like protein 3; K10396 kinesin family member 5 (A)
evm.model.000158F.9	PREDICTED: uncharacterized protein At4g04775-like [Brassica rapa]	Uncharacterized protein At4g04775 OS=Arabidopsis thaliana GN=At4g04775 PE=2 SV=1	NA	armadillo repeat-containing kinesin-like protein 3; K10396 kinesin family member 5 (A)
evm.model.000433F.6	PREDICTED: uncharacterized protein At4g04775-like [Brassica rapa]	Uncharacterized protein At4g04775 OS=Arabidopsis thaliana GN=At4g04775 PE=2 SV=1	NA	NA
evm.model.001089F.10	PREDICTED: uncharacterized protein At4g04775-like [Brassica rapa]	Uncharacterized protein At4g04775 OS=Arabidopsis thaliana GN=At4g04775 PE=2 SV=1	Molecular Function: zinc ion binding (GO:0008270)	armadillo repeat-containing kinesin-like protein 3; K10396 kinesin family member 5 (A)
evm.model.000516F.25	orf311 (mitochondrion) [Brassica oleracea]	Uncharacterized mitochondrial protein AtMg01010 OS=Arabidopsis thaliana GN=AtMg01010 PE=4 SV=1	NA	NA
evm.model.000160F.115	hypothetical protein EUTSA_v10012115mg [Eutrema salsugineum]	NA	NA	NA
evm.model.000062F.234	BnaCnng57140D [Brassica napus]	NA	NA	NA
evm.model.000214F.68	BnaA06g01350D [Brassica napus]	NA	NA	NA
evm.model.000053F.75	PREDICTED: actin-related protein 2/3 complex subunit 3 [Brassica rapa]	Actin-related protein 2/3 complex subunit 3 OS=Arabidopsis thaliana GN=ARPC3 PE=1 SV=1	Cellular Component: cytoskeleton (GO:0005856),Cellular Component: Arp2/3 protein complex (GO:0005885),Biological Process: regulation of actin filament polymerization (GO:0030833),Biological Process: Arp2/3 complex-mediated actin nucleation (GO:0034314)	actin-related protein 2/3 complex subunit 3; K05756 actin related protein 2/3 complex, subunit 3 (A)
evm.model.000267F.15	BnaC01g24490D [Brassica napus]	Probable LRR receptor-like serine/threonine-protein kinase MEE39 OS=Arabidopsis thaliana GN=MEE39 PE=2 SV=1	NA	FRK1; FLG22-induced receptor-like kinase 1; K16224 senescence-induced receptor-like serine/threonine-protein kinase (A)
evm.model.000267F.16	BnaC01g24490D [Brassica napus]	Probable LRR receptor-like serine/threonine-protein kinase MEE39 OS=Arabidopsis thaliana GN=MEE39 PE=2 SV=1	Molecular Function: protein kinase activity (GO:0004672),Molecular Function: protein tyrosine kinase activity (GO:0004713),Molecular Function: ATP binding (GO:0005524),Biological Process: protein phosphorylation (GO:0006468)	putative receptor-like protein kinase At3g46340; K04733 interleukin-1 receptor-associated kinase 4 [EC:2.7.11.1] (A)
evm.model.000044F.52	BnaA08g10330D [Brassica napus]	NA	NA	NA
evm.model.000000F.596	hypothetical protein ARALYDRAFT_918860 [Arabidopsis lyrata subsp. lyrata]	NA	NA	NA
evm.model.000078F.124	BnaAnng15160D [Brassica napus]	NA	NA	NA
evm.model.000003F.11	hypothetical protein EUTSA_v10001229mg, partial [Eutrema salsugineum]	Disease resistance protein RPS6 OS=Arabidopsis thaliana GN=RPS6 PE=1 SV=1	Molecular Function: protein binding (GO:0005515)	disease resistance protein TAO1-like; K19613 leucine-rich repeat protein SHOC2 (A)
evm.model.000080F.49	BnaA10g05130D [Brassica napus]	Polyadenylate-binding protein RBP47C OS=Arabidopsis thaliana GN=RBP47C PE=2 SV=1	Molecular Function: nucleic acid binding (GO:0003676)	polyadenylate-binding protein RBP45A-like; K03231 elongation factor 1-alpha (A)
evm.model.000040F.3	BnaC03g65760D [Brassica napus]	NA	NA	NA
evm.model.000200F.39	NA	NA	NA	NA
evm.model.000000F.588	BnaA10g29040D [Brassica napus]	Cathepsin L-like proteinase OS=Fasciola hepatica GN=Cat-1 PE=1 SV=1	Biological Process: proteolysis (GO:0006508),Molecular Function: cysteine-type peptidase activity (GO:0008234)	KDEL-tailed cysteine endopeptidase CEP2-like; K01365 cathepsin L [EC:3.4.22.15] (A)
evm.model.000109F.160	BnaA10g29040D [Brassica napus]	NA	NA	KDEL-tailed cysteine endopeptidase CEP2-like; K01365 cathepsin L [EC:3.4.22.15] (A)
evm.model.000166F.11	NA	NA	NA	NA
evm.model.000071F.198	BnaC07g45980D [Brassica napus]	Auxin-induced protein 15A OS=Glycine max PE=2 SV=1	NA	auxin-induced protein 15A-like; K14488 SAUR family protein (A)
evm.model.000274F.33	PREDICTED: putative F-box protein At4g11580 [Brassica rapa]	Putative F-box protein At4g11580 OS=Arabidopsis thaliana GN=At4g11580 PE=4 SV=1	NA	F-box/LRR-repeat protein At3g48880-like; K10269 F-box and leucine-rich repeat protein 3 (A)
evm.model.000043F.306	PREDICTED: uncharacterized protein LOC103866026 [Brassica rapa]	NA	NA	NA
evm.model.000102F.184	BnaC04g30850D [Brassica napus]	NA	NA	NA
evm.model.000088F.70	BnaC06g26300D [Brassica napus]	NA	NA	conserved hypothetical protein; K09561 STIP1 homology and U-box containing protein 1 [EC:2.3.2.27] (A)
evm.model.000182F.9	PREDICTED: uncharacterized protein At4g15970-like [Brassica rapa]	Uncharacterized protein At4g15970 OS=Arabidopsis thaliana GN=At4g15970 PE=2 SV=1	NA	UDP-D-xylose:L-fucose alpha-1,3-D-xylosyltransferase MGP4; K11714 rhamnogalacturonan II specific xylosyltransferase [EC:2.4.2.-] (A)
evm.model.000095F.48	BnaC09g19350D [Brassica napus]	NA	NA	two-pore potassium channel 2-like; K05389 potassium channel subfamily K, other eukaryote (A)
evm.model.000059F.115	PREDICTED: uncharacterized protein LOC103863375 [Brassica rapa]	NA	NA	NA
evm.model.000238F.23	NA	NA	NA	NA
evm.model.000238F.24	BnaA10g13200D [Brassica napus]	NA	NA	NA
evm.model.000004F.142	BnaCnng32500D [Brassica napus]	NA	NA	serine/threonine-protein kinase BLUS1; K08835 serine/threonine-protein kinase OSR1/STK39 [EC:2.7.11.1] (A)
evm.model.000004F.366	PREDICTED: uncharacterized protein LOC103836289 [Brassica rapa]	NA	NA	NA
evm.model.000015F.70	BnaC08g47460D [Brassica napus]	NA	NA	copper amine oxidase family protein; K00276 primary-amine oxidase [EC:1.4.3.21] (A)
evm.model.000087F.104	BnaA09g54880D [Brassica napus]	NA	NA	NA
evm.model.000085F.49	BnaC08g00550D [Brassica napus]	NA	NA	NA
evm.model.000085F.50	BnaC08g00550D [Brassica napus]	NA	NA	NA
evm.model.000255F.18	NA	NA	NA	NA
evm.model.000084F.147	PREDICTED: uncharacterized protein LOC103848585 [Brassica rapa]	NA	NA	NA
evm.model.000135F.131	PREDICTED: uncharacterized protein LOC103844562 [Brassica rapa]	NA	NA	NA
evm.model.000159F.198	BnaC05g03900D [Brassica napus]	Vesicle transport protein GOT1A OS=Mus musculus GN=Golt1a PE=2 SV=1	Biological Process: vesicle-mediated transport (GO:0016192)	polyadenylate-binding protein 2; K14396 polyadenylate-binding protein 2 (A)
evm.model.000217F.35	hypothetical protein EUTSA_v10012151mg [Eutrema salsugineum]	NA	NA	NA
evm.model.000096F.179	uncharacterized protein [Arabidopsis thaliana]	NA	NA	NA
evm.model.000756F.5	PREDICTED: uncharacterized protein LOC103846189 [Brassica rapa]	Putative ribonuclease H protein At1g65750 OS=Arabidopsis thaliana GN=At1g65750 PE=3 SV=1	NA	LINE-1 retrotransposable element ORF2 protein; K18195 rhamnogalacturonan endolyase [EC:4.2.2.23] (A)
evm.model.000041F.179	BnaC09g28890D [Brassica napus]	Probable NADH dehydrogenase [ubiquinone] 1 alpha subcomplex subunit 5, mitochondrial OS=Arabidopsis thaliana GN=At5g52840 PE=1 SV=1	Cellular Component: mitochondrial inner membrane (GO:0005743),Molecular Function: oxidoreductase activity, acting on NAD(P)H (GO:0016651),Biological Process: respiratory electron transport chain (GO:0022904)	probable NADH dehydrogenase [ubiquinone] 1 alpha subcomplex subunit 5, mitochondrial; K03949 NADH dehydrogenase (ubiquinone) 1 alpha subcomplex subunit 5 (A)
evm.model.000143F.4	BnaC09g28890D [Brassica napus]	Probable NADH dehydrogenase [ubiquinone] 1 alpha subcomplex subunit 5, mitochondrial OS=Arabidopsis thaliana GN=At5g52840 PE=1 SV=1	Cellular Component: mitochondrial inner membrane (GO:0005743),Molecular Function: oxidoreductase activity, acting on NAD(P)H (GO:0016651),Biological Process: respiratory electron transport chain (GO:0022904)	probable NADH dehydrogenase [ubiquinone] 1 alpha subcomplex subunit 5, mitochondrial; K03949 NADH dehydrogenase (ubiquinone) 1 alpha subcomplex subunit 5 (A)
evm.model.000234F.63	BnaC09g28890D [Brassica napus]	Probable NADH dehydrogenase [ubiquinone] 1 alpha subcomplex subunit 5, mitochondrial OS=Arabidopsis thaliana GN=At5g52840 PE=1 SV=1	Cellular Component: mitochondrial inner membrane (GO:0005743),Molecular Function: oxidoreductase activity, acting on NAD(P)H (GO:0016651),Biological Process: respiratory electron transport chain (GO:0022904)	probable NADH dehydrogenase [ubiquinone] 1 alpha subcomplex subunit 5, mitochondrial; K03949 NADH dehydrogenase (ubiquinone) 1 alpha subcomplex subunit 5 (A)
evm.model.000029F.455	BnaA03g25690D [Brassica napus]	NA	NA	NA
evm.model.000032F.66	BnaC07g38680D [Brassica napus]	NA	NA	Trehalase 1; K01194 alpha,alpha-trehalase [EC:3.2.1.28] (A)
evm.model.000178F.36	BnaC04g28900D [Brassica napus]	Putative F-box/LRR-repeat protein At3g28410 OS=Arabidopsis thaliana GN=At3g28410 PE=4 SV=2	Molecular Function: protein binding (GO:0005515)	putative pirin-like protein At3g59260; K06911 uncharacterized protein (A)
evm.model.000199F.75	PREDICTED: uncharacterized protein LOC103864794 isoform X2 [Brassica rapa]	65-kDa microtubule-associated protein 5 OS=Arabidopsis thaliana GN=MAP65-5 PE=1 SV=2	Biological Process: microtubule cytoskeleton organization (GO:0000226),Biological Process: cytokinesis (GO:0000910),Molecular Function: microtubule binding (GO:0008017)	65-kDa microtubule-associated protein 5; K16732 protein regulator of cytokinesis 1 (A)
evm.model.000320F.18	BnaA05g08640D [Brassica napus]	Basic endochitinase CHB4 OS=Brassica napus PE=1 SV=2	Molecular Function: chitinase activity (GO:0004568),Biological Process: chitin catabolic process (GO:0006032),Biological Process: cell wall macromolecule catabolic process (GO:0016998)	chitinase; basic endochitinase CHB4-like; K01183 chitinase [EC:3.2.1.14] (A)
evm.model.000060F.180	BnaCnng50380D [Brassica napus]	Putative F-box protein At1g20800 OS=Arabidopsis thaliana GN=At1g20800 PE=2 SV=1	Molecular Function: protein binding (GO:0005515)	NA
evm.model.000084F.182	BnaA03g10960D [Brassica napus]	NA	NA	NA
evm.model.000122F.113	BnaC08g11690D [Brassica napus]	NA	NA	general transcription factor IIH subunit 3; K03143 transcription initiation factor TFIIH subunit 3 (A)
evm.model.000182F.41	BnaC09g18960D [Brassica napus]	NA	NA	NA
evm.model.000036F.261	BnaC03g76740D [Brassica napus]	NA	NA	NA
evm.model.000002F.1124	BnaA09g50490D [Brassica napus]	NA	NA	NA
evm.model.000002F.1135	PREDICTED: uncharacterized protein LOC103843642 [Brassica rapa]	NA	NA	NA
evm.model.000001F.837	PREDICTED: uncharacterized protein LOC103850805 [Brassica rapa]	NA	NA	NA
evm.model.000019F.368	PREDICTED: truncated transcription factor CAULIFLOWER A [Brassica rapa]	Agamous-like MADS-box protein AGL8 homolog OS=Solanum tuberosum PE=2 SV=1	Molecular Function: DNA binding (GO:0003677),Molecular Function: sequence-specific DNA binding transcription factor activity (GO:0003700),Cellular Component: nucleus (GO:0005634),Biological Process: regulation of transcription, DNA-dependent (GO:0006355),Molecular Function: protein dimerization activity (GO:0046983)	truncated transcription factor CAULIFLOWER A-like; K09264 MADS-box transcription factor, plant (A)
evm.model.000107F.191	BnaA03g36820D [Brassica napus]	GDSL esterase/lipase At1g28590 OS=Arabidopsis thaliana GN=At1g28590 PE=2 SV=2	NA	NA
evm.model.000076F.12	NA	NA	NA	NA
evm.model.000043F.224	hypothetical protein CARUB_v10019620mg, partial [Capsella rubella]	NA	NA	uncharacterized LOC104813337; K05609 ubiquitin carboxyl-terminal hydrolase L3 [EC:3.4.19.12] (A)
evm.model.000042F.66	BnaC06g10690D [Brassica napus]	Mediator of RNA polymerase II transcription subunit 9 OS=Arabidopsis thaliana GN=MED9 PE=1 SV=1	NA	NA
evm.model.000234F.44	NA	NA	NA	NA
evm.model.000153F.52	BnaA09g09590D [Brassica napus]	NA	NA	uncharacterized LOC106358828; K00872 homoserine kinase [EC:2.7.1.39] (A)
evm.model.000291F.31	BnaA08g29160D [Brassica napus]	NA	NA	uncharacterized LOC106358828; K00872 homoserine kinase [EC:2.7.1.39] (A)
evm.model.000098F.36	NA	NA	NA	NA
evm.model.000114F.146	BnaC09g11590D [Brassica napus]	NA	NA	uncharacterized LOC106392594; K00620 glutamate N-acetyltransferase / amino-acid N-acetyltransferase [EC:2.3.1.35 2.3.1.1] (A)
evm.model.000786F.4	BnaC09g11590D [Brassica napus]	NA	NA	uncharacterized LOC106392594; K00620 glutamate N-acetyltransferase / amino-acid N-acetyltransferase [EC:2.3.1.35 2.3.1.1] (A)
evm.model.000855F.7	BnaC09g11590D [Brassica napus]	NA	NA	uncharacterized LOC106392594; K00620 glutamate N-acetyltransferase / amino-acid N-acetyltransferase [EC:2.3.1.35 2.3.1.1] (A)
evm.model.000980F.4	BnaC09g11590D [Brassica napus]	NA	NA	uncharacterized LOC106392594; K00620 glutamate N-acetyltransferase / amino-acid N-acetyltransferase [EC:2.3.1.35 2.3.1.1] (A)
evm.model.000070F.15	BnaA10g08790D [Brassica napus]	NA	NA	NA
evm.model.000037F.122	PREDICTED: F-box protein At2g35280-like [Brassica rapa]	NA	NA	NA
evm.model.000129F.250	BnaC08g28580D [Brassica napus]	Probable mediator of RNA polymerase II transcription subunit 26b OS=Arabidopsis thaliana GN=MED26B PE=2 SV=1	Molecular Function: DNA binding (GO:0003677),Molecular Function: aspartic-type endopeptidase activity (GO:0004190),Cellular Component: nucleus (GO:0005634),Biological Process: transcription, DNA-dependent (GO:0006351),Biological Process: proteolysis (GO:0006508)	aspartic proteinase; K08245 phytepsin [EC:3.4.23.40] (A)
evm.model.000129F.251	BnaC08g28570D [Brassica napus]	Probable ribosome biogenesis protein RLP24 OS=Arabidopsis thaliana GN=At2g44860 PE=2 SV=1	Molecular Function: aspartic-type endopeptidase activity (GO:0004190),Biological Process: proteolysis (GO:0006508)	probable ribosome biogenesis protein RLP24; K02896 large subunit ribosomal protein L24e (A)
evm.model.000036F.317	hypothetical protein EUTSA_v10028948mg [Eutrema salsugineum]	Osmotin-like protein OSM34 OS=Arabidopsis thaliana GN=OSM34 PE=2 SV=2	NA	BRCA1-A complex subunit BRE-like; K12173 BRCA1-A complex subunit BRE (A)
evm.model.000123F.51	PREDICTED: LOW QUALITY PROTEIN: uncharacterized protein At4g38062 [Brassica rapa]	Uncharacterized protein At4g38065 OS=Arabidopsis thaliana GN=At4g38065 PE=4 SV=1	NA	NA
evm.model.000100F.76	PREDICTED: myosin-13-like [Brassica rapa]	Myosin-13 OS=Arabidopsis thaliana GN=XI-G PE=3 SV=1	Molecular Function: protein binding (GO:0005515)	myosin-13-like; K10357 myosin V (A)
evm.model.000409F.8	PREDICTED: uncharacterized protein LOC104783395 [Camelina sativa]	NA	NA	NA
evm.model.000118F.141	hypothetical protein EUTSA_v10026914mg [Eutrema salsugineum]	Defensin-like protein 32 OS=Arabidopsis thaliana GN=At1g35537 PE=3 SV=1	NA	NA
evm.model.000000F.107	BnaC03g17900D [Brassica napus]	F-box protein DOR OS=Arabidopsis thaliana GN=DOR PE=1 SV=2	NA	NA
evm.model.000223F.90	PREDICTED: LOW QUALITY PROTEIN: uncharacterized protein LOC103860922 [Brassica rapa]	NA	NA	NA
evm.model.000000F.1449	PREDICTED: uncharacterized protein LOC103855884 [Brassica rapa]	NA	NA	NA
evm.model.000019F.457	PREDICTED: putative small ubiquitin-related modifier 6 [Brassica rapa]	Putative small ubiquitin-related modifier 4 OS=Arabidopsis thaliana GN=SUMO4 PE=1 SV=1	NA	putative small ubiquitin-related modifier 6; K12160 small ubiquitin-related modifier (A)
evm.model.000830F.3	PREDICTED: uncharacterized protein LOC103843531 [Brassica rapa]	Uncharacterized protein At3g43530 OS=Arabidopsis thaliana GN=At3g43530 PE=1 SV=1	NA	polyubiquitin-C-like; K08770 ubiquitin C (A)
evm.model.000063F.24	PREDICTED: ethylene-responsive transcription factor ERF025-like [Brassica rapa]	Ethylene-responsive transcription factor ERF025 OS=Arabidopsis thaliana GN=ERF025 PE=2 SV=1	Molecular Function: sequence-specific DNA binding transcription factor activity (GO:0003700),Biological Process: regulation of transcription, DNA-dependent (GO:0006355)	dehydration-responsive element-binding protein 1A-like; K09286 EREBP-like factor (A)
evm.model.000133F.249	PREDICTED: dehydration-responsive element-binding protein 2A-like [Brassica rapa]	Dehydration-responsive element-binding protein 2A OS=Arabidopsis thaliana GN=DREB2A PE=1 SV=1	Molecular Function: sequence-specific DNA binding transcription factor activity (GO:0003700),Biological Process: regulation of transcription, DNA-dependent (GO:0006355)	dehydration-responsive element-binding protein 2A-like; K09286 EREBP-like factor (A)
evm.model.000139F.163	BnaC03g25520D [Brassica napus]	NA	NA	NA
evm.model.000064F.46	BnaC07g01160D [Brassica napus]	NA	NA	NA
evm.model.000084F.174	PREDICTED: uncharacterized protein LOC103859654 [Brassica rapa]	NA	NA	NA
evm.model.000084F.117	BnaAnng38080D [Brassica napus]	NA	NA	NA
evm.model.000078F.55	BnaA03g54470D [Brassica napus]	NA	NA	uncharacterized LOC103858789; K07466 replication factor A1 (A)
evm.model.000037F.109	BnaC04g08530D [Brassica napus]	Putative pectinesterase 14 OS=Arabidopsis thaliana GN=PME14 PE=2 SV=1	NA	NA
evm.model.000014F.273	BnaC03g38490D [Brassica napus]	NA	NA	NA
evm.model.000009F.284	NA	NA	NA	NA
evm.model.000339F.35	nucleic acid binding protein [Arabidopsis lyrata subsp. lyrata]	Uncharacterized protein At2g34160 OS=Arabidopsis thaliana GN=At2g34160 PE=1 SV=1	NA	NA
evm.model.000005F.21	BnaA06g19210D [Brassica napus]	NA	NA	lon protease-like; K08675 Lon-like ATP-dependent protease [EC:3.4.21.-] (A)
evm.model.000010F.403	BnaA07g11560D [Brassica napus]	NA	NA	NA
evm.model.000027F.245	BnaAnng30290D [Brassica napus]	NA	NA	uncharacterized LOC106384720; K07466 replication factor A1 (A)
evm.model.001409F.2	PREDICTED: uncharacterized protein LOC103828630 [Brassica rapa]	NA	NA	LINE-1 retrotransposable element ORF2 protein; K18195 rhamnogalacturonan endolyase [EC:4.2.2.23] (A)
evm.model.000107F.223	PREDICTED: uncharacterized protein LOC103837211 [Brassica rapa]	NA	NA	NA
evm.model.000135F.100	PREDICTED: phosphatidylinositol 4-kinase gamma 2-like [Brassica rapa]	Phosphatidylinositol 4-kinase gamma 2 OS=Arabidopsis thaliana GN=PI4KG2 PE=1 SV=2	Molecular Function: phosphotransferase activity, alcohol group as acceptor (GO:0016773)	hypothetical protein; K14544 U3 small nucleolar RNA-associated protein 22 (A)
evm.model.000028F.455	PREDICTED: ethylene-responsive transcription factor ERF113 [Brassica rapa]	Ethylene-responsive transcription factor ERF113 OS=Arabidopsis thaliana GN=ERF113 PE=2 SV=1	Molecular Function: sequence-specific DNA binding transcription factor activity (GO:0003700),Biological Process: regulation of transcription, DNA-dependent (GO:0006355)	ethylene-responsive transcription factor RAP2-3-like; K09286 EREBP-like factor (A)
evm.model.000246F.39	BnaA07g05770D [Brassica napus]	NA	NA	NA
evm.model.000039F.277	hypothetical protein 23.t00035 [Brassica oleracea]	NA	NA	NA
evm.model.000007F.103	PREDICTED: uncharacterized protein LOC103852415 isoform X2 [Brassica rapa]	NA	NA	NA
evm.model.000048F.80	PREDICTED: uncharacterized protein LOC103852415 isoform X3 [Brassica rapa]	Pentatricopeptide repeat-containing protein At1g12300, mitochondrial OS=Arabidopsis thaliana GN=At1g12300 PE=2 SV=1	NA	NA
evm.model.000177F.5	PREDICTED: F-box/kelch-repeat protein At1g64840-like [Brassica rapa]	F-box/kelch-repeat protein At2g24250 OS=Arabidopsis thaliana GN=At2g24250 PE=2 SV=2	Molecular Function: protein binding (GO:0005515)	NA
evm.model.000083F.411	BnaC02g20820D [Brassica napus]	NA	NA	NA
evm.model.000166F.113	BnaA01g22470D [Brassica napus]	NA	NA	NA
evm.model.000232F.44	BnaC07g06370D [Brassica napus]	NA	NA	NA
evm.model.000023F.258	BnaA05g25140D [Brassica napus]	NA	NA	NA
evm.model.000245F.37	BnaA03g37530D [Brassica napus]	NA	NA	NA
evm.model.000007F.913	hypothetical protein B456_003G010900 [Gossypium raimondii]	V-type proton ATPase 16 kDa proteolipid subunit OS=Gossypium hirsutum GN=CVA16-2 PE=2 SV=1	Molecular Function: hydrogen ion transmembrane transporter activity (GO:0015078),Biological Process: ATP hydrolysis coupled proton transport (GO:0015991),Cellular Component: proton-transporting two-sector ATPase complex, proton-transporting domain (GO:0033177),Cellular Component: proton-transporting V-type ATPase, V0 domain (GO:0033179)	hypothetical protein; K02155 V-type H+-transporting ATPase 16kDa proteolipid subunit (A)
evm.model.000010F.436	hypothetical protein B456_005G248800 [Gossypium raimondii]	V-type proton ATPase subunit c5 OS=Arabidopsis thaliana GN=VHA-c5 PE=2 SV=1	Molecular Function: hydrogen ion transmembrane transporter activity (GO:0015078),Biological Process: ATP hydrolysis coupled proton transport (GO:0015991),Cellular Component: proton-transporting two-sector ATPase complex, proton-transporting domain (GO:0033177),Cellular Component: proton-transporting V-type ATPase, V0 domain (GO:0033179)	V-type proton ATPase subunit c1; K02155 V-type H+-transporting ATPase 16kDa proteolipid subunit (A)
evm.model.000118F.129	BnaC08g13420D [Brassica napus]	NA	Molecular Function: RNA binding (GO:0003723)	emb2726; elongation factor Ts family protein; K02357 elongation factor Ts (A)
evm.model.000053F.153	BnaCnng10120D [Brassica napus]	F-box protein At2g35280 OS=Arabidopsis thaliana GN=At2g35280 PE=2 SV=1	Molecular Function: protein binding (GO:0005515)	NA
evm.model.000020F.147	BnaA03g22130D [Brassica napus]	Thionin-like protein 2 OS=Arabidopsis thaliana GN=At1g12663 PE=3 SV=1	NA	NA
evm.model.000028F.172	BnaC09g41310D [Brassica napus]	NA	NA	NA
evm.model.000053F.180	rapid alkalinization factor 1 [Brassica oleracea var. botrytis]	Protein RALF-like 9 OS=Arabidopsis thaliana GN=RALFL9 PE=3 SV=1	NA	NA
evm.model.000053F.181	rapid alkalinization factor 1 [Brassica oleracea var. botrytis]	Protein RALF-like 9 OS=Arabidopsis thaliana GN=RALFL9 PE=3 SV=1	NA	NA
evm.model.000799F.1	PREDICTED: uncharacterized protein LOC103862666 [Brassica rapa]	Uncharacterized protein At4g02000 OS=Arabidopsis thaliana GN=At4g02000 PE=2 SV=1	NA	uncharacterized LOC100256016; K06630 14-3-3 protein epsilon (A)
evm.model.000043F.371	BnaC04g47280D [Brassica napus]	Macro domain-containing protein XAC3343 OS=Xanthomonas axonopodis pv. citri (strain 306) GN=XAC3343 PE=3 SV=2	NA	poly [ADP-ribose] polymerase 14-like; K15261 poly [ADP-ribose] polymerase 10/14/15 [EC:2.4.2.30] (A)
evm.model.000164F.11	BnaA09g27830D [Brassica napus]	Omega-hydroxypalmitate O-feruloyl transferase OS=Arabidopsis thaliana GN=HHT1 PE=1 SV=1	Molecular Function: transferase activity, transferring acyl groups other than amino-acyl groups (GO:0016747)	hypothetical protein; K19861 benzyl alcohol O-benzoyltransferase [EC:2.3.1.196 2.3.1.232] (A)
evm.model.000000F.90	hypothetical protein EUTSA_v10017495mg [Eutrema salsugineum]	CLAVATA3/ESR (CLE)-related protein 20 OS=Arabidopsis thaliana GN=CLE20 PE=2 SV=1	NA	NA
evm.model.000196F.74	hypothetical protein EUTSA_v10017495mg [Eutrema salsugineum]	CLAVATA3/ESR (CLE)-related protein 20 OS=Arabidopsis thaliana GN=CLE20 PE=2 SV=1	NA	NA
evm.model.000121F.39	predicted protein [Arabidopsis lyrata subsp. lyrata]	NA	NA	NA
evm.model.000274F.30	hypothetical protein ARALYDRAFT_893567 [Arabidopsis lyrata subsp. lyrata]	NA	NA	DNA-directed RNA polymerase II subunit RPB1-like; K03006 DNA-directed RNA polymerase II subunit RPB1 [EC:2.7.7.6] (A)
evm.model.000516F.6	cytochrome b [Arabidopsis thaliana]	Cytochrome b OS=Arabidopsis thaliana GN=MT-CYB PE=2 SV=2	Molecular Function: electron carrier activity (GO:0009055),Cellular Component: membrane (GO:0016020),Molecular Function: oxidoreductase activity (GO:0016491),Biological Process: respiratory electron transport chain (GO:0022904)	hypothetical protein; K00412 ubiquinol-cytochrome c reductase cytochrome b subunit (A)
evm.model.000721F.2	cob (mitochondrion) [Brassica carinata]	Cytochrome b OS=Arabidopsis thaliana GN=MT-CYB PE=2 SV=2	Molecular Function: electron carrier activity (GO:0009055),Cellular Component: membrane (GO:0016020),Molecular Function: oxidoreductase activity (GO:0016491),Biological Process: respiratory electron transport chain (GO:0022904)	hypothetical protein; K00412 ubiquinol-cytochrome c reductase cytochrome b subunit (A)
evm.model.000016F.255	BnaC08g03650D [Brassica napus]	NA	NA	NA
evm.model.000032F.583	BnaC07g43440D [Brassica napus]	B3 domain-containing protein REM7 OS=Arabidopsis thaliana GN=REM7 PE=2 SV=1	Molecular Function: DNA binding (GO:0003677)	NA
evm.model.000001F.713	hypothetical protein ARALYDRAFT_475565 [Arabidopsis lyrata subsp. lyrata]	ATP synthase epsilon chain, chloroplastic OS=Arabidopsis thaliana GN=atpE PE=1 SV=2	Biological Process: ATP synthesis coupled proton transport (GO:0015986),Cellular Component: proton-transporting ATP synthase complex, catalytic core F(1) (GO:0045261),Molecular Function: proton-transporting ATP synthase activity, rotational mechanism (GO:0046933),Molecular Function: proton-transporting ATPase activity, rotational mechanism (GO:0046961)	hypothetical protein; K02114 F-type H+-transporting ATPase subunit epsilon (A)
evm.model.000070F.76	ATP synthase CF1 epsilon subunit [Capsella bursa-pastoris]	ATP synthase epsilon chain, chloroplastic OS=Arabidopsis thaliana GN=atpE PE=1 SV=2	Biological Process: ATP synthesis coupled proton transport (GO:0015986),Cellular Component: proton-transporting ATP synthase complex, catalytic core F(1) (GO:0045261),Molecular Function: proton-transporting ATP synthase activity, rotational mechanism (GO:0046933),Molecular Function: proton-transporting ATPase activity, rotational mechanism (GO:0046961)	atpE; ATP synthase CF1 epsilon subunit; K02114 F-type H+-transporting ATPase subunit epsilon (A)
evm.model.000235F.57	hypothetical protein ARALYDRAFT_475565 [Arabidopsis lyrata subsp. lyrata]	ATP synthase epsilon chain, chloroplastic OS=Arabidopsis thaliana GN=atpE PE=1 SV=2	Biological Process: ATP synthesis coupled proton transport (GO:0015986),Cellular Component: proton-transporting ATP synthase complex, catalytic core F(1) (GO:0045261),Molecular Function: proton-transporting ATP synthase activity, rotational mechanism (GO:0046933),Molecular Function: proton-transporting ATPase activity, rotational mechanism (GO:0046961)	hypothetical protein; K02114 F-type H+-transporting ATPase subunit epsilon (A)
evm.model.000465F.7	hypothetical protein ARALYDRAFT_475565 [Arabidopsis lyrata subsp. lyrata]	ATP synthase epsilon chain, chloroplastic OS=Arabidopsis thaliana GN=atpE PE=1 SV=2	Biological Process: ATP synthesis coupled proton transport (GO:0015986),Cellular Component: proton-transporting ATP synthase complex, catalytic core F(1) (GO:0045261),Molecular Function: proton-transporting ATP synthase activity, rotational mechanism (GO:0046933),Molecular Function: proton-transporting ATPase activity, rotational mechanism (GO:0046961)	hypothetical protein; K02114 F-type H+-transporting ATPase subunit epsilon (A)
evm.model.000516F.9	ribosomal protein S3 (mitochondrion) (mitochondrion) [Brassica juncea var. tumida]	Ribosomal protein S3, mitochondrial OS=Arabidopsis thaliana GN=RPS3 PE=2 SV=3	Molecular Function: structural constituent of ribosome (GO:0003735),Cellular Component: ribosome (GO:0005840),Biological Process: translation (GO:0006412)	rps3, BrnapMp072; ribosomal protein S3; K02982 small subunit ribosomal protein S3 (A)
evm.model.000721F.5	ribosomal protein S3 (mitochondrion) (mitochondrion) [Brassica juncea var. tumida]	Ribosomal protein S3, mitochondrial OS=Arabidopsis thaliana GN=RPS3 PE=2 SV=3	Molecular Function: structural constituent of ribosome (GO:0003735),Cellular Component: ribosome (GO:0005840),Biological Process: translation (GO:0006412)	rps3, BrnapMp072; ribosomal protein S3; K02982 small subunit ribosomal protein S3 (A)
evm.model.000160F.113	predicted protein [Arabidopsis lyrata subsp. lyrata]	NA	NA	NA
Bo01685s010.1_Bole	NA	NA	NA	NA
evm.model.000059F.22	BnaA06g33890D [Brassica napus]	NA	NA	NA
evm.model.000068F.3	PREDICTED: uncharacterized protein At4g14450, chloroplastic [Brassica rapa]	Uncharacterized protein At4g14450, chloroplastic OS=Arabidopsis thaliana GN=At4g14450 PE=2 SV=1	NA	NA
evm.model.000014F.77	PREDICTED: serine/arginine-rich SC35-like splicing factor SCL33 isoform X1 [Brassica rapa]	Serine/arginine-rich SC35-like splicing factor SCL30A OS=Arabidopsis thaliana GN=SCL30A PE=1 SV=1	Molecular Function: nucleic acid binding (GO:0003676)	serine/arginine-rich SC35-like splicing factor SCL33; K12900 FUS-interacting serine-arginine-rich protein 1 (A)
evm.model.000064F.140	NA	NA	NA	NA
evm.model.000078F.183	PREDICTED: probable E3 ubiquitin-protein ligase ARI13 [Brassica rapa]	Probable E3 ubiquitin-protein ligase ARI13 OS=Arabidopsis thaliana GN=ARI13 PE=2 SV=1	Molecular Function: zinc ion binding (GO:0008270)	probable E3 ubiquitin-protein ligase ARI13; K11968 ariadne-1 [EC:2.3.2.27] (A)
evm.model.000061F.156	BnaA01g05180D [Brassica napus]	NA	NA	NA
evm.model.000316F.10	BnaA02g33780D [Brassica napus]	NA	NA	NA
evm.model.000026F.155	hypothetical protein AALP_AAs65748U000100, partial [Arabis alpina]	NA	NA	uncharacterized LOC107005422; K17573 meiosis arrest female protein 1 (A)
evm.model.000133F.106	BnaA03g54780D [Brassica napus]	THO complex subunit 4B OS=Arabidopsis thaliana GN=ALY2 PE=1 SV=1	Molecular Function: nucleic acid binding (GO:0003676)	THO complex subunit 4B-like; K12881 THO complex subunit 4 (A)
evm.model.000264F.27	BnaC09g12270D [Brassica napus]	NA	Molecular Function: endopeptidase inhibitor activity (GO:0004866)	NA
evm.model.000048F.166	PREDICTED: uncharacterized protein LOC103857499 [Brassica rapa]	NA	NA	NA
evm.model.000020F.100	BnaA03g53280D [Brassica napus]	NA	NA	NA
evm.model.000170F.69	BnaA03g53280D [Brassica napus]	NA	NA	NA
evm.model.000026F.116	PREDICTED: peroxisomal membrane protein 11E [Brassica rapa]	Peroxisomal membrane protein 11E OS=Arabidopsis thaliana GN=PEX11E PE=1 SV=1	Cellular Component: integral to peroxisomal membrane (GO:0005779),Biological Process: peroxisome fission (GO:0016559)	hypothetical protein; K13352 peroxin-11B (A)
evm.model.000279F.62	BnaCnng23920D [Brassica napus]	Protein RALF-like 18 OS=Arabidopsis thaliana GN=RALFL18 PE=3 SV=1	NA	NA
evm.model.000006F.171	BnaA05g35810D [Brassica napus]	NA	NA	NA
evm.model.000053F.84	BnaAnng38070D [Brassica napus]	NA	NA	uncharacterized LOC103853394; K07466 replication factor A1 (A)
evm.model.000228F.66	BnaCnng70240D [Brassica napus]	NA	NA	NA
evm.model.000121F.112	PREDICTED: uncharacterized protein LOC103847693 isoform X1 [Brassica rapa]	NA	NA	NA
evm.model.000010F.1	NA	NA	NA	NA
evm.model.000076F.8	PREDICTED: uncharacterized protein LOC103838882 [Brassica rapa]	NA	NA	uncharacterized LOC106377709; K07466 replication factor A1 (A)
evm.model.000170F.32	BnaC01g17960D [Brassica napus]	NA	NA	NA
evm.model.000015F.265	BnaA08g06100D [Brassica napus]	AT-hook motif nuclear-localized protein 9 OS=Arabidopsis thaliana GN=AHL9 PE=2 SV=1	NA	NA
evm.model.000130F.44	NA	NA	NA	NA
evm.model.000149F.7	BnaA02g15080D [Brassica napus]	NA	NA	NA
evm.model.000104F.164	BnaC08g32570D [Brassica napus]	NA	NA	NA
evm.model.000095F.47	PREDICTED: uncharacterized protein LOC103839723 [Brassica rapa]	NA	NA	NA
evm.model.000117F.11	predicted protein [Arabidopsis lyrata subsp. lyrata]	NA	NA	NA
evm.model.000002F.841	PREDICTED: two-component response regulator ARR4-like [Brassica rapa]	Two-component response regulator ARR4 OS=Arabidopsis thaliana GN=ARR4 PE=1 SV=1	Molecular Function: phosphorelay response regulator activity (GO:0000156),Biological Process: phosphorelay signal transduction system (GO:0000160),Biological Process: regulation of transcription, DNA-dependent (GO:0006355)	two-component response regulator ARR4-like; K14492 two-component response regulator ARR-A family (A)
evm.model.000058F.55	PREDICTED: uncharacterized protein LOC103846197 [Brassica rapa]	NA	NA	peroxidase N-like; K00430 peroxidase [EC:1.11.1.7] (A)
evm.model.000098F.18	PREDICTED: uncharacterized protein LOC103843847 [Brassica rapa]	NA	NA	peroxidase N-like; K00430 peroxidase [EC:1.11.1.7] (A)
evm.model.000150F.52	PREDICTED: myb-related protein 308-like [Brassica rapa]	Myb-related protein Myb4 OS=Oryza sativa subsp. japonica GN=MYB4 PE=2 SV=2	Molecular Function: chromatin binding (GO:0003682)	myb-related protein 308-like; K09422 myb proto-oncogene protein, plant (A)
evm.model.000000F.1331	BnaC03g05710D [Brassica napus]	CLAVATA3/ESR (CLE)-related protein 40 OS=Arabidopsis thaliana GN=CLE40 PE=2 SV=1	NA	NA
evm.model.000032F.305	BnaA10g11150D [Brassica napus]	NA	NA	NA
evm.model.000272F.89	BnaCnng40550D [Brassica napus]	NA	Biological Process: proteolysis (GO:0006508),Molecular Function: cysteine-type peptidase activity (GO:0008234)	NA
evm.model.000161F.49	BnaC01g41790D [Brassica napus]	NA	NA	NA
evm.model.000059F.52	PREDICTED: PHD finger protein ALFIN-LIKE 6 [Brassica rapa]	PHD finger protein ALFIN-LIKE 6 OS=Arabidopsis thaliana GN=AL6 PE=2 SV=1	Molecular Function: protein binding (GO:0005515),Biological Process: regulation of transcription, DNA-dependent (GO:0006355),Molecular Function: zinc ion binding (GO:0008270),Molecular Function: histone binding (GO:0042393)	GJ16047 gene product from transcript GJ16047-RB; K11728 nucleosome-remodeling factor subunit BPTF (A)
evm.model.000246F.32	BnaC07g08490D [Brassica napus]	Glutamyl-tRNA(Gln) amidotransferase subunit B, chloroplastic/mitochondrial OS=Arabidopsis thaliana GN=GATB PE=2 SV=1	Molecular Function: carbon-nitrogen ligase activity, with glutamine as amido-N-donor (GO:0016884)	glutamyl-tRNA(Gln) amidotransferase subunit B, chloroplastic/mitochondrial; K02434 aspartyl-tRNA(Asn)/glutamyl-tRNA(Gln) amidotransferase subunit B [EC:6.3.5.6 6.3.5.7] (A)
evm.model.000234F.51	BnaAnng08870D [Brassica napus]	NA	NA	NA
evm.model.000075F.247	BnaC09g37380D, partial [Brassica napus]	MOB kinase activator-like 1A OS=Medicago sativa subsp. falcata GN=MOB1-A PE=2 SV=2	NA	MOB kinase activator-like 1B; K06685 MOB kinase activator 1 (A)
evm.model.000044F.142	BnaA07g04520D [Brassica napus]	NA	NA	NA
evm.model.000291F.57	BnaC02g48450D [Brassica napus]	NA	NA	NA
evm.model.000301F.76	BnaC08g12940D [Brassica napus]	Amino acid permease 1 OS=Arabidopsis thaliana GN=AAP1 PE=1 SV=1	NA	NA
evm.model.000323F.20	BnaC01g21540D [Brassica napus]	Polycomb group protein VERNALIZATION 2 OS=Arabidopsis thaliana GN=VRN2 PE=1 SV=2	NA	polycomb group protein VERNALIZATION 2-like; K11463 polycomb protein SUZ12 (A)
evm.model.000010F.416	PREDICTED: uncharacterized protein LOC103848167 [Brassica rapa]	Putative F-box protein At1g67623 OS=Arabidopsis thaliana GN=At1g67623 PE=3 SV=1	NA	NA
evm.model.000226F.70	BnaUnng00890D [Brassica napus]	Thionin OS=Brassica rapa subsp. pekinensis GN=THI2 PE=2 SV=1	Biological Process: defense response (GO:0006952)	NA
evm.model.000226F.38	PREDICTED: putative caffeoyl-CoA O-methyltransferase At1g67980 isoform X1 [Brassica rapa]	Putative caffeoyl-CoA O-methyltransferase At1g67980 OS=Arabidopsis thaliana GN=At1g67980 PE=2 SV=1	Molecular Function: O-methyltransferase activity (GO:0008171)	putative caffeoyl-CoA O-methyltransferase At1g67980; K00588 caffeoyl-CoA O-methyltransferase [EC:2.1.1.104] (A)
evm.model.000148F.55	BnaA09g38460D [Brassica napus]	NA	NA	NA
evm.model.000015F.104	BnaA10g11780D [Brassica napus]	NA	NA	NA
evm.model.000170F.91	BnaA10g11780D [Brassica napus]	NA	NA	NA
evm.model.000115F.136	PREDICTED: small ubiquitin-related modifier 5-like [Brassica rapa]	Small ubiquitin-related modifier 5 OS=Arabidopsis thaliana GN=SUMO5 PE=1 SV=1	Molecular Function: protein binding (GO:0005515)	small ubiquitin-related modifier 5-like; K12160 small ubiquitin-related modifier (A)
evm.model.000021F.8	BnaUnng02130D [Brassica napus]	NA	NA	NA
evm.model.000055F.139	BnaUnng02130D [Brassica napus]	NA	NA	NA
evm.model.000180F.2	BnaAnng09830D [Brassica napus]	NA	NA	homeobox-leucine zipper protein HDG2-like; K09338 homeobox-leucine zipper protein (A)
evm.model.000268F.1	BnaAnng09830D [Brassica napus]	NA	NA	homeobox-leucine zipper protein HDG2-like; K09338 homeobox-leucine zipper protein (A)
evm.model.000023F.481	BnaA05g23340D [Brassica napus]	Nitrile-specifier protein 1 OS=Arabidopsis thaliana GN=NSP1 PE=2 SV=2	NA	NA
evm.model.000060F.84	BnaA06g15230D [Brassica napus]	NA	NA	NA
evm.model.000147F.2	PREDICTED: receptor homology region, transmembrane domain- and RING domain-containing protein 1-like [Brassica rapa]	NEP1-interacting protein-like 2 OS=Arabidopsis thaliana GN=ATL24 PE=1 SV=2	Molecular Function: protein binding (GO:0005515),Molecular Function: zinc ion binding (GO:0008270)	receptor homology region, transmembrane domain- and RING domain-containing protein 1; K15692 E3 ubiquitin-protein ligase RNF13 [EC:2.3.2.27] (A)
evm.model.000159F.159	BnaC05g04330D [Brassica napus]	NA	NA	NA
evm.model.000132F.115	NA	NA	NA	NA
evm.model.000208F.80	PREDICTED: uncharacterized protein LOC103843057 [Brassica rapa]	NA	NA	NA
evm.model.000082F.6	BnaAnng39740D [Brassica napus]	NA	NA	uncharacterized LOC103832085; K02136 F-type H+-transporting ATPase subunit gamma (A)
evm.model.000093F.110	BnaC07g01910D [Brassica napus]	Homeobox-leucine zipper protein HDG12 OS=Arabidopsis thaliana GN=HDG12 PE=2 SV=1	NA	homeobox-leucine zipper protein HDG12-like; K09338 homeobox-leucine zipper protein (A)
evm.model.000162F.93	BnaC08g01100D [Brassica napus]	NA	NA	uncharacterized LOC103858789; K07466 replication factor A1 (A)
evm.model.000098F.67	NA	NA	NA	NA
evm.model.000221F.14	hypothetical protein RasatMp071 (mitochondrion) [Raphanus sativus]	NA	NA	NA
evm.model.000516F.17	hypothetical protein B456_001G168300, partial [Gossypium raimondii]	NA	NA	NA
evm.model.000721F.13	hypothetical protein B456_001G168300, partial [Gossypium raimondii]	NA	NA	NA
evm.model.000381F.27	hypothetical protein CARUB_v10012753mg [Capsella rubella]	NA	NA	NA
evm.model.000451F.24	hypothetical protein CARUB_v10012753mg [Capsella rubella]	NA	NA	NA
evm.model.000526F.14	hypothetical protein CARUB_v10012753mg [Capsella rubella]	NA	NA	NA
evm.model.000685F.4	hypothetical protein MTR_5g051170 [Medicago truncatula]	NA	NA	NA
evm.model.001133F.3	hypothetical protein CARUB_v10012753mg [Capsella rubella]	NA	NA	NA
evm.model.000063F.57.1	PREDICTED: uncharacterized protein LOC103863521 [Brassica rapa]	NA	NA	NA
Bo3g006890.1_Bole	NA	NA	NA	NA
evm.model.000184F.7	PREDICTED: uncharacterized protein LOC103864417 [Brassica rapa]	NA	NA	NA
evm.model.000628F.1	PREDICTED: uncharacterized protein LOC103833381 [Brassica rapa]	NA	NA	NA
evm.model.000097F.122	PREDICTED: uncharacterized protein LOC103844400 [Brassica rapa]	NA	NA	NA
evm.model.000001F.376	BnaC02g47190D [Brassica napus]	NA	NA	NA
evm.model.000028F.354	BnaC04g31370D [Brassica napus]	NA	NA	respiratory burst oxidase homolog protein C-like; K13447 respiratory burst oxidase [EC:1.6.3.- 1.11.1.-] (A)
evm.model.000016F.254	BnaC08g46650D [Brassica napus]	UPF0725 protein At3g44770 OS=Arabidopsis thaliana GN=At3g44770 PE=2 SV=1	NA	NA
evm.model.000058F.110	PREDICTED: putative cysteine-rich receptor-like protein kinase 35 [Brassica rapa]	Putative cysteine-rich receptor-like protein kinase 35 OS=Arabidopsis thaliana GN=CRK35 PE=3 SV=3	NA	hypothetical protein; K04730 interleukin-1 receptor-associated kinase 1 [EC:2.7.11.1] (A)
evm.model.000001F.1005.1	hypothetical protein ARALYDRAFT_325471 [Arabidopsis lyrata subsp. lyrata]	NA	NA	NA
evm.model.000101F.176	BnaA05g11550D [Brassica napus]	Defensin-like protein 147 OS=Arabidopsis thaliana GN=LCR1 PE=2 SV=1	NA	NA
evm.model.000036F.318	small ubiquitin-like modifier 3.1 [Brassica napus]	Small ubiquitin-related modifier 3 OS=Arabidopsis thaliana GN=SUMO3 PE=1 SV=1	NA	SUMO3.1; small ubiquitin-related modifier 3; K12160 small ubiquitin-related modifier (A)
evm.model.000235F.54	rps14 gene product (chloroplast) [Brassica napus]	30S ribosomal protein S14, chloroplastic OS=Barbarea verna GN=rps14 PE=3 SV=1	Molecular Function: structural constituent of ribosome (GO:0003735),Cellular Component: intracellular (GO:0005622),Cellular Component: ribosome (GO:0005840),Biological Process: translation (GO:0006412)	rps14, BRNAC_p019; ribosomal protein S14; K02954 small subunit ribosomal protein S14 (A)
evm.model.000465F.3	rps14 gene product (chloroplast) [Brassica napus]	30S ribosomal protein S14, chloroplastic OS=Barbarea verna GN=rps14 PE=3 SV=1	Molecular Function: structural constituent of ribosome (GO:0003735),Cellular Component: intracellular (GO:0005622),Cellular Component: ribosome (GO:0005840),Biological Process: translation (GO:0006412)	rps14, BRNAC_p019; ribosomal protein S14; K02954 small subunit ribosomal protein S14 (A)
evm.model.000114F.103	BnaC05g15140D [Brassica napus]	NA	NA	replication protein A 70 kDa DNA-binding subunit A-like; K07466 replication factor A1 (A)
evm.model.000007F.827	BnaC01g00990D [Brassica napus]	NA	NA	NA
evm.model.000100F.107	PREDICTED: uncharacterized protein At4g04775-like [Camelina sativa]	NA	NA	NA
evm.model.000269F.35	BnaC05g41720D [Brassica napus]	NA	NA	NA
evm.model.000037F.138	BnaA02g14520D [Brassica napus]	NA	NA	NA
evm.model.000313F.2	NA	NA	NA	NA
evm.model.000153F.6	BnaA02g33300D [Brassica napus]	Probable carboxylesterase 120 OS=Arabidopsis thaliana GN=CXE20 PE=2 SV=1	Biological Process: metabolic process (GO:0008152),Molecular Function: hydrolase activity (GO:0016787)	GLP1; GLP1 GID1-like protein; K14493 gibberellin receptor GID1 [EC:3.-.-.-] (A)
evm.model.000011F.437	PREDICTED: probable small nuclear ribonucleoprotein G [Brassica rapa]	Probable small nuclear ribonucleoprotein G OS=Arabidopsis thaliana GN=At2g23930 PE=2 SV=1	NA	probable small nuclear ribonucleoprotein G; K11099 small nuclear ribonucleoprotein G (A)
evm.model.000000F.531	BnaC03g13790D [Brassica napus]	GPI-anchored protein LORELEI OS=Arabidopsis thaliana GN=LRE PE=2 SV=1	NA	NA
evm.model.000686F.8	BnaC03g13790D [Brassica napus]	GPI-anchored protein LORELEI OS=Arabidopsis thaliana GN=LRE PE=2 SV=1	NA	NA
evm.model.000139F.127	BnaA03g21510D [Brassica napus]	Serine/arginine-rich splicing factor RS31A OS=Arabidopsis thaliana GN=RS31A PE=2 SV=1	Molecular Function: nucleic acid binding (GO:0003676)	hypothetical protein; K12893 splicing factor, arginine/serine-rich 4/5/6 (A)
evm.model.000729F.1	PREDICTED: uncharacterized protein LOC104770945 [Camelina sativa]	NA	NA	70 kDa peptidyl-prolyl isomerase-like; K09571 FK506-binding protein 4/5 [EC:5.2.1.8] (A)
evm.model.001156F.1	PREDICTED: uncharacterized protein LOC104770945 [Camelina sativa]	NA	NA	70 kDa peptidyl-prolyl isomerase-like; K09571 FK506-binding protein 4/5 [EC:5.2.1.8] (A)
evm.model.000009F.411	BnaA03g57450D, partial [Brassica napus]	NA	NA	NA
evm.model.000053F.52	NA	NA	NA	NA
evm.model.000029F.361	BnaC01g25050D [Brassica napus]	NA	NA	uncharacterized LOC106441311; K05909 laccase [EC:1.10.3.2] (A)
evm.model.000033F.119	BnaC07g44860D [Brassica napus]	NA	NA	NA
evm.model.000132F.129	BnaA09g30110D [Brassica napus]	Patellin-4 OS=Arabidopsis thaliana GN=PATL4 PE=1 SV=2	NA	patellin-4-like; K19996 phosphatidylinositol transfer protein SFH5 (A)
evm.model.000001F.699	BnaA03g60100D [Brassica napus]	NA	NA	uncharacterized LOC103853394; K07466 replication factor A1 (A)
evm.model.000025F.174	BnaCnng04210D [Brassica napus]	NA	NA	NA
evm.model.000006F.161	BnaA05g18120D [Brassica napus]	Increased DNA methylation 1 OS=Arabidopsis thaliana GN=IDM1 PE=1 SV=1	Molecular Function: protein binding (GO:0005515),Molecular Function: zinc ion binding (GO:0008270)	hypothetical protein; K11655 bromodomain adjacent to zinc finger domain protein 1A (A)
evm.model.000052F.142	BnaA06g07930D [Brassica napus]	NA	NA	NA
evm.model.000086F.300	PREDICTED: B3 domain-containing protein At3g17010-like [Brassica rapa]	B3 domain-containing protein At3g17010 OS=Arabidopsis thaliana GN=At3g17010 PE=2 SV=1	Molecular Function: DNA binding (GO:0003677)	NA
evm.model.000095F.143	BnaA05g16870D [Brassica napus]	NA	NA	NA
evm.model.000153F.154	BnaC03g71130D [Brassica napus]	NA	NA	uncharacterized LOC106434110; K07466 replication factor A1 (A)
evm.model.000390F.2	BnaA05g16870D [Brassica napus]	NA	NA	NA
evm.model.000092F.84	PREDICTED: polycomb group protein FERTILIZATION-INDEPENDENT ENDOSPERM-like [Brassica rapa]	Polycomb group protein FERTILIZATION-INDEPENDENT ENDOSPERM OS=Arabidopsis thaliana GN=FIE PE=1 SV=2	Molecular Function: protein binding (GO:0005515)	polycomb group protein FERTILIZATION-INDEPENDENT ENDOSPERM-like; K11462 polycomb protein EED (A)
evm.model.000044F.225	BnaA08g09240D [Brassica napus]	NA	NA	dnaJ homolog subfamily B member 14; K09518 DnaJ homolog subfamily B member 12 (A)
evm.model.000002F.54	BnaC08g34540D [Brassica napus]	NA	NA	NA
evm.model.000115F.75	BnaA05g14840D [Brassica napus]	NA	NA	NA
evm.model.000023F.474	BnaUnng01760D [Brassica napus]	Two-pore potassium channel 1 OS=Arabidopsis thaliana GN=TPK1 PE=1 SV=2	NA	two-pore potassium channel 1; K05389 potassium channel subfamily K, other eukaryote (A)
evm.model.000428F.11	BnaUnng01760D [Brassica napus]	Two-pore potassium channel 1 OS=Arabidopsis thaliana GN=TPK1 PE=1 SV=2	NA	two-pore potassium channel 1; K05389 potassium channel subfamily K, other eukaryote (A)
evm.model.000033F.34	BnaA07g19090D [Brassica napus]	NA	NA	NA
evm.model.000012F.111	BnaA09g52590D [Brassica napus]	NA	NA	NA
evm.model.000212F.32	BnaC09g22940D [Brassica napus]	Iron-sulfur cluster assembly protein 3 OS=Arabidopsis thaliana GN=ISU3 PE=2 SV=1	Molecular Function: iron ion binding (GO:0005506),Biological Process: iron-sulfur cluster assembly (GO:0016226),Molecular Function: iron-sulfur cluster binding (GO:0051536)	ISU3; Iron-sulfur cluster assembly protein 3; K04488 nitrogen fixation protein NifU and related proteins (A)
evm.model.000342F.13	BnaA10g03440D [Brassica napus]	NA	NA	NA
evm.model.000195F.17	PREDICTED: uncharacterized protein LOC103849314 [Brassica rapa]	NA	NA	NA
evm.model.000201F.19	BnaA09g26290D [Brassica napus]	Protein argonaute 9 OS=Arabidopsis thaliana GN=AGO9 PE=1 SV=2	NA	protein argonaute 9-like; K11593 eukaryotic translation initiation factor 2C (A)
evm.model.000201F.22	BnaA09g26290D [Brassica napus]	Protein argonaute 9 OS=Arabidopsis thaliana GN=AGO9 PE=1 SV=2	NA	protein argonaute 9-like; K11593 eukaryotic translation initiation factor 2C (A)
evm.model.000119F.1	BnaCnng68990D [Brassica napus]	NA	NA	NA
evm.model.000008F.14	BnaA07g02810D [Brassica napus]	WAT1-related protein At1g25270 OS=Arabidopsis thaliana GN=At1g25270 PE=2 SV=1	Cellular Component: membrane (GO:0016020)	probable fructose-bisphosphate aldolase 3, chloroplastic; K01623 fructose-bisphosphate aldolase, class I [EC:4.1.2.13] (A)
evm.model.000001F.986	BnaC02g00820D [Brassica napus]	NA	NA	NA
evm.model.000040F.62	PREDICTED: involucrin-like [Brassica rapa]	NA	Molecular Function: DNA binding (GO:0003677),Biological Process: regulation of transcription, DNA-dependent (GO:0006355)	NA
evm.model.000051F.224	PREDICTED: RING-H2 finger protein ATL2-like [Brassica rapa]	RING-H2 finger protein ATL2 OS=Arabidopsis thaliana GN=ATL2 PE=2 SV=2	Molecular Function: protein binding (GO:0005515),Molecular Function: zinc ion binding (GO:0008270)	hypothetical protein; K19041 E3 ubiquitin-protein ligase RNF38/44 [EC:2.3.2.27] (A)
evm.model.000024F.27	BnaC04g25670D [Brassica napus]	Aspartate--tRNA ligase, chloroplastic/mitochondrial OS=Arabidopsis thaliana GN=At4g33760 PE=2 SV=1	Molecular Function: nucleotide binding (GO:0000166),Molecular Function: sequence-specific DNA binding transcription factor activity (GO:0003700),Molecular Function: aminoacyl-tRNA ligase activity (GO:0004812),Molecular Function: ATP binding (GO:0005524),Biological Process: regulation of transcription, DNA-dependent (GO:0006355),Biological Process: tRNA aminoacylation for protein translation (GO:0…	uncharacterized LOC106378603; K01876 aspartyl-tRNA synthetase [EC:6.1.1.12] (A)
evm.model.000025F.114	BnaAnng04530D [Brassica napus]	NA	NA	NA
evm.model.000046F.177	hypothetical protein AALP_AA3G231000 [Arabis alpina]	Geranylgeranyl pyrophosphate synthase 10, mitochondrial OS=Arabidopsis thaliana GN=At3g20160 PE=2 SV=1	Biological Process: isoprenoid biosynthetic process (GO:0008299)	hypothetical protein; K13789 geranylgeranyl diphosphate synthase, type II [EC:2.5.1.1 2.5.1.10 2.5.1.29] (A)
evm.model.000029F.18	BnaCnng69470D [Brassica napus]	NA	NA	NA
evm.model.000006F.76	BnaA06g20410D [Brassica napus]	NA	NA	NA
evm.model.000248F.52	PREDICTED: uncharacterized protein At4g04775-like [Brassica rapa]	Uncharacterized protein At4g04775 OS=Arabidopsis thaliana GN=At4g04775 PE=2 SV=1	NA	NA
evm.model.000010F.126	BnaC07g12850D [Brassica napus]	Paired amphipathic helix protein Sin3-like 3 OS=Arabidopsis thaliana GN=SNL3 PE=1 SV=3	Cellular Component: nucleus (GO:0005634),Biological Process: regulation of transcription, DNA-dependent (GO:0006355)	hypothetical protein; K11644 paired amphipathic helix protein Sin3a (A)
evm.model.000003F.281	BnaC02g20300D [Brassica napus]	NA	NA	NA
evm.model.000100F.46	BnaAnng12800D [Brassica napus]	NA	NA	hypothetical protein; K02728 20S proteasome subunit alpha 3 [EC:3.4.25.1] (A)
evm.model.000017F.517	DNA-directed RNA polymerases I, II, and III subunit RPABC5 [Aegilops tauschii]	DNA-directed RNA polymerases I, II, and III subunit RPABC5 OS=Brassica napus PE=3 SV=1	Molecular Function: DNA binding (GO:0003677),Molecular Function: DNA-directed RNA polymerase activity (GO:0003899),Biological Process: transcription, DNA-dependent (GO:0006351)	DNA-directed RNA polymerases I, II, and III subunit RPABC5; K03007 DNA-directed RNA polymerases I, II, and III subunit RPABC5 (A)
evm.model.000007F.139	BnaC01g07910D [Brassica napus]	Tetratricopeptide repeat protein 1 OS=Bos taurus GN=TTC1 PE=2 SV=1	NA	NA
evm.model.000121F.116	BnaCnng40840D [Brassica napus]	NA	NA	NA
evm.model.000079F.101	BnaA05g20770D [Brassica napus]	NA	NA	NA
evm.model.000000F.348	BnaA07g28570D [Brassica napus]	NA	NA	hypothetical protein; K07466 replication factor A1 (A)
evm.model.000038F.159	BnaC03g21310D [Brassica napus]	Protein SCAR2 OS=Arabidopsis thaliana GN=SCAR2 PE=1 SV=1	NA	NA
evm.model.000006F.93	BnaC01g41410D [Brassica napus]	NA	NA	NA
evm.model.000150F.65	BnaA03g54000D [Brassica napus]	NA	NA	replication protein A 70 kDa DNA-binding subunit C-like; K07466 replication factor A1 (A)
evm.model.000090F.153	NA	NA	NA	NA
evm.model.000037F.254	PREDICTED: uncharacterized protein LOC103867129 isoform X2 [Brassica rapa]	NA	NA	NA
evm.model.000091F.7	BnaC05g46280D [Brassica napus]	NA	NA	NA
evm.model.000090F.192	BnaC03g47780D [Brassica napus]	NA	NA	NA
evm.model.000303F.2	BnaA07g22110D [Brassica napus]	NA	NA	citrate synthase 2, peroxisomal-like; K01647 citrate synthase [EC:2.3.3.1] (A)
evm.model.000309F.42	NA	NA	NA	NA
evm.model.000074F.39	BnaCnng39400D [Brassica napus]	Tetratricopeptide repeat protein 38 OS=Xenopus laevis GN=ttc38 PE=2 SV=1	NA	protein-methionine sulfoxide oxidase mical3a-like; K19947 protein-methionine sulfoxide oxidase MICAL [EC:1.14.13.-] (A)
evm.model.000117F.46	BnaA08g14880D [Brassica napus]	Prolyl 4-hydroxylase 5 OS=Arabidopsis thaliana GN=P4H5 PE=2 SV=1	Molecular Function: iron ion binding (GO:0005506),Molecular Function: oxidoreductase activity (GO:0016491),Molecular Function: oxidoreductase activity, acting on paired donors, with incorporation or reduction of molecular oxygen (GO:0016705),Molecular Function: oxidoreductase activity, acting on paired donors, with incorporation or reduction of molecular oxygen, 2-oxoglutarate as one donor, and i…	prolyl 4-hydroxylase 5-like; K00472 prolyl 4-hydroxylase [EC:1.14.11.2] (A)
evm.model.000011F.67	BnaC04g16080D [Brassica napus]	NA	NA	uncharacterized LOC106377709; K07466 replication factor A1 (A)
evm.model.000021F.89	NA	NA	NA	NA
evm.model.000115F.118	PREDICTED: vesicle-associated membrane protein 725-like [Brassica rapa]	Vesicle-associated membrane protein 725 OS=Arabidopsis thaliana GN=VAMP725 PE=2 SV=2	Cellular Component: integral to membrane (GO:0016021),Biological Process: vesicle-mediated transport (GO:0016192)	vesicle-associated membrane protein 725-like; K08511 vesicle-associated membrane protein 72 (A)
evm.model.000309F.44	BnaA07g23030D [Brassica napus]	Putative defensin-like protein 162 OS=Arabidopsis thaliana GN=LCR37 PE=3 SV=2	NA	NA
evm.model.000025F.98	BnaA09g16370D [Brassica napus]	F-box protein At2g35280 OS=Arabidopsis thaliana GN=At2g35280 PE=2 SV=1	NA	NA
evm.model.000226F.52	BnaA09g16370D [Brassica napus]	F-box protein At2g35280 OS=Arabidopsis thaliana GN=At2g35280 PE=2 SV=1	NA	NA
evm.model.000117F.173	BnaC03g55900D [Brassica napus]	Putative SWI/SNF-related matrix-associated actin-dependent regulator of chromatin subfamily A member 3-like 3 OS=Arabidopsis thaliana GN=At5g43530 PE=3 SV=1	NA	putative SWI/SNF-related matrix-associated actin-dependent regulator of chromatin subfamily A member 3-like 3; K15505 DNA repair protein RAD5 [EC:3.6.4.-] (A)
evm.model.000041F.148	BnaC09g28490D [Brassica napus]	NA	NA	NA
evm.model.000041F.133	BnaC09g28350D [Brassica napus]	Actin-depolymerizing factor 12 OS=Arabidopsis thaliana GN=ADF12 PE=2 SV=2	Molecular Function: actin binding (GO:0003779),Cellular Component: intracellular (GO:0005622),Cellular Component: actin cytoskeleton (GO:0015629),Biological Process: actin filament depolymerization (GO:0030042)	actin-depolymerizing factor 7; K05765 cofilin (A)
evm.model.000064F.229.1	BnaA03g60740D [Brassica napus]	NA	NA	NA
evm.model.000192F.14	BnaC09g00790D [Brassica napus]	NA	NA	NA
evm.model.000012F.506	BnaC09g04590D [Brassica napus]	NA	NA	NA
evm.model.000028F.39	PREDICTED: putative disease resistance protein At4g11170 isoform X1 [Camelina sativa]	Probable disease resistance protein RPP1 OS=Arabidopsis thaliana GN=RPP1 PE=2 SV=1	Molecular Function: protein binding (GO:0005515),Biological Process: defense response (GO:0006952),Molecular Function: ADP binding (GO:0043531)	disease resistance protein TAO1-like; K19613 leucine-rich repeat protein SHOC2 (A)
evm.model.000032F.355	BnaA03g49320D [Brassica napus]	NA	NA	NA
evm.model.000123F.139	BnaC02g22440D [Brassica napus]	Protein CHAPERONE-LIKE PROTEIN OF POR1, chloroplastic OS=Arabidopsis thaliana GN=CPP1 PE=1 SV=1	NA	NA
evm.model.000021F.122	PREDICTED: uncharacterized protein LOC103849601 [Brassica rapa]	NA	NA	NA
evm.model.000040F.186	PREDICTED: uncharacterized protein LOC103849601 [Brassica rapa]	NA	NA	NA
evm.model.000000F.413	BnaCnng69110D, partial [Brassica napus]	NA	NA	NA
evm.model.000066F.79	hypothetical protein CARUB_v10002371mg [Capsella rubella]	NA	NA	NA
evm.model.000256F.10	hypothetical protein CARUB_v10002371mg [Capsella rubella]	NA	NA	NA
evm.model.000236F.71	BnaCnng11210D [Brassica napus]	Disease resistance protein RML1A OS=Arabidopsis thaliana GN=RLM1A PE=3 SV=1	Molecular Function: protein binding (GO:0005515),Biological Process: signal transduction (GO:0007165)	hypothetical protein; K02183 calmodulin (A)
evm.model.000212F.37	PREDICTED: uncharacterized protein LOC103851048 [Brassica rapa]	NA	NA	ATP-dependent DNA helicase PIF1-like; K15255 ATP-dependent DNA helicase PIF1 [EC:3.6.4.12] (A)
evm.model.000012F.629	hypothetical protein ARALYDRAFT_341831 [Arabidopsis lyrata subsp. lyrata]	NA	NA	uncharacterized LOC104813337; K05609 ubiquitin carboxyl-terminal hydrolase L3 [EC:3.4.19.12] (A)
evm.model.000174F.88	hypothetical protein ARALYDRAFT_341831 [Arabidopsis lyrata subsp. lyrata]	NA	NA	uncharacterized LOC104813337; K05609 ubiquitin carboxyl-terminal hydrolase L3 [EC:3.4.19.12] (A)
evm.model.000088F.71	NA	NA	NA	NA
evm.model.000039F.217	NA	NA	NA	NA
evm.model.000347F.31	hypothetical protein ARALYDRAFT_896128 [Arabidopsis lyrata subsp. lyrata]	NA	NA	NA
evm.model.000699F.11	hypothetical protein AALP_AA6G230500 [Arabis alpina]	Gypsy retrotransposon integrase-like protein 1 OS=Rattus norvegicus GN=GIN1 PE=2 SV=1	NA	ABC transporter B family member 2-like; K05658 ATP-binding cassette, subfamily B (MDR/TAP), member 1 [EC:3.6.3.44] (A)
evm.model.000008F.226	PREDICTED: uncharacterized protein At4g04775-like [Brassica rapa]	NA	NA	NA
evm.model.000053F.154	PREDICTED: uncharacterized protein At4g04775-like [Brassica rapa]	NA	NA	NA
evm.model.000103F.152	PREDICTED: uncharacterized protein At4g04775-like [Brassica rapa]	NA	NA	NA
evm.model.000115F.225	PREDICTED: uncharacterized protein At4g04775-like [Brassica rapa]	NA	NA	NA
evm.model.000194F.121	PREDICTED: uncharacterized protein At4g04775-like [Brassica rapa]	NA	NA	NA
evm.model.001229F.2	PREDICTED: uncharacterized protein At4g04775-like [Brassica rapa]	NA	NA	NA
evm.model.000101F.67	PREDICTED: uncharacterized protein LOC103849967 isoform X2 [Brassica rapa]	NA	NA	NA
evm.model.000192F.43	PREDICTED: 60S ribosomal protein L35a-1 [Brassica rapa]	60S ribosomal protein L35a-1 OS=Arabidopsis thaliana GN=RPL35AA PE=3 SV=1	Molecular Function: structural constituent of ribosome (GO:0003735),Cellular Component: intracellular (GO:0005622),Cellular Component: ribosome (GO:0005840),Biological Process: translation (GO:0006412)	60S ribosomal protein L35a-1; K02917 large subunit ribosomal protein L35Ae (A)
evm.model.000214F.50	putative F-box protein [Arabidopsis thaliana]	Putative F-box protein At1g55070 OS=Arabidopsis thaliana GN=At1g55070 PE=3 SV=1	NA	hypothetical protein; K12844 U4/U6 small nuclear ribonucleoprotein PRP31 (A)
evm.model.000125F.172	hypothetical protein CARUB_v10018795mg [Capsella rubella]	NA	NA	NA
evm.model.000020F.397	PREDICTED: uncharacterized protein LOC103829917 [Brassica rapa]	NA	NA	NA
evm.model.000105F.50	predicted protein [Arabidopsis lyrata subsp. lyrata]	NA	NA	NA
evm.model.000516F.28	NA	NA	NA	NA
evm.model.000046F.79	BnaCnng40550D [Brassica napus]	NA	NA	NA
evm.model.000125F.82	BnaC07g31530D [Brassica napus]	NA	NA	NA
evm.model.000105F.62	BnaC08g26630D [Brassica napus]	UDP-glycosyltransferase 76F1 OS=Arabidopsis thaliana GN=UGT76F1 PE=2 SV=1	Biological Process: metabolic process (GO:0008152),Molecular Function: transferase activity, transferring hexosyl groups (GO:0016758)	UGT76C2; UDP-glucosyl transferase 76C2; K13493 cytokinin-N-glucosyltransferase [EC:2.4.1.-] (A)
evm.model.000066F.93	PREDICTED: uncharacterized protein LOC103869222 [Brassica rapa]	NA	NA	NA
evm.model.000163F.84	NA	NA	NA	NA
evm.model.000303F.31	PREDICTED: putative ribonuclease H protein At1g65750 [Brassica rapa]	NA	NA	elongation factor 1-delta 1-like; K03232 elongation factor 1-beta (A)
evm.model.000071F.313	BnaC04g41760D [Brassica napus]	NA	NA	NA
evm.model.000039F.296	PREDICTED: uncharacterized protein LOC103855620 [Brassica rapa]	Protein arginine N-methyltransferase 1.6 OS=Arabidopsis thaliana GN=PRMT16 PE=2 SV=2	Biological Process: protein methylation (GO:0006479),Molecular Function: methyltransferase activity (GO:0008168)	protein arginine N-methyltransferase 1.6-like; K11438 type III protein arginine methyltransferase [EC:2.1.1.321] (A)
evm.model.000263F.59	BnaCnng61380D, partial [Brassica napus]	NA	NA	NA
evm.model.000024F.190	BnaA02g13930D [Brassica napus]	NA	NA	NA
evm.model.000280F.63	BnaA02g13930D [Brassica napus]	NA	NA	NA
evm.model.000051F.2	BnaA01g29440D [Brassica napus]	Probable 2-oxoglutarate-dependent dioxygenase AOP1 (Fragment) OS=Arabidopsis thaliana GN=AOP1 PE=2 SV=1	Molecular Function: oxidoreductase activity (GO:0016491),Molecular Function: oxidoreductase activity, acting on paired donors, with incorporation or reduction of molecular oxygen, 2-oxoglutarate as one donor, and incorporation of one atom each of oxygen into both donors (GO:0016706),Biological Process: oxidation-reduction process (GO:0055114)	gibberellin 3-beta-dioxygenase 1-like; K04124 gibberellin 3-beta-dioxygenase [EC:1.14.11.15] (A)
evm.model.000003F.204	NA	NA	NA	NA
evm.model.000114F.71	BnaA07g22110D [Brassica napus]	NA	NA	NA
evm.model.000347F.44	BnaCnng05820D [Brassica napus]	Homeobox-leucine zipper protein ATHB-20 OS=Arabidopsis thaliana GN=ATHB-20 PE=2 SV=2	NA	homeobox-leucine zipper protein ATHB-20-like; K09338 homeobox-leucine zipper protein (A)
evm.model.000141F.159	PREDICTED: uncharacterized protein LOC103859417 isoform X2 [Brassica rapa]	Universal stress protein A-like protein OS=Arabidopsis thaliana GN=At3g01520 PE=1 SV=2	Biological Process: response to stress (GO:0006950)	NA
evm.model.000119F.36	BnaA03g43970D [Brassica napus]	NA	NA	protein decapping 5-like; K18749 protein LSM14 (A)
evm.model.000095F.25	BnaA09g14070D [Brassica napus]	NA	NA	NA
evm.model.000101F.141	BnaA04g03430D [Brassica napus]	NA	NA	NA
evm.model.000009F.159	BnaC03g69520D [Brassica napus]	Calcium-dependent protein kinase 32 OS=Arabidopsis thaliana GN=CPK32 PE=1 SV=1	Molecular Function: RNA binding (GO:0003723)	calcium-dependent protein kinase 32-like; K13412 calcium-dependent protein kinase [EC:2.7.11.1] (A)
evm.model.000305F.17	BnaC03g46640D [Brassica napus]	NA	NA	NA
evm.model.000005F.525	BnaC02g39200D [Brassica napus]	NA	NA	uncharacterized LOC103874611; K09534 DnaJ homolog subfamily C member 14 (A)
evm.model.000034F.141	hypothetical protein CARUB_v10020519mg [Capsella rubella]	NA	NA	NA
evm.model.000131F.57	BnaC04g32820D [Brassica napus]	NA	NA	NA
evm.model.000029F.411	BnaC03g30620D [Brassica napus]	NA	NA	NA
evm.model.000076F.223	NA	NA	NA	NA
evm.model.000035F.119	BnaA05g17710D [Brassica napus]	NA	NA	NA
evm.model.000027F.388	BnaA07g27760D [Brassica napus]	NA	NA	NA
evm.model.000073F.182	BnaA05g21400D [Brassica napus]	NA	Molecular Function: structural constituent of ribosome (GO:0003735),Cellular Component: ribosome (GO:0005840),Biological Process: translation (GO:0006412),Molecular Function: rRNA binding (GO:0019843)	BNAA05G21400D; uncharacterized LOC106345242; K02990 small subunit ribosomal protein S6 (A)
evm.model.000017F.378	NA	NA	NA	NA
evm.model.000067F.196	NA	NA	NA	NA
evm.model.000124F.94	NA	NA	NA	NA
evm.model.000163F.37	BnaC03g48600D [Brassica napus]	ADP-ribosylation factor-like protein 8A OS=Xenopus tropicalis GN=arl8a PE=2 SV=1	Molecular Function: GTP binding (GO:0005525),Cellular Component: intracellular (GO:0005622),Biological Process: intracellular protein transport (GO:0006886),Biological Process: small GTPase mediated signal transduction (GO:0007264),Biological Process: protein transport (GO:0015031)	ADP-ribosylation factor-like protein 8A; K07955 ADP-ribosylation factor-like protein 8 (A)
evm.model.000093F.10	BnaA07g01620D [Brassica napus]	Pentatricopeptide repeat-containing protein At1g02370, mitochondrial OS=Arabidopsis thaliana GN=At1g02370 PE=2 SV=1	NA	NA
evm.model.000011F.663	PREDICTED: uncharacterized protein LOC103861764 [Brassica rapa]	NA	NA	NA
evm.model.001394F.1	PREDICTED: putative ribonuclease H protein At1g65750 [Brassica rapa]	Uncharacterized mitochondrial protein AtMg00310 OS=Arabidopsis thaliana GN=AtMg00310 PE=4 SV=1	NA	uncharacterized LOC106392594; K00620 glutamate N-acetyltransferase / amino-acid N-acetyltransferase [EC:2.3.1.35 2.3.1.1] (A)
evm.model.000065F.89	BnaC07g17760D [Brassica napus]	NA	NA	uncharacterized LOC106377709; K07466 replication factor A1 (A)
evm.model.000064F.26	BnaC03g54880D [Brassica napus]	NA	NA	NA
evm.model.000000F.383	PREDICTED: uncharacterized protein LOC103868553 [Brassica rapa]	NA	NA	NA
evm.model.000017F.318	PREDICTED: uncharacterized protein LOC103873681 [Brassica rapa]	NA	Biological Process: proteolysis (GO:0006508),Molecular Function: cysteine-type peptidase activity (GO:0008234)	NA
evm.model.000133F.187	BnaC03g71180D [Brassica napus]	NA	NA	NA
evm.model.000238F.27	BnaA10g13220D [Brassica napus]	NA	NA	NA
evm.model.000116F.101	BnaA01g27780D [Brassica napus]	NA	NA	NA
evm.model.000001F.983	BnaC02g00780D [Brassica napus]	Serine carboxypeptidase-like 19 OS=Arabidopsis thaliana GN=SCPL19 PE=1 SV=1	Molecular Function: serine-type carboxypeptidase activity (GO:0004185),Biological Process: proteolysis (GO:0006508)	serine carboxypeptidase-like 19; K09756 serine carboxypeptidase-like 19 [EC:3.4.16.- 2.3.1.91] (A)
evm.model.000008F.122	NA	NA	NA	NA
evm.model.000032F.491	BnaC07g42600D [Brassica napus]	Aspartate aminotransferase, chloroplastic OS=Arabidopsis thaliana GN=ASP5 PE=1 SV=2	Biological Process: cellular amino acid metabolic process (GO:0006520),Molecular Function: transaminase activity (GO:0008483),Biological Process: biosynthetic process (GO:0009058),Molecular Function: pyridoxal phosphate binding (GO:0030170)	ASP5; aspartate aminotransferase; K00811 aspartate aminotransferase, chloroplastic [EC:2.6.1.1] (A)
evm.model.000002F.641	hypothetical protein AALP_AA4G148400 [Arabis alpina]	NA	NA	hypothetical protein; K18173 cytochrome c oxidase assembly factor 1 (A)
evm.model.000156F.57	PREDICTED: uncharacterized protein LOC103854934 [Brassica rapa]	NA	NA	NA
evm.model.000034F.340	BnaC04g33120D [Brassica napus]	Receptor-like serine/threonine-protein kinase SD1-8 OS=Arabidopsis thaliana GN=SD18 PE=1 SV=1	NA	hypothetical protein; K04730 interleukin-1 receptor-associated kinase 1 [EC:2.7.11.1] (A)
evm.model.000034F.343	BnaC04g33120D [Brassica napus]	Receptor-like serine/threonine-protein kinase SD1-8 OS=Arabidopsis thaliana GN=SD18 PE=1 SV=1	NA	hypothetical protein; K04730 interleukin-1 receptor-associated kinase 1 [EC:2.7.11.1] (A)
evm.model.000006F.238	PREDICTED: aquaporin NIP3-1-like [Brassica rapa]	Aquaporin NIP3-1 OS=Arabidopsis thaliana GN=NIP3-1 PE=2 SV=2	Molecular Function: transporter activity (GO:0005215),Biological Process: transport (GO:0006810),Cellular Component: membrane (GO:0016020)	aquaporin NIP3-1-like; K09874 aquaporin NIP (A)
evm.model.000083F.120	NA	NA	NA	NA
evm.model.000151F.46	BnaC09g24560D [Brassica napus]	Xylem cysteine proteinase 2 OS=Arabidopsis thaliana GN=XCP2 PE=2 SV=2	Molecular Function: cysteine-type peptidase activity (GO:0008234)	xylem cysteine proteinase 2; K16290 xylem cysteine proteinase [EC:3.4.22.-] (A)
evm.model.000046F.231	BnaA01g36780D [Brassica napus]	Peptidyl-prolyl cis-trans isomerase OS=Solanum lycopersicum GN=CYP PE=2 SV=1	NA	cyclophilin, putative (EC:5.2.1.8); K01802 peptidylprolyl isomerase [EC:5.2.1.8] (A)
evm.model.000084F.116	BnaC03g73970D [Brassica napus]	NA	NA	NA
evm.model.000041F.138	PREDICTED: uncharacterized protein LOC103847750 [Brassica rapa]	NA	NA	NA
evm.model.000059F.141	PREDICTED: uncharacterized protein LOC103847750 [Brassica rapa]	NA	NA	NA
evm.model.000245F.52	hypothetical protein AALP_AA4G196100 [Arabis alpina]	NA	NA	NA
evm.model.000044F.216	NA	NA	NA	NA
evm.model.000293F.46	hypothetical protein AALP_AA5G075200 [Arabis alpina]	NA	NA	NA
evm.model.000034F.126	BnaC04g31530D [Brassica napus]	F-box protein At5g39450 OS=Arabidopsis thaliana GN=At5g39450 PE=2 SV=1	NA	NA
evm.model.000057F.12	PREDICTED: uncharacterized protein LOC104756723 [Camelina sativa]	NA	NA	NA
evm.model.000093F.62	BnaC03g54730D [Brassica napus]	NA	NA	NA
evm.model.000249F.4	PREDICTED: 60S ribosomal protein L21-1 [Brassica rapa]	60S ribosomal protein L21-1 OS=Arabidopsis thaliana GN=RPL21A PE=2 SV=2	Molecular Function: structural constituent of ribosome (GO:0003735),Cellular Component: intracellular (GO:0005622),Cellular Component: ribosome (GO:0005840),Biological Process: translation (GO:0006412)	60S ribosomal protein L21-1; K02889 large subunit ribosomal protein L21e (A)
evm.model.000023F.214	hypothetical protein EUTSA_v10008228mg [Eutrema salsugineum]	NA	NA	NA
evm.model.000027F.80	BnaC06g33470D [Brassica napus]	NA	NA	NA
evm.model.000027F.81	BnaC06g33470D [Brassica napus]	NA	NA	NA
evm.model.000027F.82	BnaC06g33470D [Brassica napus]	NA	NA	NA
evm.model.000197F.101	BnaC06g27830D [Brassica napus]	Protein VARIATION IN COMPOUND TRIGGERED ROOT growth response OS=Arabidopsis thaliana GN=VICTR PE=1 SV=1	NA	NA
evm.model.000034F.6	NA	NA	NA	NA
evm.model.000012F.271	BnaC09g06270D [Brassica napus]	Ubiquinol oxidase 2, mitochondrial OS=Arabidopsis thaliana GN=AOX2 PE=1 SV=2	NA	ubiquinol oxidase 2, mitochondrial-like; K17893 ubiquinol oxidase [EC:1.10.3.11] (A)
evm.model.000064F.147	BnaC03g73090D [Brassica napus]	NA	NA	NA
evm.model.000150F.137	BnaCnng73940D [Brassica napus]	NA	NA	uncharacterized LOC106434110; K07466 replication factor A1 (A)
evm.model.000196F.103	BnaCnng73940D [Brassica napus]	NA	NA	uncharacterized LOC106434110; K07466 replication factor A1 (A)
evm.model.000935F.5	BnaCnng73940D [Brassica napus]	NA	NA	uncharacterized LOC106434110; K07466 replication factor A1 (A)
evm.model.000093F.83	BnaA07g11810D [Brassica napus]	Putative leucine-rich repeat receptor-like protein kinase At2g19210 OS=Arabidopsis thaliana GN=At2g19210 PE=3 SV=1	NA	FRK1; FLG22-induced receptor-like kinase 1; K16224 senescence-induced receptor-like serine/threonine-protein kinase (A)
evm.model.000132F.153	BnaC01g13530D [Brassica napus]	Putative defensin-like protein 235 OS=Arabidopsis thaliana GN=SCRL26 PE=3 SV=1	Biological Process: signal transduction (GO:0007165)	NA
evm.model.000262F.63	BnaA10g28650D [Brassica napus]	NA	NA	NA
evm.model.000062F.228	BnaA01g24450D [Brassica napus]	NA	NA	NA
evm.model.000026F.209	NA	NA	NA	NA
evm.model.000001F.888	PREDICTED: uncharacterized protein LOC103850767 [Brassica rapa]	NA	NA	NA
evm.model.000000F.761	BnaC03g11470D [Brassica napus]	THO complex subunit 4A OS=Arabidopsis thaliana GN=ALY1 PE=1 SV=1	NA	THO complex subunit 4A-like; K12881 THO complex subunit 4 (A)
evm.model.000025F.266	BnaA02g10110D [Brassica napus]	NA	NA	NA
evm.model.000051F.26	BnaAnng41420D [Brassica napus]	NA	NA	NA
evm.model.000098F.19	BnaC06g01080D [Brassica napus]	Ubiquitin-conjugating enzyme 15 OS=Arabidopsis thaliana GN=UBC15 PE=2 SV=2	Molecular Function: acid-amino acid ligase activity (GO:0016881)	ubiquitin-conjugating enzyme 15; K10688 ubiquitin-conjugating enzyme E2 W [EC:2.3.2.25] (A)
evm.model.000183F.29	PREDICTED: uncharacterized protein LOC103848087 [Brassica rapa]	NA	NA	NA
evm.model.000075F.60	BnaA10g12640D [Brassica napus]	NA	NA	NA
evm.model.000226F.20	BnaA10g12640D [Brassica napus]	EMBRYO SURROUNDING FACTOR 1.1 OS=Arabidopsis thaliana GN=ESF1.1 PE=2 SV=1	NA	NA
evm.model.000076F.227.1	BnaA08g02110D [Brassica napus]	NA	NA	NA
evm.model.000083F.274	BnaA08g02270D [Brassica napus]	NA	NA	NA
evm.model.000138F.55	BnaC04g28470D [Brassica napus]	F-box protein At2g35280 OS=Arabidopsis thaliana GN=At2g35280 PE=2 SV=1	NA	NA
evm.model.000236F.53	NA	NA	NA	NA
evm.model.000082F.21	BnaA04g28720D [Brassica napus]	Mavicyanin OS=Cucurbita pepo PE=1 SV=1	Molecular Function: copper ion binding (GO:0005507),Molecular Function: electron carrier activity (GO:0009055)	NA
evm.model.000123F.21	PREDICTED: T-complex protein 1 subunit theta-like [Brassica rapa]	T-complex protein 1 subunit theta OS=Arabidopsis thaliana GN=CCT8 PE=1 SV=1	Molecular Function: ATP binding (GO:0005524),Biological Process: protein folding (GO:0006457),Biological Process: cellular protein metabolic process (GO:0044267),Molecular Function: unfolded protein binding (GO:0051082)	T-complex protein 1 subunit theta-like; K09500 T-complex protein 1 subunit theta (A)
evm.model.000145F.48	BnaC08g10750D [Brassica napus]	NA	NA	NA
evm.model.000035F.102	BnaA05g17510D [Brassica napus]	NA	NA	NA
evm.model.000089F.32	BnaA05g17580D [Brassica napus]	NA	NA	NA
evm.model.000091F.183	BnaC05g44590D [Brassica napus]	60S ribosomal protein L32-1 OS=Arabidopsis thaliana GN=RPL32A PE=2 SV=2	Molecular Function: structural constituent of ribosome (GO:0003735),Cellular Component: intracellular (GO:0005622),Cellular Component: ribosome (GO:0005840),Biological Process: translation (GO:0006412)	60S ribosomal protein L32-1; K02912 large subunit ribosomal protein L32e (A)
evm.model.000040F.95	NA	NA	NA	NA
evm.model.000200F.38	BnaA06g11120D [Brassica napus]	NA	NA	NA
evm.model.000002F.345	BnaA10g13360D [Brassica napus]	NA	NA	NA
evm.model.000113F.60	BnaA10g13360D [Brassica napus]	NA	NA	NA
evm.model.000033F.363	BnaA07g25600D [Brassica napus]	NA	NA	NA
evm.model.000052F.202	BnaA09g56990D [Brassica napus]	Protein indeterminate-domain 6, chloroplastic OS=Arabidopsis thaliana GN=IDD6 PE=1 SV=1	Molecular Function: metal ion binding (GO:0046872)	NA
evm.model.000123F.195	BnaCnng40840D [Brassica napus]	NA	NA	NA
evm.model.000299F.56	BnaA03g60250D [Brassica napus]	DEAD-box ATP-dependent RNA helicase 53 OS=Arabidopsis thaliana GN=RH53 PE=2 SV=1	NA	NA
evm.model.000228F.74	BnaA07g04180D [Brassica napus]	NA	NA	NA
evm.model.000139F.102	PREDICTED: 60S ribosomal protein L28-2 [Brassica rapa]	60S ribosomal protein L28-1 OS=Arabidopsis thaliana GN=RPL28A PE=2 SV=1	Molecular Function: structural constituent of ribosome (GO:0003735),Cellular Component: intracellular (GO:0005622),Cellular Component: ribosome (GO:0005840),Biological Process: translation (GO:0006412)	60S ribosomal protein L28-2; K02903 large subunit ribosomal protein L28e (A)
evm.model.000166F.12	PREDICTED: protein ENDOSPERM DEFECTIVE 1-like isoform X2 [Brassica rapa]	Protein ENDOSPERM DEFECTIVE 1 OS=Arabidopsis thaliana GN=EDE1 PE=1 SV=1	NA	NA
evm.model.000164F.113	PREDICTED: tetraketide alpha-pyrone reductase 2 isoform X2 [Brassica rapa]	Tetraketide alpha-pyrone reductase 2 OS=Arabidopsis thaliana GN=TKPR2 PE=1 SV=1	NA	POPTRDRAFT_813757; cinnamoyl CoA reductase family protein; K09753 cinnamoyl-CoA reductase [EC:1.2.1.44] (A)
evm.model.001126F.2	PREDICTED: tetraketide alpha-pyrone reductase 2 isoform X2 [Brassica rapa]	Tetraketide alpha-pyrone reductase 2 OS=Arabidopsis thaliana GN=TKPR2 PE=1 SV=1	NA	POPTRDRAFT_813757; cinnamoyl CoA reductase family protein; K09753 cinnamoyl-CoA reductase [EC:1.2.1.44] (A)
evm.model.000002F.1202	BnaC08g49750D [Brassica napus]	Uncharacterized calcium-binding protein At1g02270 OS=Arabidopsis thaliana GN=At1g02270 PE=2 SV=2	NA	E3 ubiquitin-protein ligase BAH1-like; K16275 E3 ubiquitin-protein ligase BAH [EC:2.3.2.27] (A)
evm.model.000329F.33	PREDICTED: putative SWI/SNF-related matrix-associated actin-dependent regulator of chromatin subfamily A member 3-like 1 [Brassica rapa]	Putative SWI/SNF-related matrix-associated actin-dependent regulator of chromatin subfamily A member 3-like 1 OS=Arabidopsis thaliana GN=At5g05130 PE=2 SV=1	Molecular Function: nucleic acid binding (GO:0003676),Molecular Function: DNA binding (GO:0003677),Molecular Function: helicase activity (GO:0004386),Molecular Function: ATP binding (GO:0005524)	putative SWI/SNF-related matrix-associated actin-dependent regulator of chromatin subfamily A member 3-like 1; K15711 SWI/SNF-related matrix-associated actin-dependent regulator of chromatin subfamily A3 [EC:3.6.4.- 2.3.2.27] (A)
Bo7g105280.1_Bole	NA	NA	NA	NA
evm.model.000024F.16	BnaC04g25760D [Brassica napus]	ABC transporter G family member 19 OS=Arabidopsis thaliana GN=ABCG19 PE=1 SV=1	Molecular Function: ATP binding (GO:0005524),Molecular Function: ATPase activity (GO:0016887)	ABC transporter; K08712 ATP-binding cassette, subfamily G (WHITE), member 2, SNQ2 (A)
evm.model.000121F.40	Cell wall-associated hydrolase, partial [Medicago truncatula]	NA	NA	NA
evm.model.000465F.17	BnaC09g26910D [Brassica napus]	NA	NA	NA
evm.model.000073F.99	BnaCnng38400D [Brassica napus]	NA	NA	NA
evm.model.000199F.17	BnaCnng73680D [Brassica napus]	UDP-glycosyltransferase 71B7 OS=Arabidopsis thaliana GN=UGT71B7 PE=2 SV=2	Biological Process: metabolic process (GO:0008152),Molecular Function: transferase activity, transferring hexosyl groups (GO:0016758)	NA
evm.model.000219F.82	BnaCnng73680D [Brassica napus]	UDP-glycosyltransferase 71B7 OS=Arabidopsis thaliana GN=UGT71B7 PE=2 SV=2	Biological Process: metabolic process (GO:0008152),Molecular Function: transferase activity, transferring hexosyl groups (GO:0016758)	NA
evm.model.000115F.123	PREDICTED: receptor-like protein 12 [Brassica rapa]	Receptor-like protein 12 OS=Arabidopsis thaliana GN=RLP12 PE=2 SV=2	Molecular Function: protein binding (GO:0005515)	receptor-like protein 12; K19613 leucine-rich repeat protein SHOC2 (A)
evm.model.000037F.28	BnaC06g12370D [Brassica napus]	NA	NA	uncharacterized LOC106434110; K07466 replication factor A1 (A)
evm.model.000033F.256	BnaC06g20250D [Brassica napus]	Protein STRUBBELIG-RECEPTOR FAMILY 5 OS=Arabidopsis thaliana GN=SRF5 PE=2 SV=1	Molecular Function: protein kinase activity (GO:0004672),Biological Process: protein phosphorylation (GO:0006468)	hypothetical protein; K04730 interleukin-1 receptor-associated kinase 1 [EC:2.7.11.1] (A)
evm.model.000234F.16	F23N19.10 [Arabidopsis thaliana]	Hsp70-Hsp90 organizing protein 2 OS=Arabidopsis thaliana GN=HOP2 PE=1 SV=1	NA	hsp70-Hsp90 organizing protein 2; K09553 stress-induced-phosphoprotein 1 (A)
evm.model.000100F.16	BnaC07g01290D [Brassica napus]	NA	NA	intracellular protein transport protein USO1; K10352 myosin heavy chain (A)
evm.model.000224F.75	BnaC04g40920D [Brassica napus]	Mavicyanin OS=Cucurbita pepo PE=1 SV=1	Molecular Function: copper ion binding (GO:0005507),Molecular Function: electron carrier activity (GO:0009055)	NA
evm.model.000062F.97	BnaC03g59390D [Brassica napus]	Probable LRR receptor-like serine/threonine-protein kinase At1g29720 OS=Arabidopsis thaliana GN=RFK1 PE=2 SV=3	NA	LRR receptor-like serine/threonine-protein kinase FLS2; K13420 LRR receptor-like serine/threonine-protein kinase FLS2 [EC:2.7.11.1] (A)
evm.model.000062F.197	BnaC03g58380D [Brassica napus]	NA	NA	uncharacterized LOC106363209; K07466 replication factor A1 (A)
evm.model.000048F.207	BnaC03g74110D [Brassica napus]	NA	NA	NA
evm.model.000139F.36	BnaCnng42800D [Brassica napus]	NA	NA	NA
evm.model.000014F.525	BnaC09g08420D [Brassica napus]	NA	NA	NA
evm.model.000123F.58	hypothetical protein AALP_AA7G256100 [Arabis alpina]	NA	NA	NA
evm.model.000005F.53	BnaA02g27590D [Brassica napus]	Glutamyl-tRNA(Gln) amidotransferase subunit A, chloroplastic/mitochondrial OS=Arabidopsis thaliana GN=GATA PE=2 SV=1	Molecular Function: carbon-nitrogen ligase activity, with glutamine as amido-N-donor (GO:0016884)	aspartyl/glutamyl-tRNA(Asn/Gln) amidotransferase subunit A; K02433 aspartyl-tRNA(Asn)/glutamyl-tRNA(Gln) amidotransferase subunit A [EC:6.3.5.6 6.3.5.7] (A)
evm.model.000005F.243	BnaCnng51830D, partial [Brassica napus]	Altered inheritance of mitochondria protein 32 OS=Meyerozyma guilliermondii (strain ATCC 6260 / CBS 566 / DSM 6381 / JCM 1539 / NBRC 10279 / NRRL Y-324) GN=AIM32 PE=3 SV=2	NA	hypothetical protein; K01869 leucyl-tRNA synthetase [EC:6.1.1.4] (A)
evm.model.000025F.64	BnaA07g07900D [Brassica napus]	NA	NA	NA
evm.model.000001F.44	hypothetical protein EUTSA_v10012663mg [Eutrema salsugineum]	Receptor-like protein kinase At5g59670 OS=Arabidopsis thaliana GN=At5g59670 PE=1 SV=1	Molecular Function: protein kinase activity (GO:0004672),Molecular Function: protein tyrosine kinase activity (GO:0004713),Molecular Function: ATP binding (GO:0005524),Biological Process: protein phosphorylation (GO:0006468)	receptor-like protein kinase At5g59670; K04733 interleukin-1 receptor-associated kinase 4 [EC:2.7.11.1] (A)
evm.model.000387F.11	BnaC03g36110D [Brassica napus]	Beta-D-glucopyranosyl abscisate beta-glucosidase OS=Arabidopsis thaliana GN=BGLU18 PE=1 SV=2	Molecular Function: hydrolase activity, hydrolyzing O-glycosyl compounds (GO:0004553),Biological Process: carbohydrate metabolic process (GO:0005975)	beta-D-glucopyranosyl abscisate beta-glucosidase-like; K15748 beta-D-glucopyranosyl abscisate beta-glucosidase [EC:3.2.1.175] (A)
evm.model.000071F.235	BnaA03g30470D [Brassica napus]	NA	NA	NA
evm.model.000071F.226	PREDICTED: small RNA degrading nuclease 2-like [Camelina sativa]	Small RNA degrading nuclease 2 OS=Arabidopsis thaliana GN=SDN2 PE=2 SV=1	Molecular Function: exonuclease activity (GO:0004527)	small RNA degrading nuclease 2-like; K14570 RNA exonuclease 1 [EC:3.1.-.-] (A)
evm.model.000124F.133	BnaCnng07820D [Brassica napus]	NA	NA	eukaryotic translation initiation factor 3 subunit B-like; K03253 translation initiation factor 3 subunit B (A)
evm.model.000023F.303	BnaC05g38780D [Brassica napus]	Probable leucine-rich repeat receptor-like serine/threonine-protein kinase At3g14840 OS=Arabidopsis thaliana GN=LRR-RLK PE=2 SV=1	Molecular Function: protein kinase activity (GO:0004672),Molecular Function: protein tyrosine kinase activity (GO:0004713),Molecular Function: ATP binding (GO:0005524),Biological Process: protein phosphorylation (GO:0006468)	probable LRR receptor-like serine/threonine-protein kinase At1g53420; K04733 interleukin-1 receptor-associated kinase 4 [EC:2.7.11.1] (A)
evm.model.000079F.172	BnaC05g24090D [Brassica napus]	NA	NA	uncharacterized LOC106377709; K07466 replication factor A1 (A)
evm.model.000157F.126	BnaC03g65420D [Brassica napus]	NA	NA	NA
evm.model.000016F.203	PREDICTED: LOW QUALITY PROTEIN: MATH domain and coiled-coil domain-containing protein At2g05410-like [Brassica rapa]	MATH domain and coiled-coil domain-containing protein At2g05410 OS=Arabidopsis thaliana GN=At2g05410 PE=3 SV=2	Molecular Function: protein binding (GO:0005515)	POPTRDRAFT_820184; NtN2 family protein; K11838 ubiquitin carboxyl-terminal hydrolase 7 [EC:3.4.19.12] (A)
evm.model.000262F.85	hypothetical protein AALP_AA4G126700 [Arabis alpina]	NA	NA	NA
evm.model.000081F.106	PREDICTED: putative F-box/kelch-repeat protein At4g39600 [Brassica rapa]	Putative F-box/kelch-repeat protein At4g39600 OS=Arabidopsis thaliana GN=At4g39600 PE=4 SV=1	Molecular Function: protein binding (GO:0005515)	NA
evm.model.000061F.104	BnaC05g26430D [Brassica napus]	NA	NA	40S ribosomal protein S11-like; K02949 small subunit ribosomal protein S11e (A)
evm.model.000223F.138	PREDICTED: uncharacterized protein LOC103856884 [Brassica rapa]	NA	NA	LINE-1 retrotransposable element ORF2 protein; K18195 rhamnogalacturonan endolyase [EC:4.2.2.23] (A)
evm.model.001048F.9	PREDICTED: uncharacterized protein LOC103856884 [Brassica rapa]	NA	NA	LINE-1 retrotransposable element ORF2 protein; K18195 rhamnogalacturonan endolyase [EC:4.2.2.23] (A)
evm.model.000053F.8	hypothetical protein EUTSA_v10010017mg [Eutrema salsugineum]	NA	NA	NA
evm.model.000059F.286	hypothetical protein EUTSA_v10010017mg [Eutrema salsugineum]	NA	NA	NA
evm.model.000115F.207	hypothetical protein EUTSA_v10010017mg [Eutrema salsugineum]	NA	NA	NA
evm.model.000290F.62	hypothetical protein EUTSA_v10010017mg [Eutrema salsugineum]	NA	NA	NA
evm.model.000203F.48	BnaCnng42370D, partial [Brassica napus]	NA	NA	uncharacterized LOC105169000; K17573 meiosis arrest female protein 1 (A)
evm.model.000385F.29	BnaCnng42370D, partial [Brassica napus]	NA	NA	uncharacterized LOC105169000; K17573 meiosis arrest female protein 1 (A)
evm.model.000568F.2	BnaCnng42370D, partial [Brassica napus]	NA	NA	uncharacterized LOC105169000; K17573 meiosis arrest female protein 1 (A)
evm.model.000638F.6	BnaCnng42370D, partial [Brassica napus]	NA	NA	uncharacterized LOC105169000; K17573 meiosis arrest female protein 1 (A)
evm.model.000015F.181	hypothetical protein 23.t00068 [Brassica oleracea]	NA	NA	hypothetical protein; K14763 H/ACA ribonucleoprotein complex non-core subunit NAF1 (A)
evm.model.000072F.64	hypothetical protein 23.t00068 [Brassica oleracea]	NA	NA	RNA-binding KH domain-containing protein PEPPER-like; K13162 poly(rC)-binding protein 2/3/4 (A)
evm.model.000072F.65	hypothetical protein 23.t00068 [Brassica oleracea]	NA	NA	RNA-binding KH domain-containing protein PEPPER-like; K13162 poly(rC)-binding protein 2/3/4 (A)
evm.model.000644F.8	BnaCnng48580D [Brassica napus]	NA	NA	hypothetical protein; K14763 H/ACA ribonucleoprotein complex non-core subunit NAF1 (A)
evm.model.000003F.29	NA	NA	NA	NA
evm.model.000158F.6	NA	NA	NA	NA
evm.model.000005F.237	BnaA08g19310D [Brassica napus]	RHOMBOID-like protein 10, chloroplastic OS=Arabidopsis thaliana GN=RBL10 PE=2 SV=1	NA	NA
evm.model.000014F.270	BnaC03g77990D [Brassica napus]	RHOMBOID-like protein 10, chloroplastic OS=Arabidopsis thaliana GN=RBL10 PE=2 SV=1	NA	isochorismate synthase 1, chloroplastic-like; K02552 menaquinone-specific isochorismate synthase [EC:5.4.4.2] (A)
evm.model.000053F.133	BnaA08g19310D [Brassica napus]	RHOMBOID-like protein 10, chloroplastic OS=Arabidopsis thaliana GN=RBL10 PE=2 SV=1	NA	isochorismate synthase 1, chloroplastic-like; K02552 menaquinone-specific isochorismate synthase [EC:5.4.4.2] (A)
evm.model.000123F.55	BnaC03g77990D [Brassica napus]	RHOMBOID-like protein 10, chloroplastic OS=Arabidopsis thaliana GN=RBL10 PE=2 SV=1	NA	isochorismate synthase 1, chloroplastic-like; K02552 menaquinone-specific isochorismate synthase [EC:5.4.4.2] (A)
evm.model.000195F.51	BnaA08g19310D [Brassica napus]	RHOMBOID-like protein 10, chloroplastic OS=Arabidopsis thaliana GN=RBL10 PE=2 SV=1	NA	NA
evm.model.000010F.16	NA	NA	NA	NA
evm.model.000027F.244	NA	NA	NA	NA
evm.model.000123F.2	NA	NA	NA	NA
evm.model.000161F.65	NA	NA	NA	NA
evm.model.000210F.75	NA	NA	NA	NA
evm.model.000022F.374	BnaC09g35780D [Brassica napus]	NA	NA	NA
evm.model.000023F.261	BnaC09g35780D [Brassica napus]	NA	NA	NA
evm.model.000025F.224	BnaC09g35780D [Brassica napus]	NA	NA	NA
evm.model.000052F.314	BnaC09g35780D [Brassica napus]	NA	NA	NA
evm.model.000152F.100	BnaC09g35780D [Brassica napus]	NA	NA	NA
evm.model.000027F.526	BnaC06g29060D [Brassica napus]	NA	NA	NA
evm.model.000027F.532	BnaC06g29060D [Brassica napus]	NA	NA	NA
evm.model.000587F.4	BnaC06g29060D [Brassica napus]	NA	NA	NA
evm.model.000738F.4	BnaC06g29060D [Brassica napus]	NA	NA	NA
evm.model.000992F.4	BnaC06g29060D [Brassica napus]	NA	NA	NA
evm.model.000096F.261	NA	NA	NA	NA
evm.model.001069F.4	BnaAnng22160D, partial [Brassica napus]	NA	NA	NA
evm.model.001069F.9	BnaAnng22160D, partial [Brassica napus]	NA	NA	NA
evm.model.001236F.4	BnaAnng22160D, partial [Brassica napus]	NA	NA	NA
evm.model.001254F.6	BnaAnng22160D, partial [Brassica napus]	NA	NA	NA
evm.model.000063F.26	BnaC02g15440D [Brassica napus]	Protein HOTHEAD OS=Arabidopsis thaliana GN=HTH PE=1 SV=1	Molecular Function: oxidoreductase activity, acting on CH-OH group of donors (GO:0016614),Molecular Function: flavin adenine dinucleotide binding (GO:0050660),Biological Process: oxidation-reduction process (GO:0055114)	hypothetical protein; K00108 choline dehydrogenase [EC:1.1.99.1] (A)
evm.model.000004F.301	BnaA08g18620D [Brassica napus]	NA	NA	NA
evm.model.000024F.355	BnaC04g22820D [Brassica napus]	NA	NA	NA
evm.model.000027F.79	hypothetical protein ARALYDRAFT_471927 [Arabidopsis lyrata subsp. lyrata]	NA	NA	NA
evm.model.000092F.148	NA	NA	NA	NA
evm.model.000087F.92	BnaC06g07410D [Brassica napus]	NA	NA	NA
evm.model.000197F.57	PREDICTED: uncharacterized protein LOC103831170 [Brassica rapa]	Putative ribosome biogenesis GTPase RsgA OS=Anabaena variabilis (strain ATCC 29413 / PCC 7937) GN=rsgA PE=3 SV=1	Molecular Function: GTPase activity (GO:0003924),Molecular Function: GTP binding (GO:0005525)	uncharacterized LOC103831170; K06949 ribosome biogenesis GTPase [EC:3.6.1.-] (A)
evm.model.000540F.19	uncharacterized protein [Arabidopsis thaliana]	NA	NA	NA
evm.model.000564F.17	uncharacterized protein [Arabidopsis thaliana]	NA	NA	NA
evm.model.000144F.35	PREDICTED: putative F-box/kelch-repeat protein At2g41360 [Brassica rapa]	Putative F-box/kelch-repeat protein At2g41360 OS=Arabidopsis thaliana GN=At2g41360 PE=4 SV=1	NA	NA
evm.model.000129F.69	NA	NA	NA	NA
evm.model.000013F.15	hypothetical protein EUTSA_v10003095mg [Eutrema salsugineum]	NA	NA	NA
evm.model.000041F.26	ribosomal protein L32 (chloroplast) [Aucuba japonica]	50S ribosomal protein L32, chloroplastic OS=Draba nemorosa GN=rpl32 PE=3 SV=1	Molecular Function: structural constituent of ribosome (GO:0003735),Biological Process: translation (GO:0006412),Cellular Component: large ribosomal subunit (GO:0015934)	rpl32; ribosomal protein L32; K02911 large subunit ribosomal protein L32 (A)
evm.model.000316F.58	predicted protein [Arabidopsis lyrata subsp. lyrata]	NA	NA	NA
evm.model.000794F.1	BnaC08g42940D [Brassica napus]	Protein BONZAI 3 OS=Arabidopsis thaliana GN=BON3 PE=1 SV=1	NA	hypothetical protein; K16280 E3 ubiquitin-protein ligase RGLG [EC:2.3.2.27] (A)
evm.model.000007F.651	BnaC01g40740D [Brassica napus]	Transcription factor bHLH11 OS=Arabidopsis thaliana GN=BHLH11 PE=2 SV=2	Molecular Function: protein dimerization activity (GO:0046983)	NA
evm.model.000010F.84	BnaA04g20960D [Brassica napus]	NA	NA	NA
evm.model.000005F.552	PREDICTED: probable replication factor A 73 kDa subunit [Brassica rapa]	NA	NA	probable replication factor A 73 kDa subunit; K07466 replication factor A1 (A)
evm.model.000060F.5	PREDICTED: probable replication factor A 73 kDa subunit [Brassica rapa]	NA	NA	uncharacterized LOC106425561; K07466 replication factor A1 (A)
evm.model.000162F.92	BnaCnng11980D [Brassica napus]	NA	NA	uncharacterized LOC106452310; K07466 replication factor A1 (A)
evm.model.000272F.48	BnaC02g10760D [Brassica napus]	NA	NA	NA
evm.model.000175F.37	BnaCnng26360D [Brassica napus]	NA	NA	NA
evm.model.000023F.369	NA	NA	NA	NA
evm.model.000005F.373	BnaC02g16640D [Brassica napus]	Transcription factor MYB44 OS=Arabidopsis thaliana GN=MYB44 PE=2 SV=1	NA	transcription factor MYB44-like; K09422 myb proto-oncogene protein, plant (A)
evm.model.000245F.27	BnaA05g02420D [Brassica napus]	Zinc-metallopeptidase, peroxisomal OS=Arabidopsis thaliana GN=PXM16 PE=2 SV=1	NA	zinc-metallopeptidase, peroxisomal-like; K01408 insulysin [EC:3.4.24.56] (A)
evm.model.000029F.457	BnaA03g25690D [Brassica napus]	NA	NA	NA
evm.model.000223F.124	PREDICTED: shematrin-like protein 2 [Brassica rapa]	NA	NA	NA
evm.model.000007F.260	NA	NA	NA	NA
evm.model.000037F.87	PREDICTED: uncharacterized protein LOC103864215 isoform X1 [Brassica rapa]	NA	Molecular Function: zinc ion binding (GO:0008270)	armadillo repeat-containing kinesin-like protein 3; K10396 kinesin family member 5 (A)
evm.model.000302F.66	NA	NA	NA	NA
evm.model.000026F.99	BnaC07g06250D [Brassica napus]	F-box protein At3g60790 OS=Arabidopsis thaliana GN=At3g60790 PE=2 SV=3	Molecular Function: protein binding (GO:0005515)	NA
evm.model.000026F.39	BnaC06g01340D [Brassica napus]	NA	NA	NA
evm.model.000088F.18	PREDICTED: uncharacterized protein LOC103855060 [Brassica rapa]	NA	NA	NA
evm.model.000105F.188	BnaC08g27900D [Brassica napus]	NA	NA	uncharacterized LOC106448093; K10581 ubiquitin-conjugating enzyme E2 O [EC:2.3.2.24] (A)
evm.model.000150F.14	PREDICTED: F-box/kelch-repeat protein At4g38940-like [Brassica rapa]	F-box/kelch-repeat protein At4g38940 OS=Arabidopsis thaliana GN=At4g38940 PE=1 SV=1	NA	NA
evm.model.001062F.2	PREDICTED: uncharacterized protein LOC103868748 [Brassica rapa]	Uncharacterized mitochondrial protein AtMg01250 OS=Arabidopsis thaliana GN=AtMg01250 PE=4 SV=1	Molecular Function: RNA binding (GO:0003723),Molecular Function: RNA-directed DNA polymerase activity (GO:0003964),Biological Process: RNA-dependent DNA replication (GO:0006278)	uncharacterized LOC106392594; K00620 glutamate N-acetyltransferase / amino-acid N-acetyltransferase [EC:2.3.1.35 2.3.1.1] (A)
evm.model.000154F.114	PREDICTED: probable ADP-ribosylation factor GTPase-activating protein AGD13 [Brassica rapa]	Protein C2-DOMAIN ABA-RELATED 4 OS=Arabidopsis thaliana GN=CAR4 PE=1 SV=1	Molecular Function: protein binding (GO:0005515)	calcium-transporting ATPase 2, plasma membrane-type-like; K01537 Ca2+-transporting ATPase [EC:3.6.3.8] (A)
evm.model.000017F.425	BnaCnng31540D [Brassica napus]	Protein HOTHEAD OS=Arabidopsis thaliana GN=HTH PE=1 SV=1	Molecular Function: oxidoreductase activity, acting on CH-OH group of donors (GO:0016614),Molecular Function: flavin adenine dinucleotide binding (GO:0050660),Biological Process: oxidation-reduction process (GO:0055114)	protein HOTHEAD-like; K00108 choline dehydrogenase [EC:1.1.99.1] (A)
evm.model.000078F.196	BnaCnng61390D [Brassica napus]	Flavonol synthase/flavanone 3-hydroxylase OS=Arabidopsis thaliana GN=FLS1 PE=1 SV=1	Molecular Function: oxidoreductase activity (GO:0016491),Molecular Function: oxidoreductase activity, acting on paired donors, with incorporation or reduction of molecular oxygen, 2-oxoglutarate as one donor, and incorporation of one atom each of oxygen into both donors (GO:0016706),Biological Process: oxidation-reduction process (GO:0055114)	putative inactive flavonol synthase 2; K05278 flavonol synthase [EC:1.14.11.23] (A)
evm.model.000012F.203	BnaC09g06920D [Brassica napus]	Protein TRANSPARENT TESTA 12 OS=Arabidopsis thaliana GN=TT12 PE=2 SV=1	NA	protein TRANSPARENT TESTA 12-like; K03327 multidrug resistance protein, MATE family (A)
evm.model.000180F.47	BnaC06g17640D [Brassica napus]	Methionine aminopeptidase 2B OS=Arabidopsis thaliana GN=MAP2B PE=2 SV=2	Molecular Function: aminopeptidase activity (GO:0004177),Biological Process: proteolysis (GO:0006508),Molecular Function: metalloexopeptidase activity (GO:0008235),Biological Process: cellular process (GO:0009987)	methionine aminopeptidase 2B; K01265 methionyl aminopeptidase [EC:3.4.11.18] (A)
evm.model.000025F.341	BnaAnng33420D [Brassica napus]	NA	NA	NA
evm.model.000090F.36	BnaC03g45260D [Brassica napus]	NA	NA	NA
evm.model.000068F.130	NA	NA	NA	NA
evm.model.000037F.180	NA	NA	NA	NA
evm.model.000058F.194	BnaCnng25200D [Brassica napus]	NA	NA	NA
evm.model.000189F.8	BnaCnng25200D [Brassica napus]	NA	NA	NA
evm.model.000301F.7	BnaC08g12350D [Brassica napus]	Mitogen-activated protein kinase kinase kinase ANP1 OS=Arabidopsis thaliana GN=ANP1 PE=1 SV=2	Molecular Function: protein kinase activity (GO:0004672),Molecular Function: protein tyrosine kinase activity (GO:0004713),Molecular Function: ATP binding (GO:0005524),Biological Process: protein phosphorylation (GO:0006468)	mitogen-activated protein kinase kinase kinase NPK1; K04421 mitogen-activated protein kinase kinase kinase 3 [EC:2.7.11.25] (A)
evm.model.000613F.7	BnaC08g12350D [Brassica napus]	Mitogen-activated protein kinase kinase kinase ANP1 OS=Arabidopsis thaliana GN=ANP1 PE=1 SV=2	Molecular Function: protein kinase activity (GO:0004672),Molecular Function: protein tyrosine kinase activity (GO:0004713),Molecular Function: ATP binding (GO:0005524),Biological Process: protein phosphorylation (GO:0006468)	mitogen-activated protein kinase kinase kinase NPK1; K04421 mitogen-activated protein kinase kinase kinase 3 [EC:2.7.11.25] (A)
evm.model.000107F.188	PREDICTED: uncharacterized protein LOC103837021 isoform X2 [Brassica rapa]	NA	NA	26S protease regulatory subunit 6A-like; K08900 mitochondrial chaperone BCS1 (A)
evm.model.000333F.40	BnaC07g44190D [Brassica napus]	Cell division cycle 20.1, cofactor of APC complex OS=Arabidopsis thaliana GN=CDC20-1 PE=1 SV=1	Molecular Function: protein binding (GO:0005515)	hypothetical protein; K03363 cell division cycle 20, cofactor of APC complex (A)
evm.model.000053F.201	BnaA02g33840D [Brassica napus]	NA	NA	uncharacterized LOC106357873; K03136 transcription initiation factor TFIIE subunit alpha (A)
evm.model.000017F.152	NA	NA	NA	NA
evm.model.000121F.96	BnaC09g16030D [Brassica napus]	NA	NA	NA
evm.model.000147F.90	BnaA09g16530D [Brassica napus]	NA	NA	NA
evm.model.001086F.10	BnaA09g16530D [Brassica napus]	NA	NA	NA
evm.model.000040F.114	BnaC06g15990D [Brassica napus]	NA	NA	NA
evm.model.000096F.108	BnaCnng11980D [Brassica napus]	NA	NA	uncharacterized LOC103858789; K07466 replication factor A1 (A)
evm.model.000241F.41	BnaC05g23080D [Brassica napus]	NA	NA	NA
evm.model.000008F.198	PREDICTED: uncharacterized protein LOC103860229 [Brassica rapa]	NA	NA	replication protein A 70 kDa DNA-binding subunit C-like; K07466 replication factor A1 (A)
evm.model.000005F.72	NA	NA	NA	NA
evm.model.000125F.181	BnaC07g32500D [Brassica napus]	NA	NA	NA
evm.model.000126F.27	PREDICTED: uncharacterized protein LOC103873158 [Brassica rapa]	NA	NA	NA
evm.model.000157F.16	BnaC03g66250D [Brassica napus]	NA	NA	NA
evm.model.000131F.9	NA	NA	NA	NA
evm.model.000016F.34	BnaC08g08690D [Brassica napus]	NA	NA	NA
evm.model.000194F.122	BnaC01g13200D [Brassica napus]	Phosphate transporter PHO1 homolog 7 OS=Arabidopsis thaliana GN=PHO1-H7 PE=2 SV=1	NA	hypothetical protein; K14514 ethylene-insensitive protein 3 (A)
evm.model.000189F.45	BnaC09g24560D [Brassica napus]	GDSL esterase/lipase At1g29660 OS=Arabidopsis thaliana GN=At1g29660 PE=2 SV=1	NA	NA
evm.model.000052F.273	PREDICTED: probable purine permease 14 [Camelina sativa]	Probable purine permease 14 OS=Arabidopsis thaliana GN=PUP14 PE=1 SV=1	NA	NA
evm.model.000019F.370	BnaC03g61920D [Brassica napus]	NA	NA	NA
evm.model.000815F.4	BnaC03g61920D [Brassica napus]	NA	NA	NA
evm.model.000339F.17	BnaC07g17380D [Brassica napus]	NA	NA	NA
evm.model.000116F.86	NA	NA	NA	NA
evm.model.000132F.3	NA	NA	NA	NA
evm.model.000005F.244	PREDICTED: uncharacterized protein LOC103854224 [Brassica rapa]	NA	NA	NA
evm.model.000001F.1142	BnaAnng01190D [Brassica napus]	NA	NA	NA
evm.model.000000F.768	hypothetical protein EUTSA_v10029419mg, partial [Eutrema salsugineum]	Putative uncharacterized protein At4g01020, chloroplastic OS=Arabidopsis thaliana GN=At4g01020 PE=3 SV=1	Molecular Function: zinc ion binding (GO:0008270)	hypothetical protein; K11968 ariadne-1 [EC:2.3.2.27] (A)
evm.model.000033F.410	NA	NA	NA	NA
evm.model.000173F.48	BnaCnng02270D [Brassica napus]	NA	NA	NA
evm.model.000015F.300	ORF-a [Brassica rapa]	NA	NA	glutamate receptor 3.7-like; K05387 glutamate receptor, ionotropic, plant (A)
evm.model.000039F.164	BnaC01g11210D [Brassica napus]	F-box/kelch-repeat protein At3g13680 OS=Arabidopsis thaliana GN=At3g13680 PE=2 SV=1	Molecular Function: protein binding (GO:0005515)	F-box/kelch-repeat protein At3g13680-like; K06174 ATP-binding cassette, sub-family E, member 1 (A)
evm.model.000009F.248	BnaC07g09040D [Brassica napus]	NA	NA	NA
evm.model.000003F.477	BnaC02g21650D [Brassica napus]	TMV resistance protein N OS=Nicotiana glutinosa GN=N PE=1 SV=1	Molecular Function: protein binding (GO:0005515),Biological Process: defense response (GO:0006952),Biological Process: signal transduction (GO:0007165),Molecular Function: ADP binding (GO:0043531)	uncharacterized protein At2g41620-like; K14309 nuclear pore complex protein Nup93 (A)
evm.model.000043F.101	BnaC04g50040D [Brassica napus]	NA	NA	NA
evm.model.000086F.324	serine/threonine protein kinase [Arabidopsis thaliana]	Pto-interacting protein 1 OS=Solanum lycopersicum GN=PTI1 PE=1 SV=2	Molecular Function: protein kinase activity (GO:0004672),Molecular Function: protein tyrosine kinase activity (GO:0004713),Molecular Function: ATP binding (GO:0005524),Biological Process: protein phosphorylation (GO:0006468)	hypothetical protein; K13436 pto-interacting protein 1 [EC:2.7.11.1] (A)
evm.model.000055F.121	BnaC05g28740D [Brassica napus]	NA	Biological Process: proteolysis (GO:0006508),Molecular Function: cysteine-type peptidase activity (GO:0008234)	NA
evm.model.000000F.842	BnaC09g22790D [Brassica napus]	NA	NA	NA
evm.model.000119F.68	BnaC07g36190D [Brassica napus]	Multiple organellar RNA editing factor 1, mitochondrial OS=Arabidopsis thaliana GN=MORF1 PE=1 SV=1	NA	NA
evm.model.000011F.331	PREDICTED: MLP-like protein 328 [Brassica rapa]	MLP-like protein 328 OS=Arabidopsis thaliana GN=MLP328 PE=2 SV=1	Biological Process: defense response (GO:0006952),Biological Process: response to biotic stimulus (GO:0009607)	NA
evm.model.000007F.147	BnaC01g07780D [Brassica napus]	Putative F-box/LRR-repeat protein 19 OS=Arabidopsis thaliana GN=FBL19 PE=4 SV=1	NA	F-box protein SKIP1-like; K10268 F-box and leucine-rich repeat protein 2/20 (A)
evm.model.000124F.85	hypothetical protein EUTSA_v10009065mg [Eutrema salsugineum]	Bet1-like protein At4g14600 OS=Arabidopsis thaliana GN=At4g14600 PE=2 SV=1	Molecular Function: protein binding (GO:0005515)	bet1-like protein At4g14600; K08505 protein transport protein SFT1 (A)
evm.model.000032F.22	NA	NA	NA	NA
evm.model.000043F.272	NA	NA	NA	NA
evm.model.000002F.790	PREDICTED: LOW QUALITY PROTEIN: mediator-associated protein 1 [Brassica rapa]	NA	NA	NA
evm.model.000007F.553	BnaC01g03580D [Brassica napus]	Putative amidase C869.01 OS=Schizosaccharomyces pombe (strain 972 / ATCC 24843) GN=SPAC869.01 PE=3 SV=1	Molecular Function: carbon-nitrogen ligase activity, with glutamine as amido-N-donor (GO:0016884)	hypothetical protein; K01426 amidase [EC:3.5.1.4] (A)
evm.model.000005F.68	BnaC02g35710D [Brassica napus]	NA	NA	NA
evm.model.000295F.18	BnaAnng33640D [Brassica napus]	NA	NA	NA
evm.model.000228F.1	BnaC02g32440D [Brassica napus]	NA	NA	NA
evm.model.000248F.35	BnaA01g36710D [Brassica napus]	NA	NA	NA
evm.model.000024F.111	BnaC04g24940D [Brassica napus]	YTH domain-containing family protein 2 OS=Mus musculus GN=Ythdf2 PE=2 SV=1	NA	hypothetical protein; K20102 YTH domain-containing family protein (A)
evm.model.000063F.211	BnaC02g16950D [Brassica napus]	NA	NA	NA
evm.model.000027F.331	BnaA07g24130D [Brassica napus]	60S ribosomal protein L10-3 OS=Arabidopsis thaliana GN=RPL10C PE=2 SV=1	Molecular Function: structural constituent of ribosome (GO:0003735),Cellular Component: ribosome (GO:0005840),Biological Process: translation (GO:0006412)	60S ribosomal protein L10-3-like; K02866 large subunit ribosomal protein L10e (A)
evm.model.000081F.53	BnaA04g06110D [Brassica napus]	NA	NA	NA
evm.model.000077F.27	BnaA02g25200D [Brassica napus]	NA	NA	NA
evm.model.000024F.29	BnaA10g28240D [Brassica napus]	NA	NA	NA
evm.model.000005F.508	BnaA02g30770D [Brassica napus]	NA	NA	uncharacterized LOC106402919; K01411 nardilysin [EC:3.4.24.61] (A)
evm.model.000200F.101	BnaA01g33240D [Brassica napus]	Membrane-anchored ubiquitin-fold protein 1 OS=Arabidopsis thaliana GN=MUB1 PE=1 SV=1	NA	NA
evm.model.000209F.84	BnaA05g32740D [Brassica napus]	Uncharacterized protein At3g03773 OS=Arabidopsis thaliana GN=At3g03773 PE=1 SV=1	NA	Os03g0655300; CS domain domain containing protein.; K15730 cytosolic prostaglandin-E synthase [EC:5.3.99.3] (A)
evm.model.000038F.350	PREDICTED: G-type lectin S-receptor-like serine/threonine-protein kinase At1g11300 [Brassica rapa]	G-type lectin S-receptor-like serine/threonine-protein kinase At1g11305 OS=Arabidopsis thaliana GN=At1g11305 PE=3 SV=1	NA	G-type lectin S-receptor-like serine/threonine-protein kinase At4g27290; K04382 serine/threonine-protein phosphatase 2A catalytic subunit [EC:3.1.3.16] (A)
evm.model.000084F.175	BnaA03g34040D [Brassica napus]	NA	NA	NA
evm.model.000068F.252	BnaC03g73910D [Brassica napus]	NA	Molecular Function: protein binding (GO:0005515)	uncharacterized LOC106410429; K15223 upstream activation factor subunit UAF30 (A)
evm.model.000550F.6	PREDICTED: probable glycerol-3-phosphate dehydrogenase [NAD(+)] 1, cytosolic [Tarenaya hassleriana]	Probable glycerol-3-phosphate dehydrogenase [NAD(+)] 3, cytosolic OS=Oryza sativa subsp. japonica GN=Os05g0495700 PE=2 SV=1	NA	probable glycerol-3-phosphate dehydrogenase [NAD(+)] 1, cytosolic; K00006 glycerol-3-phosphate dehydrogenase (NAD+) [EC:1.1.1.8] (A)
evm.model.000262F.65	BnaC04g53810D [Brassica napus]	Non-specific lipid transfer protein GPI-anchored 2 OS=Arabidopsis thaliana GN=LTPG2 PE=2 SV=1	NA	NA
evm.model.000169F.36	NA	NA	NA	NA
evm.model.000213F.75	BnaA06g24720D [Brassica napus]	NA	NA	uncharacterized LOC106428706; K07466 replication factor A1 (A)
evm.model.000181F.22	BnaC07g04320D [Brassica napus]	NA	NA	uncharacterized LOC106384720; K07466 replication factor A1 (A)
evm.model.000034F.131	BnaA04g09330D [Brassica napus]	Proline--tRNA ligase, cytoplasmic OS=Arabidopsis thaliana GN=At3g62120 PE=2 SV=1	Molecular Function: nucleotide binding (GO:0000166),Molecular Function: proline-tRNA ligase activity (GO:0004827),Molecular Function: ATP binding (GO:0005524),Cellular Component: cytoplasm (GO:0005737),Biological Process: prolyl-tRNA aminoacylation (GO:0006433)	proline--tRNA ligase, cytoplasmic-like; K01881 prolyl-tRNA synthetase [EC:6.1.1.15] (A)
evm.model.000049F.341	PREDICTED: uncharacterized protein LOC103866483 isoform X2 [Brassica rapa]	NA	NA	NA
evm.model.000022F.121	BnaA05g22330D [Brassica napus]	NA	NA	NA
evm.model.000103F.204	BnaA05g14330D [Brassica napus]	NA	NA	NA
evm.model.000132F.83	BnaA05g14330D [Brassica napus]	NA	NA	NA
evm.model.000077F.101	BnaC06g09060D [Brassica napus]	NA	NA	NA
evm.model.000411F.5	BnaC05g26190D [Brassica napus]	NA	NA	NA
evm.model.000003F.487	PREDICTED: uncharacterized protein LOC103859484 isoform X1 [Brassica rapa]	NA	NA	armadillo repeat-containing kinesin-like protein 3; K10396 kinesin family member 5 (A)
Bo8g067200.1_Bole	NA	NA	NA	NA
evm.model.000023F.24	BnaC05g41130D [Brassica napus]	Probable galacturonosyltransferase 10 OS=Arabidopsis thaliana GN=GAUT10 PE=2 SV=2	NA	probable galacturonosyltransferase 10; K13648 alpha-1,4-galacturonosyltransferase [EC:2.4.1.43] (A)
evm.model.000315F.22	PREDICTED: pre-rRNA-processing protein TSR1 homolog [Brassica rapa]	Pre-rRNA-processing protein TSR1 homolog OS=Pongo abelii GN=TSR1 PE=2 SV=1	NA	pre-rRNA-processing protein TSR1 homolog; K14799 pre-rRNA-processing protein TSR1 (A)
evm.model.000280F.53	NA	NA	NA	NA
evm.model.000142F.76	NA	NA	NA	NA
evm.model.000115F.74	BnaC08g47230D [Brassica napus]	NA	NA	NA
evm.model.000017F.142	BnaA04g28350D [Brassica napus]	NA	NA	NA
evm.model.000001F.903	NA	NA	NA	NA
evm.model.000318F.3	BnaAnng34050D [Brassica napus]	NA	NA	probable mitochondrial chaperone BCS1-B; K08900 mitochondrial chaperone BCS1 (A)
evm.model.000113F.39	BnaA07g12760D [Brassica napus]	NA	NA	NA
evm.model.000003F.134	BnaA07g32140D [Brassica napus]	NA	NA	NA
evm.model.000065F.141	BnaA07g32140D [Brassica napus]	NA	NA	NA
evm.model.000052F.198	BnaA07g32600D [Brassica napus]	NA	NA	NA
evm.model.000079F.123	hypothetical protein AALP_AA7G244600 [Arabis alpina]	NA	NA	NA
evm.model.000274F.32	BnaA04g14140D [Brassica napus]	NA	NA	NA
evm.model.000117F.128	BnaC07g09680D [Brassica napus]	NA	NA	NA
evm.model.000074F.62	BnaA08g06570D [Brassica napus]	NA	NA	NA
evm.model.000009F.336	PREDICTED: probable replication factor A 73 kDa subunit [Brassica rapa]	NA	NA	probable replication factor A 73 kDa subunit; K07466 replication factor A1 (A)
evm.model.000739F.11	NA	NA	NA	NA
evm.model.000158F.4	BnaC01g12400D [Brassica napus]	Small RNA 2'-O-methyltransferase OS=Arabidopsis thaliana GN=HEN1 PE=1 SV=1	NA	NA
evm.model.000084F.88	BnaA02g23930D [Brassica napus]	NA	NA	NA
evm.model.000129F.202	BnaC08g29020D [Brassica napus]	Probable N-acetylglucosaminyl-phosphatidylinositol de-N-acetylase OS=Dictyostelium discoideum GN=pigl PE=3 SV=1	NA	probable N-acetylglucosaminyl-phosphatidylinositol de-N-acetylase; K03434 N-acetylglucosaminylphosphatidylinositol deacetylase [EC:3.5.1.89] (A)
evm.model.000226F.54	BnaA06g07960D [Brassica napus]	NA	NA	NA
evm.model.000178F.52	BnaC04g28740D [Brassica napus]	E3 ubiquitin-protein ligase XBAT32 OS=Arabidopsis thaliana GN=XBAT32 PE=1 SV=1	NA	E3 ubiquitin-protein ligase XBAT32-like; K19044 E3 ubiquitin-protein ligase XBAT32/33 [EC:2.3.2.27] (A)
evm.model.000028F.160	NA	NA	NA	NA
evm.model.000028F.374	NA	NA	NA	NA
evm.model.000083F.332	putative protein [Arabidopsis thaliana]	HBS1-like protein OS=Homo sapiens GN=HBS1L PE=1 SV=1	Molecular Function: GTP binding (GO:0005525)	elongation factor 1-alpha 1-like; K14416 elongation factor 1 alpha-like protein (A)
evm.model.000011F.320	BnaC01g38890D [Brassica napus]	NA	NA	NA
evm.model.000007F.749	BnaC01g01760D [Brassica napus]	RNA-binding protein Musashi homolog Rbp6 OS=Drosophila melanogaster GN=Rbp6 PE=2 SV=3	Molecular Function: nucleic acid binding (GO:0003676)	hypothetical protein; K14411 RNA-binding protein Musashi (A)
evm.model.000225F.14	BnaC01g19870D [Brassica napus]	NA	NA	NA
evm.model.000243F.17	BnaC01g22780D [Brassica napus]	F-box protein DOR OS=Arabidopsis thaliana GN=DOR PE=1 SV=2	Molecular Function: protein binding (GO:0005515)	Phenylalanyl-tRNA synthetase class IIc family protein; K01889 phenylalanyl-tRNA synthetase alpha chain [EC:6.1.1.20] (A)
evm.model.000038F.11	BnaC03g72530D [Brassica napus]	Nucleosome assembly protein 1;1 OS=Arabidopsis thaliana GN=NAP1;1 PE=1 SV=1	Cellular Component: nucleus (GO:0005634),Biological Process: nucleosome assembly (GO:0006334)	nucleosome assembly protein 1;1-like; K11279 nucleosome assembly protein 1-like 1 (A)
evm.model.000276F.62	BnaC01g34630D [Brassica napus]	NA	NA	NA
evm.model.000051F.187	BnaC01g44570D [Brassica napus]	Activating signal cointegrator 1 complex subunit 1 OS=Mus musculus GN=Ascc1 PE=2 SV=1	NA	uncharacterized LOC103840113; K18666 activating signal cointegrator complex subunit 1 (A)
evm.model.000025F.412	NA	NA	NA	NA
evm.model.000226F.49	BnaAnng21600D [Brassica napus]	NA	NA	NA
evm.model.000008F.292	BnaC07g04370D [Brassica napus]	NA	NA	NA
evm.model.000084F.60	BnaC03g40210D [Brassica napus]	Dihydropyrimidine dehydrogenase (NADP(+)), chloroplastic OS=Arabidopsis thaliana GN=PYD1 PE=1 SV=1	NA	dihydropyrimidine dehydrogenase (NADP(+)), chloroplastic-like; K00207 dihydropyrimidine dehydrogenase (NADP+) [EC:1.3.1.2] (A)
evm.model.000145F.103	BnaCnng53090D [Brassica napus]	Putative expansin-A17 OS=Arabidopsis thaliana GN=EXPA17 PE=3 SV=1	Cellular Component: extracellular region (GO:0005576),Biological Process: plant-type cell wall organization (GO:0009664)	NA
evm.model.000145F.81	BnaC02g27350D [Brassica napus]	L-type lectin-domain containing receptor kinase IV.1 OS=Arabidopsis thaliana GN=LECRK41 PE=2 SV=1	Molecular Function: carbohydrate binding (GO:0030246)	L-type lectin-domain containing receptor kinase IV.2-like; K04730 interleukin-1 receptor-associated kinase 1 [EC:2.7.11.1] (A)
evm.model.000281F.36	BnaC09g09500D [Brassica napus]	NA	NA	NA
evm.model.000005F.291	BnaC02g37380D [Brassica napus]	60S acidic ribosomal protein P2-3 OS=Arabidopsis thaliana GN=RPP2C PE=1 SV=1	Molecular Function: structural constituent of ribosome (GO:0003735),Cellular Component: intracellular (GO:0005622),Cellular Component: ribosome (GO:0005840),Biological Process: translational elongation (GO:0006414)	60S acidic ribosomal protein P2-3-like; K02943 large subunit ribosomal protein LP2 (A)
evm.model.000068F.83	BnaC02g40770D [Brassica napus]	NA	NA	NA
evm.model.000222F.8	BnaC02g40770D [Brassica napus]	NA	NA	NA
evm.model.000032F.393	BnaC09g32180D [Brassica napus]	NA	NA	NA
evm.model.000085F.104	BnaAnng27700D [Brassica napus]	Syntaxin-52 OS=Arabidopsis thaliana GN=SYP52 PE=1 SV=1	Molecular Function: protein binding (GO:0005515)	syntaxin-52-like; K08503 syntaxin of plants SYP5 (A)
evm.model.000694F.3	BnaAnng27700D [Brassica napus]	Syntaxin-52 OS=Arabidopsis thaliana GN=SYP52 PE=1 SV=1	Molecular Function: protein binding (GO:0005515)	syntaxin-52-like; K08503 syntaxin of plants SYP5 (A)
evm.model.000107F.23	hypothetical protein EUTSA_v10028492mg [Eutrema salsugineum]	L-type lectin-domain containing receptor kinase IV.1 OS=Arabidopsis thaliana GN=LECRK41 PE=2 SV=1	Molecular Function: carbohydrate binding (GO:0030246)	L-type lectin-domain containing receptor kinase IV.2-like; K04730 interleukin-1 receptor-associated kinase 1 [EC:2.7.11.1] (A)
evm.model.000038F.41	BnaC03g22330D [Brassica napus]	Peroxisomal nicotinamide adenine dinucleotide carrier OS=Arabidopsis thaliana GN=PXN PE=1 SV=1	NA	peroxisomal nicotinamide adenine dinucleotide carrier-like; K13354 solute carrier family 25 (peroxisomal adenine nucleotide transporter), member 17 (A)
evm.model.000072F.251	BnaC01g17240D [Brassica napus]	Protein SRG1 OS=Arabidopsis thaliana GN=SRG1 PE=2 SV=1	NA	NA
evm.model.000141F.56	BnaC03g38080D [Brassica napus]	NA	NA	hypothetical protein; K17925 sorting nexin-13 (A)
evm.model.000041F.143	BnaC09g28440D [Brassica napus]	NA	NA	uncharacterized LOC106393717; K07466 replication factor A1 (A)
evm.model.000072F.24	BnaC09g28440D [Brassica napus]	NA	NA	uncharacterized LOC106393717; K07466 replication factor A1 (A)
Bo07572s010.1_Bole	NA	NA	NA	NA
evm.model.000344F.10	BnaC09g32420D [Brassica napus]	Putative small ubiquitin-related modifier 7 OS=Arabidopsis thaliana GN=SUMO7 PE=1 SV=2	NA	hypothetical protein; K12160 small ubiquitin-related modifier (A)
evm.model.000090F.105	NA	NA	NA	NA
evm.model.000090F.186	BnaC03g47720D [Brassica napus]	Glutathione S-transferase F4 OS=Arabidopsis thaliana GN=GSTF4 PE=2 SV=1	Molecular Function: protein binding (GO:0005515)	glutathione S-transferase F4-like; K00799 glutathione S-transferase [EC:2.5.1.18] (A)
evm.model.000022F.4	BnaA05g15620D [Brassica napus]	NA	NA	NA
evm.model.000062F.141	BnaA05g15620D [Brassica napus]	NA	NA	NA
evm.model.000016F.18	BnaC05g26760D [Brassica napus]	NA	NA	NA
evm.model.000157F.5	BnaC03g66320D [Brassica napus]	Plant intracellular Ras-group-related LRR protein 9 OS=Arabidopsis thaliana GN=PIRL9 PE=2 SV=1	NA	NA
evm.model.000060F.227	BnaCnng68280D [Brassica napus]	NA	NA	NA
evm.model.000078F.240	BnaCnng68280D [Brassica napus]	NA	NA	NA
evm.model.000049F.38	BnaC04g03360D [Brassica napus]	NA	NA	NA
Bo9g151480.1_Bole	NA	NA	NA	NA
evm.model.000037F.268	BnaC04g07040D [Brassica napus]	NA	NA	disease resistance protein RPS5-like; K13459 disease resistance protein RPS2 (A)
evm.model.000072F.74	NA	NA	NA	NA
evm.model.000124F.77	NA	NA	NA	NA
evm.model.000385F.30	PREDICTED: uncharacterized protein LOC103833381 [Brassica rapa]	NA	NA	NA
evm.model.000568F.3	PREDICTED: uncharacterized protein LOC103833381 [Brassica rapa]	NA	NA	NA
evm.model.000638F.7	PREDICTED: uncharacterized protein LOC103833381 [Brassica rapa]	NA	NA	NA
evm.model.000021F.88	BnaC04g16070D [Brassica napus]	NA	NA	uncharacterized LOC106377709; K07466 replication factor A1 (A)
evm.model.000021F.206	BnaC04g17310D [Brassica napus]	Cold-inducible RNA-binding protein OS=Xenopus tropicalis GN=cirbp PE=2 SV=1	Molecular Function: nucleic acid binding (GO:0003676)	cold-inducible RNA-binding protein-like; K13195 cold-inducible RNA-binding protein (A)
evm.model.000026F.338	PREDICTED: uncharacterized protein LOC103828823 [Brassica rapa]	NA	NA	NA
evm.model.000034F.181	BnaC04g56060D [Brassica napus]	NA	NA	NA
evm.model.000043F.14	BnaC04g50930D [Brassica napus]	NA	NA	mitochondrial chaperone BCS1-like; K08900 mitochondrial chaperone BCS1 (A)
evm.model.000274F.70	BnaC04g36330D [Brassica napus]	Trihelix transcription factor GT-4 OS=Arabidopsis thaliana GN=GT-4 PE=2 SV=1	NA	NA
evm.model.000249F.53	BnaC05g06600D [Brassica napus]	Lysine-specific demethylase JMJ25 OS=Arabidopsis thaliana GN=JMJ25 PE=1 SV=1	NA	hypothetical protein; K15601 lysine-specific demethylase 3 [EC:1.14.11.-] (A)
evm.model.000060F.74	BnaC05g16830D [Brassica napus]	Probable starch synthase 4, chloroplastic/amyloplastic OS=Arabidopsis thaliana GN=SS4 PE=2 SV=1	NA	glycogen synthase; K00703 starch synthase [EC:2.4.1.21] (A)
evm.model.000068F.77	BnaC03g42400D [Brassica napus]	NA	NA	NA
evm.model.000085F.110	BnaC08g04210D [Brassica napus]	NA	NA	NA
evm.model.000635F.6	BnaC08g04210D [Brassica napus]	NA	NA	NA
evm.model.000004F.794	BnaC06g10550D [Brassica napus]	Protein ABIL1 OS=Arabidopsis thaliana GN=ABIL1 PE=1 SV=1	Molecular Function: cytochrome-c oxidase activity (GO:0004129),Cellular Component: mitochondrial respiratory chain (GO:0005746),Molecular Function: electron carrier activity (GO:0009055)	ABI2; abl-interactor 2; K05751 abl interactor 2 (A)
evm.model.000020F.379.1	PREDICTED: 125 kDa kinesin-related protein isoform X1 [Brassica rapa]	NA	NA	125 kDa kinesin-related protein-like; K10398 kinesin family member 11 (A)
evm.model.000020F.10	BnaC06g17060D [Brassica napus]	Pentatricopeptide repeat-containing protein At3g59040 OS=Arabidopsis thaliana GN=At3g59040 PE=2 SV=2	NA	mitochondrial protein translocase, MPT family; K17710 pentatricopeptide repeat domain-containing protein 1 (A)
evm.model.000021F.40	PREDICTED: uncharacterized protein LOC103869815 [Brassica rapa]	NA	NA	replication protein A 70 kDa DNA-binding subunit D-like; K07466 replication factor A1 (A)
evm.model.000033F.412.1	BnaC06g21940D [Brassica napus]	Probable inactive leucine-rich repeat receptor-like protein kinase At1g66830 OS=Arabidopsis thaliana GN=At1g66830 PE=2 SV=1	Molecular Function: protein binding (GO:0005515)	probable LRR receptor-like serine/threonine-protein kinase At2g24230-like; K17550 protein phosphatase 1 regulatory subunit 7 (A)
evm.model.000197F.38	BnaC06g28620D [Brassica napus]	LYR motif-containing protein 4 OS=Taeniopygia guttata GN=LYRM4 PE=3 SV=1	NA	NA
evm.model.000027F.498	BnaC06g29270D [Brassica napus]	NA	NA	NA
evm.model.000800F.4	BnaC06g29280D [Brassica napus]	NA	NA	NA
evm.model.001278F.2	BnaC06g29280D [Brassica napus]	NA	NA	NA
evm.model.000061F.93	NA	NA	NA	NA
evm.model.000313F.6	BnaC07g06690D [Brassica napus]	ERAD-associated E3 ubiquitin-protein ligase component HRD3A OS=Arabidopsis thaliana GN=HRD3A PE=1 SV=1	NA	ERAD-associated E3 ubiquitin-protein ligase component HRD3A-like; K14026 SEL1 protein (A)
evm.model.000025F.319	NA	NA	NA	NA
evm.model.000005F.530	BnaC07g12660D [Brassica napus]	Probable pectate lyase 8 OS=Arabidopsis thaliana GN=At3g07010 PE=2 SV=1	NA	hypothetical protein; K01728 pectate lyase [EC:4.2.2.2] (A)
evm.model.000010F.122	BnaA07g09110D [Brassica napus]	Valine--tRNA ligase, mitochondrial 1 OS=Arabidopsis thaliana GN=TWN2 PE=2 SV=2	Molecular Function: nucleotide binding (GO:0000166),Molecular Function: aminoacyl-tRNA ligase activity (GO:0004812),Molecular Function: valine-tRNA ligase activity (GO:0004832),Molecular Function: ATP binding (GO:0005524),Biological Process: tRNA aminoacylation for protein translation (GO:0006418),Biological Process: valyl-tRNA aminoacylation (GO:0006438)	valine--tRNA ligase-like; K01873 valyl-tRNA synthetase [EC:6.1.1.9] (A)
evm.model.000040F.154	BnaCnng00770D [Brassica napus]	NA	NA	transcription initiation factor IIE subunit beta-like; K03137 transcription initiation factor TFIIE subunit beta (A)
evm.model.000040F.64	PREDICTED: uncharacterized protein LOC103833302 [Brassica rapa]	NA	NA	uncharacterized LOC106454268; K14548 U3 small nucleolar RNA-associated protein 4 (A)
evm.model.000015F.51	PREDICTED: uncharacterized protein LOC104765026 [Camelina sativa]	NA	NA	NA
evm.model.000002F.201	BnaC08g35840D [Brassica napus]	NA	NA	NA
evm.model.000968F.4	BnaC08g35840D [Brassica napus]	NA	NA	NA
evm.model.000002F.1148	BnaC08g43880D [Brassica napus]	NA	NA	NA
evm.model.000189F.55	BnaC09g24620D [Brassica napus]	NA	NA	NA
evm.model.000012F.212	BnaC02g23920D [Brassica napus]	NA	Molecular Function: zinc ion binding (GO:0008270)	armadillo repeat-containing kinesin-like protein 3; K10396 kinesin family member 5 (A)
evm.model.000012F.75	hypothetical protein ARALYDRAFT_895936 [Arabidopsis lyrata subsp. lyrata]	3-isopropylmalate dehydrogenase 2, chloroplastic OS=Arabidopsis thaliana GN=IMDH2 PE=1 SV=1	NA	hypothetical protein; K00052 3-isopropylmalate dehydrogenase [EC:1.1.1.85] (A)
evm.model.000075F.69	BnaC09g39270D [Brassica napus]	NA	NA	NA
evm.model.000318F.11	BnaC06g34240D [Brassica napus]	NA	NA	uncharacterized LOC106377709; K07466 replication factor A1 (A)
evm.model.000125F.110	BnaC09g53730D [Brassica napus]	NA	NA	NA
evm.model.000429F.3	NA	NA	NA	NA
evm.model.000028F.74	BnaC09g40270D [Brassica napus]	NA	NA	NA
evm.model.000028F.360	BnaC09g42960D [Brassica napus]	RNA polymerase sigma factor sigD, chloroplastic OS=Arabidopsis thaliana GN=SIGD PE=2 SV=1	Molecular Function: DNA binding (GO:0003677),Molecular Function: sequence-specific DNA binding transcription factor activity (GO:0003700),Biological Process: DNA-dependent transcription, initiation (GO:0006352),Biological Process: regulation of transcription, DNA-dependent (GO:0006355),Molecular Function: sigma factor activity (GO:0016987)	sigma_factor, sig2; sigma factor of plastid RNA polymerase; K03086 RNA polymerase primary sigma factor (A)
evm.model.000011F.151	PREDICTED: serine/threonine-protein kinase PAK 3-like [Brassica rapa]	NA	NA	NA
evm.model.000091F.106	PREDICTED: stress-activated protein kinase alpha-like [Brassica rapa]	NA	NA	NA
evm.model.000009F.34	hypothetical protein EUTSA_v10027590mg [Eutrema salsugineum]	NA	NA	NA
evm.model.000009F.540	BnaC03g34840D [Brassica napus]	NA	NA	tumor susceptibility gene 101 protein; K12183 ESCRT-I complex subunit TSG101 (A)
evm.model.000016F.250	PREDICTED: CBL-interacting serine/threonine-protein kinase 17-like [Brassica rapa]	CBL-interacting serine/threonine-protein kinase 17 OS=Arabidopsis thaliana GN=CIPK17 PE=1 SV=1	Molecular Function: protein kinase activity (GO:0004672),Molecular Function: protein tyrosine kinase activity (GO:0004713),Molecular Function: ATP binding (GO:0005524),Biological Process: protein phosphorylation (GO:0006468),Biological Process: signal transduction (GO:0007165)	hypothetical protein; K07198 5'-AMP-activated protein kinase, catalytic alpha subunit [EC:2.7.11.11] (A)
evm.model.000268F.7	hypothetical protein EUTSA_v10029067mg [Eutrema salsugineum]	13 kDa ribonucleoprotein-associated protein OS=Yarrowia lipolytica (strain CLIB 122 / E 150) GN=SNU13 PE=3 SV=1	NA	NHP2-like protein 1 homolog; K12845 U4/U6 small nuclear ribonucleoprotein SNU13 (A)
evm.model.000862F.1	hypothetical protein EUTSA_v10029067mg [Eutrema salsugineum]	13 kDa ribonucleoprotein-associated protein OS=Yarrowia lipolytica (strain CLIB 122 / E 150) GN=SNU13 PE=3 SV=1	NA	NHP2-like protein 1 homolog; K12845 U4/U6 small nuclear ribonucleoprotein SNU13 (A)
evm.model.000020F.220	BnaC06g15900D [Brassica napus]	Long chain acyl-CoA synthetase 8 OS=Arabidopsis thaliana GN=LACS8 PE=1 SV=1	Molecular Function: catalytic activity (GO:0003824),Biological Process: metabolic process (GO:0008152)	LACS8; long chain acyl-CoA synthetase 8; K01897 long-chain acyl-CoA synthetase [EC:6.2.1.3] (A)
evm.model.000211F.41	BnaA02g12740D [Brassica napus]	Probable receptor-like protein kinase At1g67000 OS=Arabidopsis thaliana GN=At1g67000 PE=2 SV=2	NA	hypothetical protein; K04730 interleukin-1 receptor-associated kinase 1 [EC:2.7.11.1] (A)
evm.model.000006F.133	NA	NA	NA	NA
evm.model.000043F.481	BnaCnng67170D [Brassica napus]	Probable peroxidase 61 OS=Arabidopsis thaliana GN=PER61 PE=3 SV=1	NA	hypothetical protein; K00430 peroxidase [EC:1.11.1.7] (A)
evm.model.000309F.6	PREDICTED: glutathione S-transferase T3-like [Brassica rapa]	NA	NA	NA
evm.model.000083F.206	BnaC09g47200D [Brassica napus]	NA	NA	NA
evm.model.000011F.597	NA	NA	NA	NA
evm.model.000096F.72	hypothetical protein EUTSA_v10021429mg [Eutrema salsugineum]	NA	NA	hypothetical protein; K06943 nucleolar GTP-binding protein (A)
evm.model.000046F.60	BnaC09g49610D [Brassica napus]	UDP-glycosyltransferase 76C1 OS=Arabidopsis thaliana GN=UGT76C1 PE=1 SV=1	Biological Process: metabolic process (GO:0008152),Molecular Function: transferase activity, transferring hexosyl groups (GO:0016758)	UDP-glycosyltransferase 76C1; K13493 cytokinin-N-glucosyltransferase [EC:2.4.1.-] (A)
evm.model.000148F.11	BnaCnng20530D [Brassica napus]	Cytochrome P450 84A4 OS=Arabidopsis thaliana GN=CYP84A4 PE=1 SV=1	Molecular Function: iron ion binding (GO:0005506),Molecular Function: electron carrier activity (GO:0009055),Molecular Function: oxidoreductase activity, acting on paired donors, with incorporation or reduction of molecular oxygen (GO:0016705),Molecular Function: heme binding (GO:0020037),Biological Process: oxidation-reduction process (GO:0055114)	cytochrome P450 84A4; K09755 ferulate-5-hydroxylase [EC:1.14.-.-] (A)
evm.model.000091F.184	BnaA07g21210D [Brassica napus]	Exocyst complex component SEC6 OS=Arabidopsis thaliana GN=SEC6 PE=1 SV=1	NA	NA
evm.model.001365F.2	BnaA07g21210D [Brassica napus]	Exocyst complex component SEC6 OS=Arabidopsis thaliana GN=SEC6 PE=1 SV=1	NA	hypothetical protein; K06110 exocyst complex component 3 (A)
evm.model.000263F.5	PREDICTED: uncharacterized protein LOC103834014 [Brassica rapa]	NA	NA	uncharacterized LOC106377709; K07466 replication factor A1 (A)
evm.model.000279F.50	BnaC02g27460D [Brassica napus]	NA	NA	uncharacterized LOC106377709; K07466 replication factor A1 (A)
evm.model.000005F.454	BnaC02g38690D [Brassica napus]	Disease resistance protein RPP5 OS=Arabidopsis thaliana GN=RPP5 PE=1 SV=1	NA	hypothetical protein; K19613 leucine-rich repeat protein SHOC2 (A)
evm.model.000005F.477	PREDICTED: UPF0725 protein At3g19520-like [Brassica rapa]	UPF0725 protein At3g19520 OS=Arabidopsis thaliana GN=At3g19520 PE=2 SV=1	NA	NA
evm.model.000000F.946	PREDICTED: KRR1 small subunit processome component homolog [Brassica rapa]	KRR1 small subunit processome component homolog OS=Homo sapiens GN=KRR1 PE=1 SV=4	NA	KRR1 small subunit processome component homolog; K06961 ribosomal RNA assembly protein (A)
evm.model.000008F.58	BnaC09g38570D [Brassica napus]	UPF0725 protein At2g20625 OS=Arabidopsis thaliana GN=At2g20625 PE=3 SV=1	NA	NA
evm.model.000100F.1	PREDICTED: uncharacterized protein LOC103862685 [Brassica rapa]	V-type proton ATPase subunit a3 OS=Arabidopsis thaliana GN=VHA-a3 PE=1 SV=1	NA	vacuolar proton ATPase a2; K02154 V-type H+-transporting ATPase subunit a (A)
evm.model.000009F.291	BnaC07g08740D [Brassica napus]	NA	NA	NA
evm.model.000054F.33	BnaC04g19670D [Brassica napus]	NA	NA	NA
evm.model.000003F.396	PREDICTED: RING-H2 finger protein ATL11-like [Brassica rapa]	RING-H2 finger protein ATL11 OS=Arabidopsis thaliana GN=ATL11 PE=2 SV=2	Molecular Function: protein binding (GO:0005515),Molecular Function: zinc ion binding (GO:0008270)	RING-H2 finger protein ATL11-like; K10664 E3 ubiquitin-protein ligase ATL6/9/15/31/42/55 [EC:2.3.2.27] (A)
evm.model.000003F.344	hypothetical protein AALP_AA2G146600 [Arabis alpina]	Receptor-like protein 12 OS=Arabidopsis thaliana GN=RLP12 PE=2 SV=2	Molecular Function: protein binding (GO:0005515)	probable LRR receptor-like serine/threonine-protein kinase At3g47570; K13420 LRR receptor-like serine/threonine-protein kinase FLS2 [EC:2.7.11.1] (A)
evm.model.000125F.3	hypothetical protein CISIN_1g035470mg [Citrus sinensis]	Agamous-like MADS-box protein AGL8 homolog OS=Sinapis alba GN=AGL8 PE=2 SV=1	Molecular Function: DNA binding (GO:0003677),Molecular Function: protein dimerization activity (GO:0046983)	agamous-like MADS-box protein AGL8 homolog; K09264 MADS-box transcription factor, plant (A)
evm.model.000170F.135	hypothetical protein CISIN_1g035470mg [Citrus sinensis]	Agamous-like MADS-box protein AGL8 homolog OS=Sinapis alba GN=AGL8 PE=2 SV=1	Molecular Function: DNA binding (GO:0003677),Molecular Function: protein dimerization activity (GO:0046983)	agamous-like MADS-box protein AGL8 homolog; K09264 MADS-box transcription factor, plant (A)
evm.model.000672F.4	hypothetical protein CISIN_1g035470mg [Citrus sinensis]	Agamous-like MADS-box protein AGL8 homolog OS=Sinapis alba GN=AGL8 PE=2 SV=1	Molecular Function: DNA binding (GO:0003677),Molecular Function: protein dimerization activity (GO:0046983)	agamous-like MADS-box protein AGL8 homolog; K09264 MADS-box transcription factor, plant (A)
evm.model.000410F.8	BnaC08g12300D [Brassica napus]	Protein HOMOLOG OF MAMMALIAN LYST-INTERACTING PROTEIN 5 OS=Arabidopsis thaliana GN=LIP5 PE=1 SV=1	NA	hydroxyproline-rich glycoprotein family protein; K12199 vacuolar protein sorting-associated protein VTA1 (A)
evm.model.000732F.2	BnaC08g12300D [Brassica napus]	Protein HOMOLOG OF MAMMALIAN LYST-INTERACTING PROTEIN 5 OS=Arabidopsis thaliana GN=LIP5 PE=1 SV=1	NA	hydroxyproline-rich glycoprotein family protein; K12199 vacuolar protein sorting-associated protein VTA1 (A)
evm.model.000883F.11	BnaC08g12300D [Brassica napus]	Protein HOMOLOG OF MAMMALIAN LYST-INTERACTING PROTEIN 5 OS=Arabidopsis thaliana GN=LIP5 PE=1 SV=1	NA	hydroxyproline-rich glycoprotein family protein; K12199 vacuolar protein sorting-associated protein VTA1 (A)
evm.model.000084F.66	PREDICTED: uncharacterized protein LOC103847520, partial [Brassica rapa]	Uncharacterized protein At4g02000 OS=Arabidopsis thaliana GN=At4g02000 PE=2 SV=1	NA	wall-associated receptor kinase 1-like; K04730 interleukin-1 receptor-associated kinase 1 [EC:2.7.11.1] (A)
evm.model.000084F.69	PREDICTED: uncharacterized protein LOC103847520, partial [Brassica rapa]	Uncharacterized protein At4g02000 OS=Arabidopsis thaliana GN=At4g02000 PE=2 SV=1	NA	wall-associated receptor kinase 1-like; K04730 interleukin-1 receptor-associated kinase 1 [EC:2.7.11.1] (A)
evm.model.000002F.242	unknown [Arabidopsis thaliana]	NA	NA	NA
evm.model.000121F.43	BnaC09g16390D [Brassica napus]	Uncharacterized protein At5g39570 OS=Arabidopsis thaliana GN=At5g39570 PE=1 SV=1	NA	NA
evm.model.000028F.367	BnaA10g19280D [Brassica napus]	Probable glucuronokinase 2 OS=Arabidopsis thaliana GN=GLCAK2 PE=2 SV=1	NA	probable glucuronokinase 2; K16190 glucuronokinase [EC:2.7.1.43] (A)
evm.model.000100F.51.3	PREDICTED: probable uridine nucleosidase 2 [Camelina sativa]	Probable uridine nucleosidase 2 OS=Arabidopsis thaliana GN=URH2 PE=2 SV=1	NA	probable uridine nucleosidase 2-like; K01240 uridine nucleosidase [EC:3.2.2.3] (A)
evm.model.000009F.15	NA	NA	NA	NA
evm.model.000194F.25	NA	NA	NA	NA
evm.model.000072F.133	BnaCnng11130D [Brassica napus]	NA	NA	NA
evm.model.000015F.298	BnaC09g54520D, partial [Brassica napus]	NA	NA	NA
evm.model.000133F.92	PREDICTED: trafficking protein particle complex subunit 4-like [Brassica rapa]	Trafficking protein particle complex subunit 4 OS=Bos taurus GN=TRAPPC4 PE=2 SV=1	Cellular Component: cis-Golgi network (GO:0005801),Biological Process: ER to Golgi vesicle-mediated transport (GO:0006888)	NA
evm.model.000145F.40	NA	NA	NA	NA
evm.model.000049F.113	BnaC07g03300D [Brassica napus]	NA	NA	uncharacterized LOC106441311; K05909 laccase [EC:1.10.3.2] (A)
evm.model.000017F.362	PREDICTED: uncharacterized protein LOC103872046 isoform X2 [Brassica rapa]	NA	NA	NA
evm.model.000014F.263	BnaA08g01730D [Brassica napus]	E3 ubiquitin-protein ligase dbl4 OS=Schizosaccharomyces pombe (strain 972 / ATCC 24843) GN=dbl4 PE=3 SV=1	Molecular Function: zinc ion binding (GO:0008270)	hypothetical protein; K11968 ariadne-1 [EC:2.3.2.27] (A)
evm.model.000004F.79	BnaC04g45920D [Brassica napus]	Annexin D3 OS=Arabidopsis thaliana GN=ANN3 PE=2 SV=2	NA	annexin D3; K17099 annexin A13 (A)
evm.model.000636F.4	BnaC04g45920D [Brassica napus]	Annexin D3 OS=Arabidopsis thaliana GN=ANN3 PE=2 SV=2	NA	annexin D3; K17099 annexin A13 (A)
evm.model.001108F.1	BnaC07g19840D [Brassica napus]	ATP synthase subunit delta', mitochondrial OS=Arabidopsis thaliana GN=At5g47030 PE=1 SV=1	NA	ATP synthase subunit delta', mitochondrial; K02134 F-type H+-transporting ATPase subunit delta (A)
evm.model.001178F.3	BnaC07g19840D [Brassica napus]	ATP synthase subunit delta', mitochondrial OS=Arabidopsis thaliana GN=At5g47030 PE=1 SV=1	NA	ATP synthase subunit delta', mitochondrial; K02134 F-type H+-transporting ATPase subunit delta (A)
evm.model.000349F.19	PREDICTED: uncharacterized protein LOC105953631 [Erythranthe guttatus]	NA	NA	NA
evm.model.000544F.14	PREDICTED: uncharacterized protein LOC105953631 [Erythranthe guttatus]	NA	NA	NA
evm.model.000332F.6	PREDICTED: uncharacterized protein LOC103837850 [Brassica rapa]	NA	NA	NA
evm.model.000235F.27	hypothetical protein CARUB_v10007654mg, partial [Capsella rubella]	NA	NA	lysosomal alpha-mannosidase-like; K01191 alpha-mannosidase [EC:3.2.1.24] (A)
evm.model.000014F.262	NA	NA	NA	NA
evm.model.000024F.282	PREDICTED: putative F-box protein At1g47730 [Camelina sativa]	Putative F-box protein At1g47730 OS=Arabidopsis thaliana GN=At1g47730 PE=3 SV=1	NA	NA
evm.model.000034F.284	PREDICTED: uncharacterized protein LOC103869657 [Brassica rapa]	NA	NA	NA
evm.model.000805F.3	PREDICTED: uncharacterized protein LOC103869657 [Brassica rapa]	NA	NA	NA
evm.model.000104F.61	hypothetical protein [Arabidopsis thaliana]	NA	NA	NA
evm.model.000115F.158	BnaA03g54270D [Brassica napus]	Protein phosphatase 2C 56 OS=Arabidopsis thaliana GN=ABI1 PE=1 SV=2	NA	probable replication factor A 73 kDa subunit; K07466 replication factor A1 (A)
evm.model.000121F.117	BnaA02g18800D [Brassica napus]	NA	NA	probable replication factor A 73 kDa subunit; K07466 replication factor A1 (A)
evm.model.000073F.155	BnaC07g34110D [Brassica napus]	NA	NA	protein transport protein Sec24C-like; K14007 protein transport protein SEC24 (A)
evm.model.000001F.711	BnaC01g27980D [Brassica napus]	Ribulose bisphosphate carboxylase large chain OS=Brassica oleracea GN=rbcL PE=3 SV=1	Molecular Function: magnesium ion binding (GO:0000287)	rbcL, BRNAC_p029; ribulose-1,5-bisphosphate carboxylase/oxygenase large subunit; K01601 ribulose-bisphosphate carboxylase large chain [EC:4.1.1.39] (A)
evm.model.000070F.79	BnaC01g27980D [Brassica napus]	Ribulose bisphosphate carboxylase large chain OS=Brassica oleracea GN=rbcL PE=3 SV=1	Molecular Function: magnesium ion binding (GO:0000287)	rbcL, BRNAC_p029; ribulose-1,5-bisphosphate carboxylase/oxygenase large subunit; K01601 ribulose-bisphosphate carboxylase large chain [EC:4.1.1.39] (A)
evm.model.000235F.59	BnaC01g27980D [Brassica napus]	Ribulose bisphosphate carboxylase large chain OS=Brassica oleracea GN=rbcL PE=3 SV=1	Molecular Function: magnesium ion binding (GO:0000287)	rbcL, BRNAC_p029; ribulose-1,5-bisphosphate carboxylase/oxygenase large subunit; K01601 ribulose-bisphosphate carboxylase large chain [EC:4.1.1.39] (A)
evm.model.000465F.9	BnaC01g27980D [Brassica napus]	Ribulose bisphosphate carboxylase large chain OS=Brassica oleracea GN=rbcL PE=3 SV=1	Molecular Function: magnesium ion binding (GO:0000287)	rbcL, BRNAC_p029; ribulose-1,5-bisphosphate carboxylase/oxygenase large subunit; K01601 ribulose-bisphosphate carboxylase large chain [EC:4.1.1.39] (A)
evm.model.000002F.681	BnaC08g02700D [Brassica napus]	NA	NA	NA
evm.model.000007F.114	NA	NA	NA	NA
evm.model.000017F.75	BnaC08g02700D [Brassica napus]	NA	NA	NA
evm.model.000091F.135	NA	NA	NA	NA
evm.model.000004F.792	BnaC08g15030D [Brassica napus]	NA	NA	NA
evm.model.000450F.24	BnaC08g15030D [Brassica napus]	NA	NA	NA
evm.model.000802F.14	BnaC08g15030D [Brassica napus]	NA	NA	NA
evm.model.000813F.11	BnaC08g15030D [Brassica napus]	NA	NA	NA
evm.model.000016F.172	BnaCnng56740D [Brassica napus]	NA	NA	replication factor A protein 1-like; K07466 replication factor A1 (A)
evm.model.000023F.237	BnaCnng56740D [Brassica napus]	NA	NA	replication factor A protein 1-like; K07466 replication factor A1 (A)
evm.model.000023F.240	BnaCnng56740D [Brassica napus]	NA	NA	replication factor A protein 1-like; K07466 replication factor A1 (A)
evm.model.000121F.152	BnaCnng56740D [Brassica napus]	NA	NA	replication factor A protein 1-like; K07466 replication factor A1 (A)
evm.model.000062F.249	BnaC03g57910D [Brassica napus]	NA	NA	NA
evm.model.000382F.10	BnaC03g57910D [Brassica napus]	NA	NA	NA
evm.model.000419F.11	BnaC03g57910D [Brassica napus]	NA	NA	NA
evm.model.000428F.5	BnaC03g57910D [Brassica napus]	NA	NA	NA
evm.model.000164F.3	PREDICTED: uncharacterized protein LOC103840632 [Brassica rapa]	NA	NA	NA
evm.model.000441F.11	PREDICTED: uncharacterized protein LOC103840632 [Brassica rapa]	NA	NA	NA
evm.model.000441F.5	PREDICTED: uncharacterized protein LOC103840632 [Brassica rapa]	NA	NA	NA
evm.model.000719F.5	PREDICTED: uncharacterized protein LOC103840632 [Brassica rapa]	NA	NA	NA
evm.model.000540F.13	orf108b (mitochondrion) [Brassica oleracea]	NA	NA	NA
evm.model.001034F.1	PREDICTED: uncharacterized protein LOC103862708 [Brassica rapa]	NA	NA	uncharacterized LOC103415491; K06892 feruloyl-CoA ortho-hydroxylase [EC:1.14.11.-] (A)
evm.model.000000F.715	PREDICTED: actin-12-like [Brassica rapa]	Actin-12 OS=Arabidopsis thaliana GN=ACT12 PE=1 SV=1	NA	actin-12; K10355 actin, other eukaryote (A)
evm.model.000020F.351	hypothetical protein ARALYDRAFT_323914 [Arabidopsis lyrata subsp. lyrata]	Actin-3 OS=Arabidopsis thaliana GN=ACT3 PE=1 SV=1	NA	hypothetical protein; K10355 actin, other eukaryote (A)
evm.model.000249F.124	BnaC05g05960D [Brassica napus]	Zinc finger protein WIP3 OS=Arabidopsis thaliana GN=WIP3 PE=2 SV=1	NA	NA
evm.model.000248F.3	uncharacterized protein [Arabidopsis thaliana]	NA	NA	NA
evm.model.000023F.28	BnaC05g41100D [Brassica napus]	NA	NA	NA
evm.model.000035F.2	BnaA08g09040D [Brassica napus]	NA	NA	NA
evm.model.000197F.92	NA	NA	NA	NA
evm.model.001040F.1	NA	NA	NA	NA
evm.model.001041F.1	NA	NA	NA	NA
evm.model.000161F.13	hypothetical protein AALP_AA8G291000 [Arabis alpina]	NA	NA	NA
evm.model.000039F.238	PREDICTED: nucleolin 1-like [Brassica rapa]	NA	NA	polyadenylate-binding protein, cytoplasmic and nuclear-like; K13126 polyadenylate-binding protein (A)
evm.model.000039F.211	PREDICTED: uncharacterized protein LOC103836292 [Brassica rapa]	NA	NA	NA
evm.model.000041F.9	NA	NA	NA	NA
evm.model.000066F.112	NA	NA	NA	NA
evm.model.000024F.124	PREDICTED: uncharacterized protein LOC103863694 [Brassica rapa]	NA	NA	NA
evm.model.000009F.298	NA	NA	NA	NA
evm.model.000347F.43	PREDICTED: homeobox-leucine zipper protein ATHB-20-like [Brassica rapa]	Homeobox-leucine zipper protein ATHB-20 OS=Arabidopsis thaliana GN=ATHB-20 PE=2 SV=2	NA	homeobox-leucine zipper protein ATHB-20-like; K09338 homeobox-leucine zipper protein (A)
evm.model.000110F.78	PREDICTED: uncharacterized protein LOC103832733 [Brassica rapa]	NA	NA	NA
evm.model.000900F.2	BnaA02g12950D [Brassica napus]	F-box protein At3g61340 OS=Arabidopsis thaliana GN=At3g61340 PE=2 SV=1	Molecular Function: protein binding (GO:0005515)	hypothetical protein; K12844 U4/U6 small nuclear ribonucleoprotein PRP31 (A)
evm.model.000036F.94	BnaA03g23070D [Brassica napus]	Serine carboxypeptidase-like 9 OS=Arabidopsis thaliana GN=SCPL9 PE=2 SV=1	Molecular Function: serine-type carboxypeptidase activity (GO:0004185),Biological Process: proteolysis (GO:0006508)	serine carboxypeptidase-like 10; K16296 serine carboxypeptidase-like clade I [EC:3.4.16.-] (A)
evm.model.000024F.204	BnaC04g24260D [Brassica napus]	Agamous-like MADS-box protein AGL18 OS=Arabidopsis thaliana GN=AGL18 PE=2 SV=1	Molecular Function: sequence-specific DNA binding transcription factor activity (GO:0003700),Cellular Component: nucleus (GO:0005634),Biological Process: regulation of transcription, DNA-dependent (GO:0006355)	mads box protein, putative (EC:1.3.1.74); K09264 MADS-box transcription factor, plant (A)
evm.model.000034F.275	PREDICTED: transcription factor MYB98 [Brassica rapa]	NA	NA	hypothetical protein; K09422 myb proto-oncogene protein, plant (A)
evm.model.000110F.49	BnaA04g05080D [Brassica napus]	NA	NA	NA
evm.model.000117F.55	NA	NA	NA	NA
evm.model.000053F.110	BnaA09g37730D [Brassica napus]	NA	NA	uncharacterized LOC106377709; K07466 replication factor A1 (A)
evm.model.000131F.27	F-box protein [Arabidopsis thaliana]	F-box protein At5g39450 OS=Arabidopsis thaliana GN=At5g39450 PE=2 SV=1	Molecular Function: protein binding (GO:0005515)	NA
evm.model.000131F.152	BnaC08g35450D [Brassica napus]	Elicitor peptide 6 OS=Arabidopsis thaliana GN=PEP6 PE=3 SV=1	NA	NA
evm.model.000654F.3	BnaA10g28490D [Brassica napus]	Beta-glucosidase 11 OS=Arabidopsis thaliana GN=BGLU11 PE=2 SV=2	NA	beta-glucosidase 11; K01188 beta-glucosidase [EC:3.2.1.21] (A)
evm.model.000002F.1246	BnaCnng08630D [Brassica napus]	Cytochrome P450 703A2 OS=Arabidopsis thaliana GN=CYP703A2 PE=2 SV=1	Molecular Function: iron ion binding (GO:0005506),Molecular Function: electron carrier activity (GO:0009055),Molecular Function: oxidoreductase activity, acting on paired donors, with incorporation or reduction of molecular oxygen (GO:0016705),Molecular Function: heme binding (GO:0020037),Biological Process: oxidation-reduction process (GO:0055114)	cytochrome P450 71A1-like; K07409 cytochrome P450, family 1, subfamily A, polypeptide 2 [EC:1.14.14.1] (A)
evm.model.000023F.388	BnaC09g14250D [Brassica napus]	Probable 2-oxoglutarate-dependent dioxygenase AOP1.2 OS=Arabidopsis thaliana GN=AOP1.2 PE=2 SV=1	Molecular Function: oxidoreductase activity (GO:0016491),Molecular Function: oxidoreductase activity, acting on paired donors, with incorporation or reduction of molecular oxygen, 2-oxoglutarate as one donor, and incorporation of one atom each of oxygen into both donors (GO:0016706),Biological Process: oxidation-reduction process (GO:0055114)	gibberellin 3-beta-dioxygenase 1-like; K04124 gibberellin 3-beta-dioxygenase [EC:1.14.11.15] (A)
evm.model.000062F.229	PREDICTED: ribosomal protein S2, mitochondrial [Brassica rapa]	Ribosomal protein S2, mitochondrial OS=Arabidopsis thaliana GN=RPS2 PE=2 SV=1	Molecular Function: structural constituent of ribosome (GO:0003735),Cellular Component: intracellular (GO:0005622),Cellular Component: ribosome (GO:0005840),Biological Process: translation (GO:0006412),Cellular Component: small ribosomal subunit (GO:0015935)	ribosomal protein S2, mitochondrial-like; K02967 small subunit ribosomal protein S2 (A)
evm.model.000101F.83	PREDICTED: ribosomal protein S2, mitochondrial [Brassica rapa]	Ribosomal protein S2, mitochondrial OS=Arabidopsis thaliana GN=RPS2 PE=2 SV=1	Molecular Function: structural constituent of ribosome (GO:0003735),Cellular Component: intracellular (GO:0005622),Cellular Component: ribosome (GO:0005840),Biological Process: translation (GO:0006412),Cellular Component: small ribosomal subunit (GO:0015935)	ribosomal protein S2, mitochondrial-like; K02967 small subunit ribosomal protein S2 (A)
evm.model.000079F.2	PREDICTED: AF4/FMR2 family member 1-like [Brassica rapa]	NA	NA	NA
evm.model.000286F.5	BnaC03g48350D [Brassica napus]	NA	NA	NA
evm.model.000189F.41	PREDICTED: uncharacterized protein LOC103849932 [Brassica rapa]	NA	NA	NA
evm.model.000049F.217	Gene may be disrupted by transposon [Arabidopsis thaliana]	NA	NA	NA
evm.model.000040F.93	NA	NA	NA	NA
evm.model.000276F.66	PREDICTED: 125 kDa kinesin-related protein isoform X1 [Brassica rapa]	NA	NA	125 kDa kinesin-related protein-like; K10398 kinesin family member 11 (A)
evm.model.000193F.38	NA	NA	NA	NA
evm.model.000309F.27	PREDICTED: uncharacterized protein LOC103873375 [Brassica rapa]	NA	NA	NA
evm.model.000194F.101	BnaC01g13010D [Brassica napus]	F-box/LRR-repeat protein At1g48400 OS=Arabidopsis thaliana GN=At1g48400 PE=2 SV=2	NA	putative pirin-like protein At3g59260; K06911 uncharacterized protein (A)
evm.model.000001F.524	PREDICTED: chromo domain-containing protein LHP1-like [Brassica rapa]	Chromo domain-containing protein LHP1 OS=Arabidopsis thaliana GN=LHP1 PE=1 SV=2	Cellular Component: nucleus (GO:0005634)	NA
evm.model.000065F.32.1	PREDICTED: mRNA turnover protein 4 homolog [Brassica rapa]	mRNA turnover protein 4 homolog OS=Bos taurus GN=MRTO4 PE=2 SV=1	Cellular Component: intracellular (GO:0005622),Biological Process: ribosome biogenesis (GO:0042254)	mRNA turnover protein 4 homolog; K14815 mRNA turnover protein 4 (A)
evm.model.000025F.265	NA	NA	NA	NA
evm.model.001234F.2	PREDICTED: uncharacterized protein LOC103853884 [Brassica rapa]	NA	Molecular Function: nucleic acid binding (GO:0003676),Molecular Function: ribonuclease H activity (GO:0004523)	uncharacterized LOC106448093; K10581 ubiquitin-conjugating enzyme E2 O [EC:2.3.2.24] (A)
evm.model.000130F.165	PREDICTED: uncharacterized protein LOC103831484 [Brassica rapa]	NA	NA	NA
evm.model.000011F.370	BnaC06g35540D [Brassica napus]	Isochorismate synthase 1, chloroplastic OS=Arabidopsis thaliana GN=ICS1 PE=1 SV=2	Molecular Function: isochorismate synthase activity (GO:0008909),Biological Process: biosynthetic process (GO:0009058)	isochorismate synthase 1, chloroplastic-like; K02552 menaquinone-specific isochorismate synthase [EC:5.4.4.2] (A)
evm.model.000038F.327	NA	NA	NA	NA
evm.model.000836F.1	PREDICTED: uncharacterized protein LOC103844987 [Brassica rapa]	NA	NA	NA
evm.model.000086F.240	BnaC02g18210D [Brassica napus]	NA	NA	NA
evm.model.000011F.32	BnaC01g39960D [Brassica napus]	Putative F-box protein At4g29970 OS=Arabidopsis thaliana GN=At4g29970 PE=3 SV=1	Molecular Function: protein binding (GO:0005515)	NA
evm.model.000020F.261	BnaC06g32070D [Brassica napus]	NA	NA	NA
evm.model.000041F.2	BnaC09g27430D [Brassica napus]	NADPH--cytochrome P450 reductase 1 OS=Arabidopsis thaliana GN=ATR1 PE=1 SV=1	NA	NADPH--cytochrome P450 reductase 1-like; K00327 NADPH-ferrihemoprotein reductase [EC:1.6.2.4] (A)
evm.model.000051F.198	BnaC01g35360D [Brassica napus]	Nitrile-specifier protein 3 OS=Arabidopsis thaliana GN=NSP3 PE=2 SV=1	NA	NA
evm.model.000114F.101	NA	NA	NA	NA
evm.model.000141F.35	BnaC03g38270D [Brassica napus]	Polyadenylate-binding protein-interacting protein 4 OS=Arabidopsis thaliana GN=CID4 PE=2 SV=1	NA	NA
evm.model.000405F.14	BnaCnng24870D [Brassica napus]	Putative pentatricopeptide repeat-containing protein At1g28020 OS=Arabidopsis thaliana GN=At1g28020 PE=3 SV=2	NA	NA
evm.model.000071F.261	NA	NA	NA	NA
evm.model.000326F.45	BnaAnng33420D [Brassica napus]	NA	NA	NA
evm.model.000002F.875	BnaC08g42500D [Brassica napus]	TRAF-type zinc finger domain-containing protein 1 OS=Rattus norvegicus GN=Trafd1 PE=2 SV=2	NA	NA
evm.model.000034F.31	BnaAnng03690D [Brassica napus]	NA	NA	NA
evm.model.000103F.41	BnaC05g50800D [Brassica napus]	Protein LSM12 homolog OS=Gallus gallus GN=LSM12 PE=2 SV=1	NA	NA
evm.model.000280F.21	NA	NA	NA	NA
evm.model.000028F.259	BnaC02g06190D [Brassica napus]	NA	NA	NA
evm.model.000049F.9	PREDICTED: uncharacterized protein LOC103866790 [Brassica rapa]	NA	NA	uncharacterized LOC104813337; K05609 ubiquitin carboxyl-terminal hydrolase L3 [EC:3.4.19.12] (A)
evm.model.000247F.31	BnaCnng34990D [Brassica napus]	J domain-containing protein required for chloroplast accumulation response 1 OS=Arabidopsis thaliana GN=JAC1 PE=1 SV=1	NA	NA
evm.model.000078F.79	NA	NA	NA	NA
evm.model.000033F.341	NA	NA	NA	NA
evm.model.000186F.69	BnaC05g08490D [Brassica napus]	NA	NA	NA
evm.model.000158F.17	NA	NA	NA	NA
evm.model.000172F.102	BnaC04g37470D [Brassica napus]	NA	NA	polyubiquitin-like; K08770 ubiquitin C (A)
evm.model.000081F.35	NA	NA	NA	NA
evm.model.000038F.374	PREDICTED: protein PHLOEM PROTEIN 2-LIKE A8-like [Camelina sativa]	Vesicle-associated protein 1-4 OS=Arabidopsis thaliana GN=PVA14 PE=2 SV=1	NA	hypothetical protein; K04646 clathrin heavy chain (A)
evm.model.000012F.484	BnaA09g05200D [Brassica napus]	Probable manganese-transporting ATPase PDR2 OS=Arabidopsis thaliana GN=PDR2 PE=1 SV=1	Biological Process: cation transport (GO:0006812),Cellular Component: integral to membrane (GO:0016021),Molecular Function: ATPase activity (GO:0016887),Molecular Function: cation-transporting ATPase activity (GO:0019829)	probable manganese-transporting ATPase PDR2; K14950 cation-transporting ATPase 13A1 [EC:3.6.3.-] (A)
evm.model.000105F.181	PREDICTED: probable aquaporin SIP2-1 [Brassica rapa]	Probable aquaporin SIP2-1 OS=Arabidopsis thaliana GN=SIP2-1 PE=2 SV=1	Molecular Function: transporter activity (GO:0005215),Biological Process: transport (GO:0006810),Cellular Component: membrane (GO:0016020)	probable aquaporin SIP2-1; K09875 aquaporin SIP (A)
evm.model.000000F.1424	BnaC03g04720D [Brassica napus]	NA	NA	NA
evm.model.000010F.41	BnaC07g27820D [Brassica napus]	F-box protein At2g35280 OS=Arabidopsis thaliana GN=At2g35280 PE=2 SV=1	NA	NA
evm.model.000003F.53	BnaAnng33420D [Brassica napus]	NA	NA	NA
evm.model.000169F.100	BnaC02g35540D [Brassica napus]	NA	NA	NA
evm.model.000064F.135	NA	NA	NA	NA
evm.model.000211F.38	BnaC02g17100D [Brassica napus]	NA	NA	NA
evm.model.000201F.39	BnaC04g18880D [Brassica napus]	NA	NA	uncharacterized LOC106425561; K07466 replication factor A1 (A)
evm.model.000009F.68	hypothetical protein EUTSA_v10010241mg [Eutrema salsugineum]	Rop guanine nucleotide exchange factor 6 OS=Arabidopsis thaliana GN=ROPGEF6 PE=2 SV=1	Molecular Function: Rho guanyl-nucleotide exchange factor activity (GO:0005089)	rop guanine nucleotide exchange factor 12; K10418 dynein light chain LC8-type (A)
evm.model.000139F.149	PREDICTED: uncharacterized protein LOC103870365 [Brassica rapa]	UPF0725 protein At2g20625 OS=Arabidopsis thaliana GN=At2g20625 PE=3 SV=1	NA	NA
evm.model.000213F.10	BnaC06g03960D [Brassica napus]	NA	NA	NA
evm.model.000005F.75	NA	NA	NA	NA
evm.model.001062F.6	NA	NA	NA	NA
evm.model.000007F.478	calcium-dependent lipid-binding (CaLB domain) family protein [Brassica napus]	Elicitor-responsive protein 1 OS=Oryza sativa subsp. japonica GN=ERG1 PE=2 SV=1	Molecular Function: protein binding (GO:0005515)	POPTRDRAFT_649601; hypothetical protein; K05402 toll-interacting protein (A)
evm.model.000003F.441	BnaA01g07030D [Brassica napus]	NA	NA	NA
evm.model.000169F.110	BnaC09g52730D [Brassica napus]	NA	NA	NA
evm.model.001325F.2	BnaC03g53700D [Brassica napus]	NA	NA	uncharacterized LOC106395373; K11314 transcriptional adapter 2-alpha (A)
evm.model.000006F.280	BnaC05g29260D [Brassica napus]	NA	NA	NA
evm.model.000078F.160	BnaAnng34040D [Brassica napus]	NA	NA	NA
evm.model.000005F.13	BnaC02g35210D [Brassica napus]	D-aminoacyl-tRNA deacylase OS=Arabidopsis thaliana GN=GEK1 PE=1 SV=2	Molecular Function: hydrolase activity, acting on ester bonds (GO:0016788),Molecular Function: D-aminoacyl-tRNA deacylase activity (GO:0051499)	D-aminoacyl-tRNA deacylase-like; K09716 D-aminoacyl-tRNA deacylase [EC:3.1.1.96] (A)
evm.model.000083F.211	BnaA03g02690D [Brassica napus]	NA	NA	NA
evm.model.000080F.72	BnaC07g44860D [Brassica napus]	NA	NA	NA
evm.model.000068F.12	BnaA03g36930D [Brassica napus]	Elongation factor Tu GTP-binding domain-containing protein 1 OS=Homo sapiens GN=EFTUD1 PE=1 SV=2	NA	elongation factor Tu GTP-binding domain-containing protein 1-like; K14536 ribosome assembly protein 1 [EC:3.6.5.-] (A)
evm.model.000019F.288	PREDICTED: uncharacterized protein LOC103851048 [Brassica rapa]	NA	NA	ATP-dependent DNA helicase PIF1-like; K15255 ATP-dependent DNA helicase PIF1 [EC:3.6.4.12] (A)
evm.model.000092F.168	PREDICTED: protein RALF-like 26 [Brassica rapa]	Protein RALF-like 13 OS=Arabidopsis thaliana GN=RALFL13 PE=3 SV=1	NA	NA
evm.model.000036F.91	BnaA05g17870D [Brassica napus]	NA	NA	homeobox-leucine zipper protein HDG2-like; K09338 homeobox-leucine zipper protein (A)
evm.model.000119F.177	BnaC07g50280D [Brassica napus]	Oxysterol-binding protein-related protein 2A OS=Arabidopsis thaliana GN=ORP2A PE=2 SV=1	NA	NA
evm.model.000049F.259	NA	NA	NA	NA
evm.model.000100F.2	PREDICTED: uncharacterized protein LOC103862685 [Brassica rapa]	NA	NA	NA
evm.model.000145F.15	BnaC08g04220D [Brassica napus]	NA	NA	NA
evm.model.000030F.167	PREDICTED: paired amphipathic helix protein Sin3-like 2 isoform X2 [Brassica rapa]	Paired amphipathic helix protein Sin3-like 2 OS=Arabidopsis thaliana GN=SNL2 PE=1 SV=2	NA	hypothetical protein; K11644 paired amphipathic helix protein Sin3a (A)
evm.model.000170F.17	BnaA04g08780D [Brassica napus]	Calcium-transporting ATPase 8, plasma membrane-type OS=Arabidopsis thaliana GN=ACA8 PE=1 SV=1	NA	calcium-transporting ATPase 8, plasma membrane-type-like; K01537 Ca2+-transporting ATPase [EC:3.6.3.8] (A)
evm.model.000131F.78	PREDICTED: uncharacterized protein LOC103854332 [Brassica rapa]	NA	NA	NA
evm.model.000187F.107	BnaC03g24540D [Brassica napus]	Probable polygalacturonase At2g43860 OS=Arabidopsis thaliana GN=At2g43860 PE=2 SV=1	Molecular Function: polygalacturonase activity (GO:0004650),Biological Process: carbohydrate metabolic process (GO:0005975)	probable polygalacturonase At2g43860; K01184 polygalacturonase [EC:3.2.1.15] (A)
evm.model.000346F.12	PREDICTED: WAT1-related protein At4g01430 [Brassica rapa]	WAT1-related protein At4g01430 OS=Arabidopsis thaliana GN=At4g01430 PE=2 SV=1	Cellular Component: membrane (GO:0016020)	probable fructose-bisphosphate aldolase 3, chloroplastic; K01623 fructose-bisphosphate aldolase, class I [EC:4.1.2.13] (A)
evm.model.000058F.159	PREDICTED: uncharacterized protein LOC103867639 [Brassica rapa]	NA	NA	armadillo repeat-containing kinesin-like protein 3; K10396 kinesin family member 5 (A)
evm.model.000180F.15	BnaA02g23170D [Brassica napus]	NA	NA	NA
evm.model.000124F.124	BnaA05g36330D [Brassica napus]	NA	NA	NA
evm.model.000093F.55	BnaA05g18460D [Brassica napus]	NA	NA	NA
evm.model.000030F.38	BnaC09g32000D [Brassica napus]	Beta-(1,2)-xylosyltransferase OS=Arabidopsis thaliana GN=XYLT PE=1 SV=1	NA	beta-(1,2)-xylosyltransferase-like; K03714 glycoprotein 2-beta-D-xylosyltransferase [EC:2.4.2.38] (A)
evm.model.000006F.208	BnaA07g06440D [Brassica napus]	NA	NA	NA
evm.model.000009F.80	BnaA07g08600D [Brassica napus]	NA	NA	NA
evm.model.000118F.133	BnaC08g13380D [Brassica napus]	NA	NA	NA
evm.model.000021F.157	BnaA07g13200D [Brassica napus]	NA	NA	NA
evm.model.000259F.46	BnaCnng71400D [Brassica napus]	NA	NA	NA
evm.model.000088F.40	BnaA07g24710D [Brassica napus]	NA	NA	NA
evm.model.000033F.40	PREDICTED: uncharacterized protein At4g04775-like [Brassica rapa]	NA	NA	armadillo repeat-containing kinesin-like protein 3; K10396 kinesin family member 5 (A)
evm.model.000072F.28	NA	NA	NA	NA
evm.model.000563F.3	PREDICTED: uncharacterized protein At4g04775-like [Brassica rapa]	NA	NA	NA
evm.model.000044F.22	BnaA08g10560D [Brassica napus]	NA	NA	NA
evm.model.000195F.38	BnaA02g19600D [Brassica napus]	NA	NA	NA
evm.model.000067F.59	BnaA08g19110D [Brassica napus]	LRR receptor-like serine/threonine-protein kinase FLS2 OS=Arabidopsis thaliana GN=FLS2 PE=1 SV=1	Molecular Function: protein binding (GO:0005515)	hypothetical protein; K19613 leucine-rich repeat protein SHOC2 (A)
evm.model.000078F.35	NA	NA	NA	NA
evm.model.000088F.110	BnaA09g09360D [Brassica napus]	NA	NA	NA
evm.model.000011F.107	BnaA05g02740D [Brassica napus]	NA	NA	NA
evm.model.000191F.54	BnaA01g35890D [Brassica napus]	NA	NA	NA
evm.model.000112F.57	BnaA09g13390D [Brassica napus]	NA	NA	NA
evm.model.000184F.26	BnaC03g20270D [Brassica napus]	60S ribosomal protein L24-2 OS=Arabidopsis thaliana GN=RPL24B PE=2 SV=2	NA	60S ribosomal protein L24-1-like; K02896 large subunit ribosomal protein L24e (A)
evm.model.000169F.133	BnaC09g53720D [Brassica napus]	Probable leucine-rich repeat receptor-like protein kinase At2g33170 OS=Arabidopsis thaliana GN=At2g33170 PE=2 SV=1	Molecular Function: protein kinase activity (GO:0004672),Molecular Function: ATP binding (GO:0005524),Biological Process: protein phosphorylation (GO:0006468)	probable inactive receptor-like protein kinase At1g65250; K04733 interleukin-1 receptor-associated kinase 4 [EC:2.7.11.1] (A)
evm.model.000329F.10	BnaC09g50300D [Brassica napus]	Histone-lysine N-methyltransferase, H3 lysine-9 specific SUVH1 OS=Arabidopsis thaliana GN=SUVH1 PE=2 SV=1	Cellular Component: nucleus (GO:0005634),Molecular Function: zinc ion binding (GO:0008270),Molecular Function: histone-lysine N-methyltransferase activity (GO:0018024),Biological Process: histone lysine methylation (GO:0034968)	histone-lysine N-methyltransferase, H3 lysine-9 specific SUVH1-like; K11420 euchromatic histone-lysine N-methyltransferase [EC:2.1.1.43] (A)
evm.model.000007F.807	BnaC01g01220D [Brassica napus]	NA	NA	NA
evm.model.000072F.56	BnaC01g15370D [Brassica napus]	COBRA-like protein 10 OS=Arabidopsis thaliana GN=COBL10 PE=2 SV=1	NA	preprotein translocase subunit SECY, chloroplastic-like; K10956 protein transport protein SEC61 subunit alpha (A)
evm.model.000161F.63	PREDICTED: uncharacterized protein LOC103847935 [Brassica rapa]	Prolycopene isomerase, chloroplastic OS=Daucus carota GN=CRTISO PE=2 SV=1	NA	prolycopene isomerase, chloroplastic; K09835 prolycopene isomerase [EC:5.2.1.13] (A)
evm.model.000188F.29	NA	NA	NA	NA
evm.model.000046F.172	BnaC01g32830D [Brassica napus]	Probable protein arginine N-methyltransferase 6 OS=Arabidopsis thaliana GN=PRMT6 PE=2 SV=1	Biological Process: protein methylation (GO:0006479),Molecular Function: methyltransferase activity (GO:0008168)	probable protein arginine N-methyltransferase 6; K11437 type I protein arginine methyltransferase [EC:2.1.1.319] (A)
evm.model.000228F.7	BnaC01g43610D [Brassica napus]	Auxin-responsive protein IAA9 OS=Arabidopsis thaliana GN=IAA9 PE=1 SV=1	Cellular Component: nucleus (GO:0005634),Biological Process: regulation of transcription, DNA-dependent (GO:0006355),Molecular Function: protein dimerization activity (GO:0046983)	auxin-responsive protein IAA9-like; K14484 auxin-responsive protein IAA (A)
evm.model.000096F.73	BnaC08g01430D [Brassica napus]	KH domain-containing protein At5g56140 OS=Arabidopsis thaliana GN=At5g56140 PE=2 SV=1	NA	KH domain-containing protein At5g56140-like; K14945 protein quaking (A)
evm.model.000001F.46	NA	NA	NA	NA
evm.model.000218F.104	BnaC02g43720D [Brassica napus]	Signal peptidase complex subunit 3B OS=Arabidopsis thaliana GN=At5g27430 PE=2 SV=1	Cellular Component: signal peptidase complex (GO:0005787),Biological Process: signal peptide processing (GO:0006465),Molecular Function: peptidase activity (GO:0008233),Cellular Component: integral to membrane (GO:0016021)	signal peptidase complex subunit 3B-like; K12948 signal peptidase complex subunit 3 [EC:3.4.-.-] (A)
evm.model.000025F.377	BnaC02g14930D [Brassica napus]	Probable NADH dehydrogenase [ubiquinone] 1 alpha subcomplex subunit 5, mitochondrial OS=Arabidopsis thaliana GN=At5g52840 PE=1 SV=1	Cellular Component: mitochondrial inner membrane (GO:0005743),Molecular Function: oxidoreductase activity, acting on NAD(P)H (GO:0016651),Biological Process: respiratory electron transport chain (GO:0022904)	probable NADH dehydrogenase [ubiquinone] 1 alpha subcomplex subunit 5, mitochondrial; K03949 NADH dehydrogenase (ubiquinone) 1 alpha subcomplex subunit 5 (A)
evm.model.000141F.8	NA	NA	NA	NA
evm.model.000226F.31	BnaA02g13520D [Brassica napus]	F-box/kelch-repeat protein At4g39560 OS=Arabidopsis thaliana GN=At4g39560 PE=2 SV=1	Molecular Function: protein binding (GO:0005515)	NA
evm.model.000007F.223	BnaC01g07040D [Brassica napus]	NA	NA	NA
evm.model.000003F.228	BnaCnng31800D [Brassica napus]	NA	NA	NA
evm.model.000003F.385	BnaC02g21030D [Brassica napus]	CASP-like protein 5A2 OS=Arabidopsis thaliana GN=At2g28370 PE=2 SV=1	NA	isopentenyl-diphosphate Delta-isomerase II, chloroplastic; K01823 isopentenyl-diphosphate delta-isomerase [EC:5.3.3.2] (A)
evm.model.000003F.348	BnaC02g20730D [Brassica napus]	NA	NA	NA
evm.model.000204F.52	NA	NA	NA	NA
evm.model.000090F.85	BnaC03g46050D [Brassica napus]	NA	NA	protein TRANSPARENT TESTA 12-like; K03327 multidrug resistance protein, MATE family (A)
evm.model.000268F.27	BnaC02g28270D [Brassica napus]	Protein TONNEAU 1b OS=Arabidopsis thaliana GN=TON1B PE=1 SV=1	NA	NA
evm.model.000198F.4	PREDICTED: probable inactive poly [ADP-ribose] polymerase SRO1 [Brassica rapa]	Probable inactive poly [ADP-ribose] polymerase SRO1 OS=Arabidopsis thaliana GN=SRO1 PE=1 SV=2	NA	NA
evm.model.000281F.29	BnaCnng40560D [Brassica napus]	NA	NA	NA
evm.model.000152F.37	BnaC02g34210D [Brassica napus]	NA	NA	NA
evm.model.000218F.88	BnaC02g43850D [Brassica napus]	Polyadenylate-binding protein 2 OS=Arabidopsis thaliana GN=PABN2 PE=1 SV=1	Molecular Function: nucleic acid binding (GO:0003676)	polyadenylate-binding protein 2-like; K14396 polyadenylate-binding protein 2 (A)
evm.model.000037F.98	NA	NA	NA	NA
evm.model.000044F.203	BnaC03g76990D [Brassica napus]	F-box/kelch-repeat protein At4g19870 OS=Arabidopsis thaliana GN=At4g19870 PE=2 SV=1	NA	NA
evm.model.000024F.194	beta-1,3-glucanase [Brassica rapa subsp. chinensis]	Glucan endo-1,3-beta-glucosidase OS=Brassica campestris GN=BGL PE=1 SV=1	Molecular Function: hydrolase activity, hydrolyzing O-glycosyl compounds (GO:0004553),Biological Process: carbohydrate metabolic process (GO:0005975)	glucan endo-1,3-beta-glucosidase 3; K19891 glucan endo-1,3-beta-glucosidase 1/2/3 [EC:3.2.1.39] (A)
evm.model.000000F.1093	BnaC03g08030D [Brassica napus]	NA	NA	NA
evm.model.000000F.724	PREDICTED: uncharacterized protein LOC104736693 [Camelina sativa]	NA	NA	hypothetical protein; K12593 M-phase phosphoprotein 6, animal type (A)
evm.model.000000F.668	BnaA03g09770D [Brassica napus]	NA	NA	presequence protease 2, chloroplastic/mitochondrial-like; K06972 presequence protease [EC:3.4.24.-] (A)
evm.model.000000F.462	BnaC03g71750D [Brassica napus]	Autophagy-related protein 18f OS=Arabidopsis thaliana GN=ATG18F PE=2 SV=1	NA	NA
evm.model.000011F.496	BnaC03g76740D [Brassica napus]	NA	NA	NA
evm.model.000036F.81	BnaC03g27130D [Brassica napus]	Putative glutamine amidotransferase YLR126C OS=Saccharomyces cerevisiae (strain ATCC 204508 / S288c) GN=YLR126C PE=1 SV=1	NA	GMP synthase (EC:6.3.5.2); K01951 GMP synthase (glutamine-hydrolysing) [EC:6.3.5.2] (A)
evm.model.000029F.234	BnaC03g32390D [Brassica napus]	NA	NA	NA
evm.model.000072F.22	PREDICTED: LOW QUALITY PROTEIN: uncharacterized protein LOC103861120 [Brassica rapa]	Protein PHLOEM PROTEIN 2-LIKE A5 OS=Arabidopsis thaliana GN=PP2A5 PE=2 SV=1	Molecular Function: protein binding (GO:0005515),Biological Process: signal transduction (GO:0007165)	hypothetical protein; K04646 clathrin heavy chain (A)
evm.model.000084F.152	BnaC03g39580D [Brassica napus]	F-box protein At2g35280 OS=Arabidopsis thaliana GN=At2g35280 PE=2 SV=1	NA	NA
evm.model.000068F.183	NA	NA	NA	NA
evm.model.000085F.185	BnaC07g31730D [Brassica napus]	NA	NA	NA
evm.model.000048F.146	BnaC03g44020D [Brassica napus]	Putative F-box only protein 15 OS=Arabidopsis thaliana GN=FBX15 PE=3 SV=1	NA	NA
evm.model.000286F.47	BnaC03g48050D [Brassica napus]	NA	NA	NA
Bo00891s020.1_Bole	NA	NA	NA	NA
evm.model.000217F.5	PREDICTED: uncharacterized protein LOC103847792 [Brassica rapa]	NA	NA	replication protein A 70 kDa DNA-binding subunit B-like; K07466 replication factor A1 (A)
evm.model.000306F.30	PREDICTED: protein NRT1/ PTR FAMILY 2.3-like [Brassica rapa]	Protein NRT1/ PTR FAMILY 2.1 OS=Arabidopsis thaliana GN=NPF2.1 PE=2 SV=1	Molecular Function: transporter activity (GO:0005215),Biological Process: transport (GO:0006810),Cellular Component: membrane (GO:0016020)	protein NRT1/ PTR FAMILY 2.3-like; K14638 solute carrier family 15 (peptide/histidine transporter), member 3/4 (A)
evm.model.000007F.369	NA	NA	NA	NA
evm.model.000014F.506	BnaC03g67530D [Brassica napus]	Protein EXECUTER 1, chloroplastic OS=Arabidopsis thaliana GN=EX1 PE=1 SV=1	NA	NA
evm.model.000014F.490	BnaC03g67680D [Brassica napus]	54S ribosomal protein L24, mitochondrial OS=Saccharomyces cerevisiae (strain ATCC 204508 / S288c) GN=MRPL24 PE=1 SV=2	Molecular Function: structural constituent of ribosome (GO:0003735),Cellular Component: intracellular (GO:0005622),Cellular Component: ribosome (GO:0005840),Biological Process: translation (GO:0006412)	54S ribosomal protein L24, mitochondrial-like; K02902 large subunit ribosomal protein L28 (A)
evm.model.001306F.2	PREDICTED: uncharacterized protein LOC103863527 [Brassica rapa]	Transposon TX1 uncharacterized 149 kDa protein OS=Xenopus laevis PE=3 SV=1	NA	LINE-1 retrotransposable element ORF2 protein; K18195 rhamnogalacturonan endolyase [EC:4.2.2.23] (A)
evm.model.000142F.42	BnaC04g18770D [Brassica napus]	Terpenoid synthase 18 OS=Arabidopsis thaliana GN=TPS18 PE=2 SV=1	NA	NA
evm.model.000150F.1	BnaC04g13760D [Brassica napus]	Pentatricopeptide repeat-containing protein At2g30780 OS=Arabidopsis thaliana GN=At2g30780 PE=2 SV=1	NA	pentatricopeptide repeat-containing protein At3g18110, chloroplastic; K17964 leucine-rich PPR motif-containing protein, mitochondrial (A)
evm.model.000026F.342	BnaC04g20200D [Brassica napus]	Caffeic acid 3-O-methyltransferase 1 OS=Ocimum basilicum GN=COMT1 PE=2 SV=1	Molecular Function: O-methyltransferase activity (GO:0008171)	caffeic acid 3-O-methyltransferase-like; K13066 caffeic acid 3-O-methyltransferase [EC:2.1.1.68] (A)
evm.model.000026F.295	NA	NA	NA	NA
evm.model.000026F.282	BnaC04g20720D [Brassica napus]	BI1-like protein OS=Arabidopsis thaliana GN=At4g15470 PE=2 SV=1	NA	BI1-like protein; K06890 uncharacterized protein (A)
evm.model.000024F.120	BnaCnng55100D [Brassica napus]	NA	NA	hypothetical protein; K14785 ESF2/ABP1 family protein (A)
evm.model.000203F.51	uncharacterized protein [Arabidopsis thaliana]	NA	NA	NA
evm.model.000178F.95	PREDICTED: putative lipid-transfer protein DIR1 [Brassica rapa]	NA	NA	hypothetical protein; K02605 origin recognition complex subunit 3 (A)
evm.model.000178F.98	PREDICTED: putative lipid-transfer protein DIR1 [Brassica rapa]	NA	NA	hypothetical protein; K02605 origin recognition complex subunit 3 (A)
evm.model.000140F.61	BnaC01g43500D [Brassica napus]	NA	NA	NA
evm.model.000115F.106	BnaC04g43060D [Brassica napus]	Cellulose synthase-like protein B3 OS=Arabidopsis thaliana GN=CSLB3 PE=2 SV=1	Cellular Component: membrane (GO:0016020),Molecular Function: cellulose synthase (UDP-forming) activity (GO:0016760),Biological Process: cellulose biosynthetic process (GO:0030244)	hypothetical protein; K10999 cellulose synthase A [EC:2.4.1.12] (A)
evm.model.000115F.111	BnaC04g43100D [Brassica napus]	Condensin complex subunit 2 OS=Arabidopsis thaliana GN=CAPH PE=1 SV=1	NA	condensin complex subunit 2-like; K06676 condensin complex subunit 2 (A)
evm.model.000039F.96	BnaC01g11840D [Brassica napus]	NA	NA	NA
evm.model.000043F.216	BnaCnng30130D [Brassica napus]	Transcription factor IBH1 OS=Arabidopsis thaliana GN=IBH1 PE=1 SV=1	NA	NA
evm.model.000316F.74	BnaC05g02710D [Brassica napus]	NA	NA	NA
evm.model.000316F.53	BnaC05g02850D [Brassica napus]	F-box protein At1g80960 OS=Arabidopsis thaliana GN=At1g80960 PE=2 SV=3	Molecular Function: protein binding (GO:0005515)	NA
evm.model.000159F.181	BnaC05g04120D [Brassica napus]	NA	NA	NA
evm.model.000010F.177	BnaC07g13160D [Brassica napus]	Ubiquitin-conjugating enzyme E2 variant 1A OS=Arabidopsis thaliana GN=UEV1A PE=1 SV=1	Molecular Function: acid-amino acid ligase activity (GO:0016881)	ubiquitin-conjugating enzyme E2 variant 1A-like; K10704 ubiquitin-conjugating enzyme E2 variant (A)
evm.model.000017F.155	NA	NA	NA	NA
evm.model.000060F.129	BnaC05g16370D [Brassica napus]	NA	NA	NA
evm.model.000864F.1	PREDICTED: gibberellin 2-beta-dioxygenase 7 [Brassica rapa]	Gibberellin 2-beta-dioxygenase 7 OS=Arabidopsis thaliana GN=GA2OX7 PE=1 SV=1	NA	gibberellin 2-beta-dioxygenase 7; K04125 gibberellin 2-oxidase [EC:1.14.11.13] (A)
evm.model.000136F.107	NA	NA	NA	NA
evm.model.000223F.42	BnaC05g51760D [Brassica napus]	NA	NA	NA
evm.model.000234F.53	BnaC09g38720D [Brassica napus]	NA	NA	NA
evm.model.000023F.391	BnaC09g14270D [Brassica napus]	NA	NA	NA
evm.model.000091F.271	BnaC05g43790D [Brassica napus]	MATE efflux family protein FRD3 OS=Arabidopsis thaliana GN=FRD3 PE=1 SV=1	Biological Process: drug transmembrane transport (GO:0006855),Molecular Function: drug transmembrane transporter activity (GO:0015238),Molecular Function: antiporter activity (GO:0015297),Cellular Component: membrane (GO:0016020),Biological Process: transmembrane transport (GO:0055085)	NA
evm.model.000259F.73	NA	NA	NA	NA
evm.model.000276F.43	BnaC01g34450D [Brassica napus]	Putative F-box/LRR-repeat protein At3g18150 OS=Arabidopsis thaliana GN=At3g18150 PE=3 SV=2	NA	NA
evm.model.000021F.12	BnaC04g15530D [Brassica napus]	NA	NA	NA
evm.model.000210F.80	BnaC06g41410D, partial [Brassica napus]	Putative disease resistance protein At1g63350 OS=Arabidopsis thaliana GN=At1g63350 PE=3 SV=1	NA	putative disease resistance protein At1g63350; K13459 disease resistance protein RPS2 (A)
evm.model.000130F.74	hypothetical protein CARUB_v10018312mg [Capsella rubella]	NA	NA	NA
evm.model.000214F.47	PREDICTED: zinc finger protein MAGPIE isoform X2 [Brassica rapa]	Protein indeterminate-domain 7 OS=Arabidopsis thaliana GN=IDD7 PE=2 SV=1	NA	NA
Bo6g091340.1_Bole	NA	NA	NA	NA
evm.model.000027F.340	BnaA07g28230D [Brassica napus]	Ubiquitin carboxyl-terminal hydrolase 12 OS=Arabidopsis thaliana GN=UBP12 PE=1 SV=2	Molecular Function: protein binding (GO:0005515)	MATH domain-containing protein At5g43560-like; K10523 speckle-type POZ protein (A)
evm.model.000059F.97	BnaC04g00380D [Brassica napus]	Probable protein phosphatase 2C 49 OS=Arabidopsis thaliana GN=At3g62260 PE=2 SV=1	Molecular Function: catalytic activity (GO:0003824)	probable protein phosphatase 2C 49; K14803 protein phosphatase PTC2/3 [EC:3.1.3.16] (A)
evm.model.000027F.195	BnaC06g32190D [Brassica napus]	Pentatricopeptide repeat-containing protein At5g16420, mitochondrial OS=Arabidopsis thaliana GN=At5g16420 PE=2 SV=1	NA	hypothetical protein; K17964 leucine-rich PPR motif-containing protein, mitochondrial (A)
evm.model.000093F.79	BnaC07g02290D [Brassica napus]	TBC1 domain family member 5 homolog B OS=Dictyostelium discoideum GN=tbc1d5B PE=3 SV=1	Molecular Function: Rab GTPase activator activity (GO:0005097),Biological Process: regulation of Rab GTPase activity (GO:0032313)	hypothetical protein; K18469 TBC1 domain family member 5 (A)
evm.model.000313F.9	BnaC07g06710D [Brassica napus]	NA	NA	NA
evm.model.000313F.5	BnaC07g06680D [Brassica napus]	NA	NA	NA
evm.model.000016F.246	BnaC08g03740D [Brassica napus]	Novel plant SNARE 12 OS=Arabidopsis thaliana GN=NPSN12 PE=2 SV=1	Molecular Function: protein binding (GO:0005515)	hypothetical protein; K08494 novel plant SNARE (A)
evm.model.000009F.26	BnaC07g11350D [Brassica napus]	Stress-associated endoplasmic reticulum protein 2 OS=Mus musculus GN=Serp2 PE=3 SV=2	NA	NA
evm.model.000274F.6	BnaC07g11190D [Brassica napus]	Glycerol kinase OS=Arabidopsis thaliana GN=GLPK PE=1 SV=1	NA	glycerol kinase-like; K00864 glycerol kinase [EC:2.7.1.30] (A)
evm.model.000010F.117	BnaC07g12780D [Brassica napus]	Tetratricopeptide repeat protein 38 OS=Pongo abelii GN=TTC38 PE=2 SV=1	NA	NA
evm.model.000003F.301	BnaC07g14780D [Brassica napus]	NA	NA	NA
evm.model.000001F.164	BnaA02g05930D [Brassica napus]	F-box protein At1g30790 OS=Arabidopsis thaliana GN=At1g30790 PE=2 SV=2	NA	NA
evm.model.000059F.225	BnaCnng57440D [Brassica napus]	Putative pentatricopeptide repeat-containing protein At5g47460 OS=Arabidopsis thaliana GN=PCMP-E103 PE=3 SV=1	NA	pentatricopeptide repeat-containing protein At4g25270, chloroplastic; K13800 UMP-CMP kinase [EC:2.7.4.- 2.7.4.14] (A)
evm.model.000019F.126	BnaC07g23850D [Brassica napus]	NA	NA	syntaxin-21-like; K08488 syntaxin 7 (A)
evm.model.000019F.491	BnaC07g27060D [Brassica napus]	Protein GAMETE EXPRESSED 2 OS=Arabidopsis thaliana GN=GEX2 PE=2 SV=1	NA	NA
evm.model.000057F.224	BnaCnng69050D [Brassica napus]	Cytochrome P450 71A20 OS=Arabidopsis thaliana GN=CYP71A20 PE=2 SV=2	Molecular Function: monooxygenase activity (GO:0004497),Molecular Function: iron ion binding (GO:0005506),Molecular Function: electron carrier activity (GO:0009055),Molecular Function: oxidoreductase activity, acting on paired donors, with incorporation or reduction of molecular oxygen (GO:0016705),Molecular Function: heme binding (GO:0020037),Biological Process: oxidation-reduction process (GO:0…	hypothetical protein; K11868 indoleacetaldoxime dehydratase [EC:4.99.1.6] (A)
evm.model.000108F.196	NA	NA	NA	NA
evm.model.000032F.92	BnaC07g38960D [Brassica napus]	NA	NA	extensin-like; K03006 DNA-directed RNA polymerase II subunit RPB1 [EC:2.7.7.6] (A)
evm.model.000032F.180	BnaC07g39820D [Brassica napus]	Mediator of RNA polymerase II transcription subunit 36a OS=Arabidopsis thaliana GN=MED36A PE=1 SV=2	Molecular Function: RNA binding (GO:0003723),Biological Process: rRNA processing (GO:0006364),Biological Process: tRNA processing (GO:0008033),Molecular Function: methyltransferase activity (GO:0008168)	probable mediator of RNA polymerase II transcription subunit 36b; K14563 rRNA 2'-O-methyltransferase fibrillarin [EC:2.1.1.-] (A)
evm.model.000032F.445	NA	NA	NA	NA
evm.model.000071F.114	BnaA03g52810D [Brassica napus]	Sucrose transport protein SUC5 OS=Arabidopsis thaliana GN=SUC5 PE=1 SV=1	NA	sucrose transport protein SUC1-like; K15378 solute carrier family 45, member 1/2/4 (A)
evm.model.000040F.157	BnaCnng00780D [Brassica napus]	Protein trichome birefringence-like 39 OS=Arabidopsis thaliana GN=TBL39 PE=2 SV=1	NA	NA
evm.model.000015F.155	BnaC08g09710D [Brassica napus]	Germin-like protein subfamily 1 member 8 OS=Arabidopsis thaliana GN=GLP9 PE=2 SV=2	Molecular Function: manganese ion binding (GO:0030145),Molecular Function: nutrient reservoir activity (GO:0045735)	uncharacterized LOC101250545; K11426 SET and MYND domain-containing protein (A)
evm.model.000000F.450	BnaC08g24290D [Brassica napus]	NA	NA	NA
evm.model.000105F.131	PREDICTED: uncharacterized protein LOC103841550 [Brassica rapa]	NA	NA	NA
evm.model.000016F.193.1	BnaC08g04400D [Brassica napus]	Pre-mRNA-splicing factor 8 homolog OS=Caenorhabditis elegans GN=prp-8 PE=1 SV=1	Biological Process: mRNA splicing, via spliceosome (GO:0000398),Cellular Component: spliceosomal complex (GO:0005681)	pre-mRNA-processing-splicing factor 8-like; K12856 pre-mRNA-processing factor 8 (A)
evm.model.000019F.91	NA	NA	NA	NA
evm.model.000002F.110	BnaC08g35060D [Brassica napus]	Classical arabinogalactan protein 2 OS=Arabidopsis thaliana GN=AGP2 PE=1 SV=1	NA	ras-specific guanine nucleotide-releasing factor 2; K12326 Ras-specific guanine nucleotide-releasing factor 2 (A)
evm.model.000002F.111	BnaC08g35070D [Brassica napus]	NA	NA	NA
evm.model.000002F.787	NA	NA	NA	NA
evm.model.000009F.186	BnaC08g43800D [Brassica napus]	NA	NA	NA
evm.model.000107F.150	BnaC09g01380D [Brassica napus]	Transcription factor GTE8 OS=Arabidopsis thaliana GN=GTE8 PE=2 SV=2	NA	hypothetical protein; K11724 bromodomain testis-specific protein (A)
evm.model.000012F.236	BnaC09g06620D [Brassica napus]	NA	NA	NA
evm.model.000194F.105	hypothetical protein EUTSA_v10011944mg [Eutrema salsugineum]	Putative F-box/kelch-repeat protein At4g19330 OS=Arabidopsis thaliana GN=At4g19330 PE=4 SV=1	NA	NA
evm.model.000076F.3	BnaCnng22630D [Brassica napus]	NA	NA	signal recognition particle receptor subunit beta-like; K12272 signal recognition particle receptor subunit beta (A)
evm.model.000076F.129	BnaC09g10730D [Brassica napus]	NA	NA	NA
Bo2g104630.1_Bole	NA	NA	NA	NA
evm.model.000250F.42	BnaCnng50510D [Brassica napus]	Pentatricopeptide repeat-containing protein At1g62680, mitochondrial OS=Arabidopsis thaliana GN=At1g62680 PE=2 SV=2	NA	F1N19.15; K17964 leucine-rich PPR motif-containing protein, mitochondrial (A)
evm.model.000000F.435	BnaC03g14650D [Brassica napus]	NA	NA	NA
evm.model.000009F.76	BnaCnng51760D [Brassica napus]	Ubiquitin thioesterase otubain-like OS=Arabidopsis thaliana GN=At1g28120 PE=2 SV=2	NA	ubiquitin thioesterase otubain-like protein; K09602 ubiquitin thioesterase protein OTUB1 [EC:3.4.19.12] (A)
evm.model.000131F.64	BnaC06g04790D [Brassica napus]	NA	NA	NA
evm.model.000030F.197	BnaA01g05070D [Brassica napus]	Probable diphthine methyl ester synthase OS=Arabidopsis thaliana GN=At4g31790 PE=2 SV=1	NA	probable diphthine synthase; K00586 diphthine synthase [EC:2.1.1.98] (A)
evm.model.000149F.12	BnaC03g53330D [Brassica napus]	NA	NA	NA
evm.model.000090F.141	BnaC09g39710D [Brassica napus]	Protein BP4C OS=Brassica napus GN=BP4C PE=2 SV=1	NA	NA
evm.model.000249F.40	BnaC05g06720D [Brassica napus]	Replication protein A 70 kDa DNA-binding subunit B OS=Arabidopsis thaliana GN=RPA1B PE=3 SV=1	NA	replication protein A 70 kDa DNA-binding subunit B; K07466 replication factor A1 (A)
evm.model.000003F.435	BnaC02g46410D [Brassica napus]	Zinc finger A20 and AN1 domain-containing stress-associated protein 7 OS=Arabidopsis thaliana GN=SAP7 PE=1 SV=1	Molecular Function: zinc ion binding (GO:0008270)	AN1-type zinc finger protein 4-like; K12163 AN1-type zinc finger and ubiquitin domain-containing protein 1 (A)
evm.model.000005F.414	BnaC02g38360D [Brassica napus]	Polygalacturonase OS=Brassica napus PE=2 SV=1	Molecular Function: polygalacturonase activity (GO:0004650),Biological Process: carbohydrate metabolic process (GO:0005975)	polygalacturonase-like; K01213 galacturan 1,4-alpha-galacturonidase [EC:3.2.1.67] (A)
evm.model.000019F.412	PREDICTED: polygalacturonase [Brassica rapa]	Polygalacturonase OS=Brassica napus PE=2 SV=1	Molecular Function: polygalacturonase activity (GO:0004650),Biological Process: carbohydrate metabolic process (GO:0005975)	polygalacturonase; K01213 galacturan 1,4-alpha-galacturonidase [EC:3.2.1.67] (A)
evm.model.000147F.30	BnaC09g18020D [Brassica napus]	Serine/threonine-protein phosphatase 7 OS=Arabidopsis thaliana GN=PP7 PE=1 SV=1	NA	serine/threonine-protein phosphatase 7; K04460 serine/threonine-protein phosphatase 5 [EC:3.1.3.16] (A)
evm.model.000259F.98	BnaA03g28510D [Brassica napus]	GDSL esterase/lipase LTL1 OS=Arabidopsis thaliana GN=LTL1 PE=2 SV=1	Biological Process: lipid metabolic process (GO:0006629),Molecular Function: hydrolase activity, acting on ester bonds (GO:0016788)	hypothetical protein; K00679 phospholipid:diacylglycerol acyltransferase [EC:2.3.1.158] (A)
evm.model.000029F.7	BnaA03g29310D [Brassica napus]	Sugar transport protein 6 OS=Arabidopsis thaliana GN=STP6 PE=1 SV=1	Cellular Component: integral to membrane (GO:0016021),Molecular Function: transmembrane transporter activity (GO:0022857),Biological Process: transmembrane transport (GO:0055085)	KAFR0D00800; hypothetical protein; K08139 MFS transporter, SP family, sugar:H+ symporter (A)
evm.model.000009F.398	BnaC03g36260D [Brassica napus]	Probable LRR receptor-like serine/threonine-protein kinase At1g56140 OS=Arabidopsis thaliana GN=At1g56140 PE=2 SV=2	Molecular Function: protein kinase activity (GO:0004672),Molecular Function: protein tyrosine kinase activity (GO:0004713),Molecular Function: ATP binding (GO:0005524),Biological Process: protein phosphorylation (GO:0006468)	putative serine/threonine-protein kinase; K04733 interleukin-1 receptor-associated kinase 4 [EC:2.7.11.1] (A)
evm.model.000084F.169	BnaC03g39510D [Brassica napus]	Putative F-box protein At3g16210 OS=Arabidopsis thaliana GN=At3g16210 PE=3 SV=1	NA	Phenylalanyl-tRNA synthetase class IIc family protein; K01889 phenylalanyl-tRNA synthetase alpha chain [EC:6.1.1.20] (A)
evm.model.000141F.4	NA	NA	NA	NA
evm.model.000094F.8	NA	NA	NA	NA
evm.model.000054F.142	BnaC01g29560D [Brassica napus]	60S ribosomal protein L3-2 OS=Arabidopsis thaliana GN=ARP2 PE=2 SV=4	Molecular Function: structural constituent of ribosome (GO:0003735),Cellular Component: intracellular (GO:0005622),Cellular Component: ribosome (GO:0005840),Biological Process: translation (GO:0006412)	60S ribosomal protein L3-2; K02925 large subunit ribosomal protein L3e (A)
evm.model.000027F.255	PREDICTED: uncharacterized protein LOC103831587 isoform X3 [Brassica rapa]	NA	NA	NA
evm.model.000038F.408	BnaCnng05460D [Brassica napus]	OTU domain-containing protein DDB_G0284757 OS=Dictyostelium discoideum GN=DDB_G0284757 PE=3 SV=2	NA	abnormal spindle-like microcephaly-associated protein; K16743 abnormal spindle-like microcephaly-associated protein (A)
evm.model.000005F.135	NA	NA	NA	NA
evm.model.000035F.37	BnaA04g05200D [Brassica napus]	NA	NA	NA
evm.model.000035F.94	BnaA04g09110D [Brassica napus]	NA	NA	NA
evm.model.000173F.21	NA	NA	NA	NA
evm.model.000030F.108	BnaA04g18780D [Brassica napus]	NA	NA	NA
evm.model.000043F.117	BnaC04g49760D [Brassica napus]	Sphingoid long-chain bases kinase 2, mitochondrial OS=Arabidopsis thaliana GN=LCKB2 PE=2 SV=1	Molecular Function: diacylglycerol kinase activity (GO:0004143),Cellular Component: cytoplasm (GO:0005737),Biological Process: protein folding (GO:0006457),Biological Process: protein kinase C-activating G-protein coupled receptor signaling pathway (GO:0007205)	10 kDa chaperonin-like; K04078 chaperonin GroES (A)
evm.model.000059F.180	BnaC07g48700D [Brassica napus]	ATP-dependent helicase BRM OS=Arabidopsis thaliana GN=BRM PE=1 SV=1	NA	ATP-dependent helicase BRM-like; K11647 SWI/SNF-related matrix-associated actin-dependent regulator of chromatin subfamily A member 2/4 [EC:3.6.4.-] (A)
evm.model.000081F.50	PREDICTED: 3-hydroxyisobutyryl-CoA hydrolase 1-like [Brassica rapa]	3-hydroxyisobutyryl-CoA hydrolase 1 OS=Arabidopsis thaliana GN=CHY1 PE=1 SV=1	NA	3-hydroxyisobutyryl-CoA hydrolase 1-like; K05605 3-hydroxyisobutyryl-CoA hydrolase [EC:3.1.2.4] (A)
evm.model.000077F.76	PREDICTED: metal tolerance protein C4-like [Brassica rapa]	Metal tolerance protein C4 OS=Arabidopsis thaliana GN=MTPC4 PE=2 SV=1	Biological Process: cation transport (GO:0006812),Molecular Function: cation transmembrane transporter activity (GO:0008324),Cellular Component: integral to membrane (GO:0016021),Biological Process: transmembrane transport (GO:0055085)	metal tolerance protein C4-like; K14696 solute carrier family 30 (zinc transporter), member 9 (A)
evm.model.000043F.408	BnaA04g23210D [Brassica napus]	S-locus-specific glycoprotein S6 OS=Brassica oleracea GN=SLSG PE=2 SV=2	Biological Process: recognition of pollen (GO:0048544)	G-type lectin S-receptor-like serine/threonine-protein kinase At4g27290; K04382 serine/threonine-protein phosphatase 2A catalytic subunit [EC:3.1.3.16] (A)
evm.model.000043F.487	SLR3-1 [Brassica oleracea var. viridis]	S-locus-specific glycoprotein S6 OS=Brassica oleracea GN=SLSG PE=2 SV=2	NA	G-type lectin S-receptor-like serine/threonine-protein kinase At4g27290; K04382 serine/threonine-protein phosphatase 2A catalytic subunit [EC:3.1.3.16] (A)
evm.model.000023F.519	BnaA05g23090D [Brassica napus]	F-box/kelch-repeat protein At3g16740 OS=Arabidopsis thaliana GN=At3g16740 PE=1 SV=1	Molecular Function: protein binding (GO:0005515)	hypothetical protein; K13173 arginine and glutamate-rich protein 1 (A)
evm.model.000262F.60	BnaC04g10060D [Brassica napus]	NA	NA	NA
evm.model.000000F.1068	glutamate decarboxylase 1 [Brassica juncea]	Glutamate decarboxylase 1 OS=Arabidopsis thaliana GN=GAD1 PE=1 SV=2	Molecular Function: glutamate decarboxylase activity (GO:0004351),Biological Process: glutamate metabolic process (GO:0006536),Molecular Function: carboxy-lyase activity (GO:0016831),Biological Process: carboxylic acid metabolic process (GO:0019752),Molecular Function: pyridoxal phosphate binding (GO:0030170)	glutamate decarboxylase 1; K01580 glutamate decarboxylase [EC:4.1.1.15] (A)
evm.model.000065F.59	PREDICTED: probable protein phosphatase 2C 55 [Brassica rapa]	Probable protein phosphatase 2C 55 OS=Arabidopsis thaliana GN=At4g16580 PE=2 SV=2	NA	probable protein phosphatase 2C 55; K17508 protein phosphatase PTC7 [EC:3.1.3.16] (A)
evm.model.000148F.209	BnaCnng40610D, partial [Brassica napus]	Uncharacterized protein At5g01610 OS=Arabidopsis thaliana GN=At5g01610 PE=1 SV=1	NA	NA
evm.model.000049F.315	BnaA09g40000D [Brassica napus]	NA	NA	NA
evm.model.000129F.39	BnaC08g30620D [Brassica napus]	NA	NA	quinone oxidoreductase; K00344 NADPH2:quinone reductase [EC:1.6.5.5] (A)
evm.model.000281F.15	PREDICTED: 60S ribosomal protein L8-1-like [Brassica rapa]	60S ribosomal protein L8-1 OS=Arabidopsis thaliana GN=RPL8A PE=1 SV=2	Molecular Function: structural constituent of ribosome (GO:0003735),Cellular Component: intracellular (GO:0005622),Cellular Component: ribosome (GO:0005840),Biological Process: translation (GO:0006412)	60S ribosomal protein L8-1; K02938 large subunit ribosomal protein L8e (A)
evm.model.000000F.1504	PREDICTED: DNA-directed RNA polymerase II subunit 4 [Brassica rapa]	DNA-directed RNA polymerase II subunit 4 OS=Arabidopsis thaliana GN=NRPB4 PE=1 SV=1	Molecular Function: DNA-directed RNA polymerase activity (GO:0003899),Biological Process: transcription, DNA-dependent (GO:0006351)	DNA-directed RNA polymerase II subunit 4-like; K03012 DNA-directed RNA polymerase II subunit RPB4 (A)
evm.model.000325F.23	BnaA07g02310D [Brassica napus]	NA	NA	NA
evm.model.000325F.21	BnaA07g02320D [Brassica napus]	Aquaporin PIP2-1 OS=Arabidopsis thaliana GN=PIP2-1 PE=1 SV=1	Molecular Function: transporter activity (GO:0005215),Biological Process: transport (GO:0006810),Cellular Component: membrane (GO:0016020)	aquaporin PIP2-1-like; K09872 aquaporin PIP (A)
evm.model.000113F.53	BnaCnng53430D, partial [Brassica napus]	Salicylate/benzoate carboxyl methyltransferase OS=Arabidopsis thaliana GN=BSMT1 PE=1 SV=1	Molecular Function: methyltransferase activity (GO:0008168)	salicylate/benzoate carboxyl methyltransferase-like; K08241 jasmonate O-methyltransferase [EC:2.1.1.141] (A)
evm.model.000295F.40	NA	NA	NA	NA
evm.model.000021F.149	BnaC04g16800D [Brassica napus]	60S ribosomal protein L10a-1 OS=Arabidopsis thaliana GN=RPL10AA PE=1 SV=1	Molecular Function: RNA binding (GO:0003723),Molecular Function: structural constituent of ribosome (GO:0003735),Biological Process: translation (GO:0006412),Cellular Component: large ribosomal subunit (GO:0015934)	60S ribosomal protein L10a-2-like; K02865 large subunit ribosomal protein L10Ae (A)
evm.model.000049F.328	BnaC04g00930D [Brassica napus]	NA	NA	small subunit processome component 20 homolog; K14772 U3 small nucleolar RNA-associated protein 20 (A)
evm.model.000301F.46	BnaA08g14010D [Brassica napus]	Protein yippee-like At4g27740 OS=Arabidopsis thaliana GN=At4g27740 PE=3 SV=1	NA	Cys-Gly metallodipeptidase dug1; K15428 Cys-Gly metallodipeptidase DUG1 [EC:3.4.13.-] (A)
evm.model.000107F.202	BnaC09g01920D [Brassica napus]	ABC transporter B family member 19 OS=Arabidopsis thaliana GN=ABCB19 PE=1 SV=1	NA	ABC transporter B family member 19-like; K05658 ATP-binding cassette, subfamily B (MDR/TAP), member 1 [EC:3.6.3.44] (A)
evm.model.001111F.3	PREDICTED: LRR receptor-like serine/threonine-protein kinase RCH1 [Brassica rapa]	LRR receptor-like serine/threonine-protein kinase RCH1 OS=Arabidopsis thaliana GN=RCH1 PE=2 SV=1	NA	LRR receptor-like kinase family protein; K17422 large subunit ribosomal protein L41 (A)
evm.model.000085F.12	BnaA05g20260D [Brassica napus]	mRNA cap guanine-N7 methyltransferase 1 OS=Arabidopsis thaliana GN=At3g20650 PE=2 SV=1	NA	mRNA cap guanine-N7 methyltransferase 1; K00565 mRNA (guanine-N7-)-methyltransferase [EC:2.1.1.56] (A)
evm.model.000105F.79	PREDICTED: receptor-like protein 12 [Brassica rapa]	Receptor-like protein 12 OS=Arabidopsis thaliana GN=RLP12 PE=2 SV=2	Molecular Function: protein binding (GO:0005515)	hypothetical protein; K13428 LRR receptor-like serine/threonine-protein kinase EFR [EC:2.7.11.1] (A)
evm.model.000004F.148	BnaCnng35480D [Brassica napus]	F-box protein At4g27050 OS=Arabidopsis thaliana GN=At4g27050 PE=1 SV=1	NA	NA
evm.model.000109F.162	BnaA10g28970D [Brassica napus]	Zinc finger CCCH domain-containing protein 65 OS=Arabidopsis thaliana GN=EMB1789 PE=2 SV=1	Molecular Function: metal ion binding (GO:0046872)	NA
evm.model.000167F.7	BnaC02g29150D [Brassica napus]	Uncharacterized protein At4g33100 OS=Arabidopsis thaliana GN=At4g33100 PE=3 SV=1	NA	replication protein A 70 kDa DNA-binding subunit B-like; K07466 replication factor A1 (A)
evm.model.000198F.56	BnaC02g29150D [Brassica napus]	Uncharacterized protein At4g33100 OS=Arabidopsis thaliana GN=At4g33100 PE=3 SV=1	NA	replication protein A 70 kDa DNA-binding subunit B-like; K07466 replication factor A1 (A)
evm.model.000392F.2	BnaAnng12880D [Brassica napus]	Probable choline kinase 1 OS=Arabidopsis thaliana GN=CK1 PE=2 SV=1	NA	CK1; choline kinase 1; K14156 choline/ethanolamine kinase [EC:2.7.1.32 2.7.1.82] (A)
evm.model.000963F.2	BnaAnng12880D [Brassica napus]	Probable choline kinase 1 OS=Arabidopsis thaliana GN=CK1 PE=2 SV=1	NA	CK1; choline kinase 1; K14156 choline/ethanolamine kinase [EC:2.7.1.32 2.7.1.82] (A)
evm.model.000016F.40	BnaAnng19160D [Brassica napus]	DEAD-box ATP-dependent RNA helicase 12 OS=Arabidopsis thaliana GN=RH12 PE=2 SV=1	NA	DEAD-box ATP-dependent RNA helicase 12-like; K12614 ATP-dependent RNA helicase DDX6/DHH1 [EC:3.6.4.13] (A)
evm.model.000076F.179	BnaAnng23380D [Brassica napus]	Single-stranded DNA-binding protein WHY1, chloroplastic OS=Arabidopsis thaliana GN=WHY1 PE=1 SV=1	Cellular Component: nucleosome (GO:0000786),Molecular Function: DNA binding (GO:0003677),Cellular Component: nucleus (GO:0005634),Biological Process: nucleosome assembly (GO:0006334)	probable histone H2A variant 2; K11251 histone H2A (A)
evm.model.000213F.84	BnaAnng30420D [Brassica napus]	Probable disease resistance protein At1g15890 OS=Arabidopsis thaliana GN=At1g15890 PE=3 SV=2	Biological Process: defense response (GO:0006952),Molecular Function: ADP binding (GO:0043531)	probable disease resistance protein At1g15890; K13459 disease resistance protein RPS2 (A)
evm.model.000195F.22	BnaC01g30730D [Brassica napus]	NA	NA	NA
evm.model.000025F.392	BnaCnng18270D [Brassica napus]	NA	Biological Process: metal ion transport (GO:0030001),Molecular Function: metal ion binding (GO:0046872)	NA
evm.model.000344F.11	BnaCnng02140D [Brassica napus]	NA	NA	uncharacterized LOC106412979; K15255 ATP-dependent DNA helicase PIF1 [EC:3.6.4.12] (A)
evm.model.000153F.120	BnaC02g48860D [Brassica napus]	NA	NA	NA
evm.model.000009F.334	PREDICTED: transmembrane emp24 domain-containing protein p24delta6-like [Brassica rapa]	Transmembrane emp24 domain-containing protein p24delta6 OS=Arabidopsis thaliana GN=At3g10780 PE=1 SV=1	Biological Process: transport (GO:0006810),Cellular Component: integral to membrane (GO:0016021)	TMED7; transmembrane emp24 domain-containing protein 7; K14825 protein ERP2 (A)
evm.model.000139F.54	BnaC03g07630D [Brassica napus]	NA	NA	NA
evm.model.000029F.506	BnaC03g29980D [Brassica napus]	NA	NA	NA
evm.model.000010F.102	PREDICTED: la-related protein 6B-like isoform X1 [Camelina sativa]	La-related protein 6B OS=Arabidopsis thaliana GN=LARP6B PE=1 SV=2	NA	hypothetical protein; K15191 La-related protein 7 (A)
evm.model.000090F.14	PREDICTED: cytochrome P450 705A5-like [Brassica rapa]	Cytochrome P450 705A5 OS=Arabidopsis thaliana GN=CYP705A5 PE=2 SV=1	Molecular Function: monooxygenase activity (GO:0004497),Molecular Function: iron ion binding (GO:0005506),Molecular Function: electron carrier activity (GO:0009055),Molecular Function: oxidoreductase activity, acting on paired donors, with incorporation or reduction of molecular oxygen (GO:0016705),Molecular Function: heme binding (GO:0020037),Biological Process: oxidation-reduction process (GO:0…	cytochrome P450 705A5-like; K00517 [EC:1.14.-.-] (A)
evm.model.000078F.226	RecName: Full=Putative F-box protein At3g22650 []	Putative F-box protein At3g22650 OS=Arabidopsis thaliana GN=At3g22650 PE=4 SV=1	NA	NA
evm.model.000009F.515	BnaC09g49040D [Brassica napus]	Notchless protein homolog OS=Arabidopsis thaliana GN=NLE1 PE=2 SV=1	Molecular Function: protein binding (GO:0005515)	notchless protein homolog; K14855 ribosome assembly protein 4 (A)
evm.model.000271F.5	BnaC09g49040D [Brassica napus]	Notchless protein homolog OS=Arabidopsis thaliana GN=NLE1 PE=2 SV=1	Molecular Function: protein binding (GO:0005515)	notchless protein homolog; K14855 ribosome assembly protein 4 (A)
evm.model.000523F.6	PREDICTED: F-box protein SKP2A [Brassica rapa]	F-box protein SKP2A OS=Arabidopsis thaliana GN=SKP2A PE=1 SV=1	NA	F-box protein SKP2A; K03875 F-box and leucine-rich repeat protein 1 (S-phase kinase-associated protein 2) (A)
evm.model.000840F.4	PREDICTED: F-box protein SKP2A [Brassica rapa]	F-box protein SKP2A OS=Arabidopsis thaliana GN=SKP2A PE=1 SV=1	NA	F-box protein SKP2A; K03875 F-box and leucine-rich repeat protein 1 (S-phase kinase-associated protein 2) (A)
evm.model.000013F.186	BnaC07g47970D [Brassica napus]	NA	NA	replication protein A 70 kDa DNA-binding subunit C-like; K07466 replication factor A1 (A)
evm.model.000232F.23	PREDICTED: uncharacterized protein LOC103850676 [Brassica rapa]	NA	NA	NA
evm.model.000320F.28	BnaC04g09610D [Brassica napus]	Inactive poly [ADP-ribose] polymerase RCD1 OS=Arabidopsis thaliana GN=RCD1 PE=1 SV=1	NA	H(+)-transporting atpase plant/fungi plasma membrane type; K01535 H+-transporting ATPase [EC:3.6.3.6] (A)
evm.model.000015F.294	PREDICTED: rhomboid protein 1, mitochondrial [Brassica rapa]	RHOMBOID-like protein 12, mitochondrial OS=Arabidopsis thaliana GN=RBL12 PE=2 SV=1	NA	NA
evm.model.000081F.21	BnaC04g15280D [Brassica napus]	RHOMBOID-like protein 12, mitochondrial OS=Arabidopsis thaliana GN=RBL12 PE=2 SV=1	NA	NA
evm.model.000021F.142	BnaC04g16700D [Brassica napus]	NA	NA	NA
evm.model.000307F.11	PREDICTED: uncharacterized protein LOC103831256 [Brassica rapa]	NA	NA	NA
evm.model.000034F.211	BnaC04g32160D [Brassica napus]	Agamous-like MADS-box protein AGL93 OS=Arabidopsis thaliana GN=AGL93 PE=2 SV=1	Molecular Function: DNA binding (GO:0003677),Molecular Function: protein dimerization activity (GO:0046983)	NA
evm.model.000060F.162	BnaC05g16180D [Brassica napus]	Origin of replication complex subunit 6 OS=Arabidopsis thaliana GN=ORC6 PE=1 SV=2	Cellular Component: nuclear origin of replication recognition complex (GO:0005664),Biological Process: DNA replication (GO:0006260)	origin recognition complex subunit 6; K02608 origin recognition complex subunit 6 (A)
evm.model.000241F.1	PREDICTED: receptor-like serine/threonine-protein kinase SD1-8 isoform X3 [Brassica rapa]	Receptor-like serine/threonine-protein kinase SD1-8 OS=Arabidopsis thaliana GN=SD18 PE=1 SV=1	NA	G-type lectin S-receptor-like serine/threonine-protein kinase At4g27290; K04382 serine/threonine-protein phosphatase 2A catalytic subunit [EC:3.1.3.16] (A)
evm.model.000066F.72	PREDICTED: uncharacterized protein LOC105641049 isoform X2 [Jatropha curcas]	Ferredoxin-2 OS=Synechococcus sp. (strain ATCC 27144 / PCC 6301 / SAUG 1402/1) GN=petF2 PE=3 SV=2	NA	ferredoxin-like; K02639 ferredoxin (A)
evm.model.000066F.83	PREDICTED: uncharacterized protein LOC105641049 isoform X2 [Jatropha curcas]	Ferredoxin-2 OS=Synechococcus sp. (strain ATCC 27144 / PCC 6301 / SAUG 1402/1) GN=petF2 PE=3 SV=2	NA	ferredoxin-like; K02639 ferredoxin (A)
evm.model.000092F.8	BnaC05g31990D [Brassica napus]	Probable serine/threonine-protein kinase WNK11 OS=Arabidopsis thaliana GN=WNK11 PE=2 SV=1	Molecular Function: protein kinase activity (GO:0004672),Molecular Function: protein tyrosine kinase activity (GO:0004713),Molecular Function: ATP binding (GO:0005524),Biological Process: protein phosphorylation (GO:0006468)	probable serine/threonine-protein kinase WNK11; K08867 WNK lysine deficient protein kinase [EC:2.7.11.1] (A)
evm.model.000092F.4	BnaC05g32010D [Brassica napus]	Seco-amyrin synthase OS=Arabidopsis thaliana GN=PEN6 PE=1 SV=1	NA	hypothetical protein; K16206 baruol synthase [EC:5.4.99.57] (A)
evm.model.000241F.18	PREDICTED: uncharacterized protein LOC103833271 [Brassica rapa]	NA	NA	NA
evm.model.000030F.194	PREDICTED: 65-kDa microtubule-associated protein 3 [Brassica rapa]	65-kDa microtubule-associated protein 3 OS=Arabidopsis thaliana GN=MAP65-3 PE=1 SV=1	NA	65-kDa microtubule-associated protein 3; K16732 protein regulator of cytokinesis 1 (A)
evm.model.000345F.46	BnaC05g48270D [Brassica napus]	NA	NA	NA
evm.model.000214F.20	BnaC06g41620D [Brassica napus]	NA	NA	NA
evm.model.000060F.187	BnaC07g03930D [Brassica napus]	NA	NA	NA
evm.model.000239F.5	BnaC07g03930D [Brassica napus]	NA	NA	NA
evm.model.000716F.8	BnaC06g02330D [Brassica napus]	Probable indole-3-pyruvate monooxygenase YUCCA10 OS=Arabidopsis thaliana GN=YUC10 PE=2 SV=1	NA	probable indole-3-pyruvate monooxygenase YUCCA10; K11816 indole-3-pyruvate monooxygenase [EC:1.14.13.168] (A)
evm.model.000057F.32	NA	NA	NA	NA
evm.model.000182F.12	NA	NA	NA	NA
evm.model.000004F.735	NA	NA	NA	NA
evm.model.000011F.584	NA	NA	NA	NA
evm.model.000341F.1	NA	NA	NA	NA
evm.model.000047F.88	BnaA01g30200D [Brassica napus]	NA	NA	uncharacterized LOC106384720; K07466 replication factor A1 (A)
evm.model.000015F.80	PREDICTED: uncharacterized protein LOC103844476 [Brassica rapa]	NA	NA	NA
evm.model.000042F.225	PREDICTED: uncharacterized protein LOC103844476 [Brassica rapa]	NA	NA	NA
evm.model.000184F.154	uncharacterized protein [Arabidopsis thaliana]	NA	NA	NA
evm.model.000002F.87	BnaC08g34870D [Brassica napus]	Nuclear transport factor 2 OS=Arabidopsis thaliana GN=NTF2 PE=1 SV=1	NA	hypothetical protein; K05752 chromosome 3 open reading frame 10 (A)
evm.model.000061F.71	BnaC04g37090D [Brassica napus]	Nuclear transport factor 2 OS=Arabidopsis thaliana GN=NTF2 PE=1 SV=1	NA	NA
Bo9g013640.1_Bole	NA	NA	NA	NA
evm.model.000305F.26	BnaC09g13380D [Brassica napus]	Protein trichome birefringence-like 39 OS=Arabidopsis thaliana GN=TBL39 PE=2 SV=1	NA	translocon-associated protein subunit alpha; K13249 translocon-associated protein subunit alpha (A)
evm.model.000147F.32	BnaC09g17990D [Brassica napus]	NA	NA	NA
evm.model.000118F.72	BnaCnng14390D [Brassica napus]	UPF0725 protein EMB2204 OS=Arabidopsis thaliana GN=EMB2204 PE=2 SV=2	NA	NA
evm.model.000186F.35	BnaCnng34400D [Brassica napus]	Probable LRR receptor-like serine/threonine-protein kinase At3g47570 OS=Arabidopsis thaliana GN=At3g47570 PE=2 SV=1	Molecular Function: protein binding (GO:0005515)	LRR receptor-like serine/threonine-protein kinase EFR; K13428 LRR receptor-like serine/threonine-protein kinase EFR [EC:2.7.11.1] (A)
evm.model.000661F.7	BnaCnng34400D [Brassica napus]	Probable LRR receptor-like serine/threonine-protein kinase At3g47570 OS=Arabidopsis thaliana GN=At3g47570 PE=2 SV=1	Molecular Function: protein binding (GO:0005515)	LRR receptor-like serine/threonine-protein kinase EFR; K13428 LRR receptor-like serine/threonine-protein kinase EFR [EC:2.7.11.1] (A)
evm.model.000165F.23	PREDICTED: uncharacterized protein LOC103856270 isoform X2 [Brassica rapa]	NA	NA	NA
evm.model.000963F.3	PREDICTED: uncharacterized protein LOC103828857 [Brassica rapa]	NA	Molecular Function: zinc ion binding (GO:0008270)	hypothetical protein; K17604 zinc finger SWIM domain-containing protein 3 (A)
evm.model.000287F.59.2	BnaC06g34320D [Brassica napus]	Homeobox-leucine zipper protein HDG11 OS=Arabidopsis thaliana GN=HDG11 PE=1 SV=1	Molecular Function: sequence-specific DNA binding transcription factor activity (GO:0003700),Biological Process: regulation of transcription, DNA-dependent (GO:0006355),Molecular Function: sequence-specific DNA binding (GO:0043565)	homeobox-leucine zipper protein HDG11-like; K09338 homeobox-leucine zipper protein (A)
evm.model.000168F.61	NA	NA	NA	NA
evm.model.000001F.157	BnaC06g26770D [Brassica napus]	Mitochondrial outer membrane protein porin 3 OS=Arabidopsis thaliana GN=VDAC3 PE=1 SV=3	NA	HORMA domain-containing protein 1; K17616 CTD small phosphatase-like protein 2 [EC:3.1.3.-] (A)
evm.model.000067F.92	BnaC06g26770D [Brassica napus]	NA	NA	uncharacterized LOC101303480; K17616 CTD small phosphatase-like protein 2 [EC:3.1.3.-] (A)
evm.model.000066F.110	BnaC05g24450D [Brassica napus]	NA	NA	replication protein A 70 kDa DNA-binding subunit E-like; K07466 replication factor A1 (A)
evm.model.000101F.99	NA	NA	NA	NA
evm.model.000784F.4	PREDICTED: uncharacterized protein LOC103869646 [Brassica rapa]	NA	NA	NA
evm.model.000003F.173	NA	NA	NA	NA
evm.model.000007F.33	PREDICTED: probable LRR receptor-like serine/threonine-protein kinase At4g29180 isoform X2 [Brassica rapa]	Probable LRR receptor-like serine/threonine-protein kinase At4g29180 OS=Arabidopsis thaliana GN=At4g29180 PE=2 SV=2	Molecular Function: protein kinase activity (GO:0004672),Molecular Function: ATP binding (GO:0005524),Biological Process: protein phosphorylation (GO:0006468)	probable leucine-rich repeat receptor-like protein kinase At2g28990; K04733 interleukin-1 receptor-associated kinase 4 [EC:2.7.11.1] (A)
evm.model.000318F.50	PREDICTED: uncharacterized protein LOC103848514 [Brassica rapa]	NA	NA	peroxidase N-like; K00430 peroxidase [EC:1.11.1.7] (A)
evm.model.000663F.11	PREDICTED: uncharacterized protein LOC103848514 [Brassica rapa]	NA	NA	peroxidase N-like; K00430 peroxidase [EC:1.11.1.7] (A)
evm.model.000006F.194	PREDICTED: uncharacterized protein LOC103829431 [Brassica rapa]	NA	NA	NA
evm.model.000115F.40	PREDICTED: uncharacterized protein LOC103829431 [Brassica rapa]	NA	NA	NA
evm.model.000000F.310	BnaUnng01970D, partial [Brassica napus]	NA	NA	replication protein A 70 kDa DNA-binding subunit C-like; K07466 replication factor A1 (A)
evm.model.000223F.26	BnaUnng01970D, partial [Brassica napus]	NA	NA	replication protein A 70 kDa DNA-binding subunit C-like; K07466 replication factor A1 (A)
evm.model.000005F.156	BnaC02g36290D [Brassica napus]	Light-regulated protein OS=Oryza sativa subsp. japonica GN=LIR1 PE=2 SV=1	NA	vacuolar protein sorting-associated protein 32 homolog 2-like; K12198 charged multivesicular body protein 5 (A)
evm.model.000757F.7	hypothetical protein Csa_3G651725 [Cucumis sativus]	NA	NA	NA
evm.model.000145F.110	BnaC02g27970D [Brassica napus]	NA	NA	replication protein A 70 kDa DNA-binding subunit A-like; K07466 replication factor A1 (A)
evm.model.000030F.169	PREDICTED: uncharacterized protein LOC103862181 [Brassica rapa]	NA	NA	NA
evm.model.000217F.51	BnaC05g51650D [Brassica napus]	NA	NA	replication protein A 70 kDa DNA-binding subunit B-like; K07466 replication factor A1 (A)
evm.model.000142F.50	PREDICTED: uncharacterized protein LOC103849932 [Brassica rapa]	NA	NA	NA
evm.model.000093F.133	PREDICTED: putative ribonuclease H protein At1g65750 [Brassica rapa]	NA	NA	NA
evm.model.000062F.96	NA	NA	NA	NA
evm.model.000015F.213	BnaC08g10220D [Brassica napus]	UDP-glycosyltransferase 75D1 OS=Arabidopsis thaliana GN=UGT75D1 PE=2 SV=2	Biological Process: metabolic process (GO:0008152),Molecular Function: transferase activity, transferring hexosyl groups (GO:0016758)	crocetin glucosyltransferase, chloroplastic-like; K12338 anthocyanidin 3-O-glucoside 5-O-glucosyltransferase [EC:2.4.1.298] (A)
evm.model.000132F.52	NA	NA	NA	NA
evm.model.000089F.25	BnaC09g26890D [Brassica napus]	NA	NA	NA
evm.model.000133F.173	BnaA03g01160D [Brassica napus]	NA	NA	NA
evm.model.000133F.174	BnaA03g01160D [Brassica napus]	NA	NA	NA
evm.model.000269F.47	PREDICTED: probable E3 ubiquitin ligase SUD1 [Brassica rapa]	Probable E3 ubiquitin ligase SUD1 OS=Arabidopsis thaliana GN=SUD1 PE=1 SV=1	NA	probable E3 ubiquitin ligase SUD1; K10661 E3 ubiquitin-protein ligase MARCH6 [EC:2.3.2.27] (A)
evm.model.000063F.23	PREDICTED: traB domain-containing protein [Brassica rapa]	NA	NA	NA
evm.model.000090F.87	hypothetical protein CARUB_v10007901mg [Capsella rubella]	NA	NA	NA
evm.model.000448F.2	PREDICTED: uncharacterized protein LOC103854345 [Brassica rapa]	NA	NA	NA
evm.model.000928F.4	PREDICTED: uncharacterized protein LOC103854345 [Brassica rapa]	NA	NA	NA
evm.model.001133F.4	NA	NA	NA	NA
evm.model.000514F.20	Hypothetical protein glysoja_045180 [Glycine soja]	Putative uncharacterized protein ART2 OS=Saccharomyces cerevisiae (strain ATCC 204508 / S288c) GN=ART2 PE=5 SV=1	NA	olfactory receptor 142-like; K04257 olfactory receptor (A)
evm.model.001254F.1	Hypothetical protein glysoja_045180 [Glycine soja]	Putative uncharacterized protein ART2 OS=Saccharomyces cerevisiae (strain ATCC 204508 / S288c) GN=ART2 PE=5 SV=1	NA	olfactory receptor 142-like; K04257 olfactory receptor (A)
evm.model.000083F.269	BnaC09g46560D [Brassica napus]	Calcium-dependent protein kinase 17 OS=Arabidopsis thaliana GN=CPK17 PE=2 SV=1	Molecular Function: protein kinase activity (GO:0004672),Molecular Function: ATP binding (GO:0005524),Biological Process: protein phosphorylation (GO:0006468)	hypothetical protein; K13412 calcium-dependent protein kinase [EC:2.7.11.1] (A)
evm.model.000014F.274	BnaA02g26030D [Brassica napus]	NA	NA	NA
evm.model.000122F.172	BnaA02g26030D [Brassica napus]	NA	NA	NA
evm.model.000036F.295	PREDICTED: ring-infected erythrocyte surface antigen-like [Brassica rapa]	Replicase polyprotein 1a OS=Human coronavirus HKU1 (isolate N1) GN=1a PE=1 SV=1	NA	glutathione S-transferase F6-like; K00799 glutathione S-transferase [EC:2.5.1.18] (A)
evm.model.000222F.12	predicted protein [Arabidopsis lyrata subsp. lyrata]	NA	NA	NA
evm.model.000014F.452	protein phosphatase 2c-like protein [Eutrema halophilum]	Probable protein phosphatase 2C 46 OS=Arabidopsis thaliana GN=At3g51370 PE=2 SV=1	NA	hypothetical protein; K01102 pyruvate dehydrogenase phosphatase [EC:3.1.3.43] (A)
evm.model.000109F.22.1	PREDICTED: serine/threonine-protein phosphatase 5 [Musa acuminata subsp. malaccensis]	Serine/threonine-protein phosphatase 5 OS=Solanum lycopersicum GN=PP5 PE=1 SV=1	Molecular Function: phosphoprotein phosphatase activity (GO:0004721),Cellular Component: nucleus (GO:0005634),Cellular Component: cytoplasm (GO:0005737),Biological Process: protein dephosphorylation (GO:0006470),Molecular Function: hydrolase activity (GO:0016787)	serine/threonine-protein phosphatase 5; K04460 serine/threonine-protein phosphatase 5 [EC:3.1.3.16] (A)
evm.model.000109F.31.1	PREDICTED: serine/threonine-protein phosphatase 5 [Musa acuminata subsp. malaccensis]	Serine/threonine-protein phosphatase 5 OS=Solanum lycopersicum GN=PP5 PE=1 SV=1	Molecular Function: phosphoprotein phosphatase activity (GO:0004721),Cellular Component: nucleus (GO:0005634),Cellular Component: cytoplasm (GO:0005737),Biological Process: protein dephosphorylation (GO:0006470),Molecular Function: hydrolase activity (GO:0016787)	serine/threonine-protein phosphatase 5; K04460 serine/threonine-protein phosphatase 5 [EC:3.1.3.16] (A)
evm.model.000007F.931	BnaCnng23420D [Brassica napus]	NA	NA	hypothetical protein; K17573 meiosis arrest female protein 1 (A)
evm.model.000203F.81	BnaC04g28280D [Brassica napus]	ABC transporter G family member 27 OS=Arabidopsis thaliana GN=ABCG27 PE=2 SV=1	NA	NA
evm.model.000666F.3	BnaC04g28280D [Brassica napus]	ABC transporter G family member 27 OS=Arabidopsis thaliana GN=ABCG27 PE=2 SV=1	NA	NA
evm.model.000037F.225	BnaC04g07430D [Brassica napus]	NA	NA	replication protein A 70 kDa DNA-binding subunit E-like; K07466 replication factor A1 (A)
evm.model.000132F.160	BnaC05g33470D [Brassica napus]	NA	NA	replication protein A 70 kDa DNA-binding subunit E-like; K07466 replication factor A1 (A)
evm.model.000036F.142	BnaA07g06430D [Brassica napus]	NA	NA	NA
evm.model.000019F.428	BnaC01g29580D [Brassica napus]	NA	NA	replication protein A 70 kDa DNA-binding subunit C-like; K07466 replication factor A1 (A)
evm.model.000272F.93	BnaC01g29580D [Brassica napus]	NA	NA	replication protein A 70 kDa DNA-binding subunit C-like; K07466 replication factor A1 (A)
evm.model.000249F.114	Unknown protein [Arabidopsis thaliana]	NA	NA	hypothetical protein; K01870 isoleucyl-tRNA synthetase [EC:6.1.1.5] (A)
evm.model.000249F.117	Unknown protein [Arabidopsis thaliana]	NA	NA	hypothetical protein; K01870 isoleucyl-tRNA synthetase [EC:6.1.1.5] (A)
evm.model.000011F.399	PREDICTED: mannan endo-1,4-beta-mannosidase 3-like [Brassica rapa]	Mannan endo-1,4-beta-mannosidase 3 OS=Arabidopsis thaliana GN=MAN3 PE=2 SV=1	Molecular Function: hydrolase activity, hydrolyzing O-glycosyl compounds (GO:0004553),Biological Process: carbohydrate metabolic process (GO:0005975)	mannan endo-1,4-beta-mannosidase 3-like; K19355 mannan endo-1,4-beta-mannosidase [EC:3.2.1.78] (A)
evm.model.001206F.2	PREDICTED: uncharacterized protein LOC103873331 [Brassica rapa]	NA	NA	uncharacterized LOC106377927; K03941 NADH dehydrogenase (ubiquinone) Fe-S protein 8 [EC:1.6.5.3 1.6.99.3] (A)
evm.model.001252F.2	PREDICTED: uncharacterized protein LOC103873331 [Brassica rapa]	NA	NA	uncharacterized LOC106377927; K03941 NADH dehydrogenase (ubiquinone) Fe-S protein 8 [EC:1.6.5.3 1.6.99.3] (A)
evm.model.000135F.62	BnaC05g00740D [Brassica napus]	NA	NA	NA
evm.model.000014F.409	NA	NA	NA	NA
evm.model.001171F.2	PREDICTED: uncharacterized protein LOC103849241 [Brassica rapa]	NA	NA	uncharacterized LOC104456899; K17604 zinc finger SWIM domain-containing protein 3 (A)
evm.model.000000F.1374	PREDICTED: F-box protein At2g35280-like [Brassica rapa]	F-box protein At2g35280 OS=Arabidopsis thaliana GN=At2g35280 PE=2 SV=1	NA	NA
evm.model.000011F.173	PREDICTED: F-box protein At2g35280-like [Brassica rapa]	F-box protein At2g35280 OS=Arabidopsis thaliana GN=At2g35280 PE=2 SV=1	NA	NA
evm.model.000634F.10	PREDICTED: F-box protein At2g35280-like [Brassica rapa]	F-box protein At2g35280 OS=Arabidopsis thaliana GN=At2g35280 PE=2 SV=1	NA	NA
evm.model.000001F.255	hypothetical protein 27.t00040 [Brassica oleracea]	NA	NA	NA
evm.model.000028F.494	BnaCnng29380D [Brassica napus]	NA	NA	NA
evm.model.000264F.64	hypothetical protein 27.t00040 [Brassica oleracea]	NA	NA	NA
evm.model.000005F.52	NA	NA	NA	NA
evm.model.000062F.35	NA	NA	NA	NA
evm.model.000139F.119	NA	NA	NA	NA
evm.model.000006F.373	NA	NA	NA	NA
evm.model.000074F.85	BnaC06g39750D [Brassica napus]	NA	NA	NA
evm.model.000121F.169	At3g12490-like protein [Boechera stricta]	NA	NA	NA
evm.model.000006F.385	PREDICTED: OTU domain-containing protein DDB_G0284757 isoform X1 [Brassica rapa]	OTU domain-containing protein DDB_G0284757 OS=Dictyostelium discoideum GN=DDB_G0284757 PE=3 SV=2	NA	abnormal spindle-like microcephaly-associated protein; K16743 abnormal spindle-like microcephaly-associated protein (A)
evm.model.000237F.1	PREDICTED: OTU domain-containing protein DDB_G0284757 isoform X1 [Brassica rapa]	OTU domain-containing protein DDB_G0284757 OS=Dictyostelium discoideum GN=DDB_G0284757 PE=3 SV=2	NA	abnormal spindle-like microcephaly-associated protein; K16743 abnormal spindle-like microcephaly-associated protein (A)
evm.model.000750F.3	PREDICTED: OTU domain-containing protein DDB_G0284757 isoform X1 [Brassica rapa]	OTU domain-containing protein DDB_G0284757 OS=Dictyostelium discoideum GN=DDB_G0284757 PE=3 SV=2	NA	abnormal spindle-like microcephaly-associated protein; K16743 abnormal spindle-like microcephaly-associated protein (A)
evm.model.000012F.696	BnaCnng44780D [Brassica napus]	Peptide-N(4)-(N-acetyl-beta-glucosaminyl)asparagine amidase OS=Arabidopsis thaliana GN=PNG1 PE=2 SV=1	NA	peptide-N(4)-(N-acetyl-beta-glucosaminyl)asparagine amidase; K01456 peptide-N4-(N-acetyl-beta-glucosaminyl)asparagine amidase [EC:3.5.1.52] (A)
evm.model.000390F.3	BnaCnng44780D [Brassica napus]	Peptide-N(4)-(N-acetyl-beta-glucosaminyl)asparagine amidase OS=Arabidopsis thaliana GN=PNG1 PE=2 SV=1	NA	peptide-N(4)-(N-acetyl-beta-glucosaminyl)asparagine amidase; K01456 peptide-N4-(N-acetyl-beta-glucosaminyl)asparagine amidase [EC:3.5.1.52] (A)
evm.model.000858F.2	BnaCnng44780D [Brassica napus]	Peptide-N(4)-(N-acetyl-beta-glucosaminyl)asparagine amidase OS=Arabidopsis thaliana GN=PNG1 PE=2 SV=1	NA	peptide-N(4)-(N-acetyl-beta-glucosaminyl)asparagine amidase; K01456 peptide-N4-(N-acetyl-beta-glucosaminyl)asparagine amidase [EC:3.5.1.52] (A)
evm.model.000014F.87	BnaAnng18860D [Brassica napus]	NA	NA	NA
evm.model.000014F.88	BnaAnng18860D [Brassica napus]	NA	NA	NA
evm.model.000014F.89	BnaAnng18860D [Brassica napus]	NA	NA	NA
evm.model.000025F.99	BnaC06g20200D [Brassica napus]	Alpha-aminoadipic semialdehyde synthase OS=Arabidopsis thaliana GN=LKR/SDH PE=1 SV=1	NA	LKR, SDH; alpha-aminoadipic semialdehyde synthase; K14157 alpha-aminoadipic semialdehyde synthase [EC:1.5.1.8 1.5.1.9] (A)
evm.model.000033F.251	BnaC06g20200D [Brassica napus]	Alpha-aminoadipic semialdehyde synthase OS=Arabidopsis thaliana GN=LKR/SDH PE=1 SV=1	NA	NA
evm.model.000131F.60	NA	NA	NA	NA
evm.model.000029F.88	BnaC03g73230D [Brassica napus]	Tryptophan--tRNA ligase, cytoplasmic OS=Arabidopsis thaliana GN=At3g04600 PE=2 SV=1	Molecular Function: nucleotide binding (GO:0000166),Molecular Function: tryptophan-tRNA ligase activity (GO:0004830),Molecular Function: ATP binding (GO:0005524),Cellular Component: cytoplasm (GO:0005737),Biological Process: tryptophanyl-tRNA aminoacylation (GO:0006436)	tryptophan--tRNA ligase, cytoplasmic-like; K01867 tryptophanyl-tRNA synthetase [EC:6.1.1.2] (A)
evm.model.000029F.90	BnaC03g73230D [Brassica napus]	Tryptophan--tRNA ligase, cytoplasmic OS=Arabidopsis thaliana GN=At3g04600 PE=2 SV=1	Molecular Function: nucleotide binding (GO:0000166),Molecular Function: tryptophan-tRNA ligase activity (GO:0004830),Molecular Function: ATP binding (GO:0005524),Cellular Component: cytoplasm (GO:0005737),Biological Process: tryptophanyl-tRNA aminoacylation (GO:0006436)	tryptophan--tRNA ligase, cytoplasmic-like; K01867 tryptophanyl-tRNA synthetase [EC:6.1.1.2] (A)
evm.model.000029F.92	PREDICTED: tryptophan--tRNA ligase, cytoplasmic-like isoform X2 [Phoenix dactylifera]	Tryptophan--tRNA ligase, cytoplasmic OS=Arabidopsis thaliana GN=At3g04600 PE=2 SV=1	Molecular Function: nucleotide binding (GO:0000166),Molecular Function: tryptophan-tRNA ligase activity (GO:0004830),Molecular Function: ATP binding (GO:0005524),Cellular Component: cytoplasm (GO:0005737),Biological Process: tryptophanyl-tRNA aminoacylation (GO:0006436)	tryptophan--tRNA ligase, cytoplasmic-like; K01867 tryptophanyl-tRNA synthetase [EC:6.1.1.2] (A)
evm.model.000034F.169	NA	NA	NA	NA
evm.model.000062F.67	BnaA06g08170D [Brassica napus]	ATP-dependent Clp protease proteolytic subunit-related protein 2, chloroplastic OS=Arabidopsis thaliana GN=CLPR2 PE=1 SV=1	NA	ATP-dependent Clp protease proteolytic subunit-related protein 2, chloroplastic; K01358 ATP-dependent Clp protease, protease subunit [EC:3.4.21.92] (A)
evm.model.000151F.54	NA	NA	NA	NA
evm.model.000034F.2	PREDICTED: uncharacterized protein LOC103827576 isoform X3 [Brassica rapa]	NA	NA	NA
evm.model.000060F.77	PREDICTED: uncharacterized protein LOC103827576 isoform X3 [Brassica rapa]	NA	NA	NA
evm.model.000131F.129	PREDICTED: uncharacterized protein LOC103827576 isoform X3 [Brassica rapa]	NA	NA	NA
evm.model.000037F.240	BnaC08g47220D [Brassica napus]	E3 ubiquitin-protein ligase At1g12760 OS=Arabidopsis thaliana GN=At1g12760 PE=1 SV=1	Molecular Function: protein binding (GO:0005515),Molecular Function: zinc ion binding (GO:0008270)	E3 ubiquitin-protein ligase RLIM-like; K10635 E3 ubiquitin-protein ligase Arkadia [EC:2.3.2.27] (A)
evm.model.000053F.123	BnaC08g47220D [Brassica napus]	NA	NA	NA
evm.model.000055F.15	BnaC08g47220D [Brassica napus]	NA	Molecular Function: protein binding (GO:0005515),Molecular Function: zinc ion binding (GO:0008270)	NA
evm.model.000040F.89	BnaC05g52150D [Brassica napus]	NA	NA	NA
evm.model.000081F.134	BnaC05g52150D [Brassica napus]	NA	NA	NA
evm.model.000123F.76.1	BnaC05g52150D [Brassica napus]	NA	NA	NA
evm.model.000041F.180	BnaC09g28890D [Brassica napus]	Probable NADH dehydrogenase [ubiquinone] 1 alpha subcomplex subunit 5, mitochondrial OS=Arabidopsis thaliana GN=At5g52840 PE=1 SV=1	NA	probable NADH dehydrogenase [ubiquinone] 1 alpha subcomplex subunit 5, mitochondrial; K03949 NADH dehydrogenase (ubiquinone) 1 alpha subcomplex subunit 5 (A)
evm.model.000143F.3	BnaC09g28890D [Brassica napus]	Probable NADH dehydrogenase [ubiquinone] 1 alpha subcomplex subunit 5, mitochondrial OS=Arabidopsis thaliana GN=At5g52840 PE=1 SV=1	NA	probable NADH dehydrogenase [ubiquinone] 1 alpha subcomplex subunit 5, mitochondrial; K03949 NADH dehydrogenase (ubiquinone) 1 alpha subcomplex subunit 5 (A)
evm.model.000234F.62	BnaC09g28890D [Brassica napus]	Probable NADH dehydrogenase [ubiquinone] 1 alpha subcomplex subunit 5, mitochondrial OS=Arabidopsis thaliana GN=At5g52840 PE=1 SV=1	NA	probable NADH dehydrogenase [ubiquinone] 1 alpha subcomplex subunit 5, mitochondrial; K03949 NADH dehydrogenase (ubiquinone) 1 alpha subcomplex subunit 5 (A)
evm.model.000046F.152	PREDICTED: uncharacterized protein LOC103833208 [Brassica rapa]	NA	NA	NA
evm.model.000053F.2	PREDICTED: uncharacterized protein LOC103833208 [Brassica rapa]	NA	NA	NA
evm.model.000362F.12	PREDICTED: uncharacterized protein LOC103833208 [Brassica rapa]	NA	NA	NA
evm.model.000049F.200	BnaC07g10200D [Brassica napus]	Probable protein phosphatase 2C 49 OS=Arabidopsis thaliana GN=At3g62260 PE=2 SV=1	NA	hypothetical protein; K14803 protein phosphatase PTC2/3 [EC:3.1.3.16] (A)
evm.model.000059F.98	hypothetical protein AALP_AA4G260400 [Arabis alpina]	NA	NA	probable protein phosphatase 2C 49; K14803 protein phosphatase PTC2/3 [EC:3.1.3.16] (A)
evm.model.000104F.269	hypothetical protein AALP_AA4G260400 [Arabis alpina]	Probable protein phosphatase 2C 49 OS=Arabidopsis thaliana GN=At3g62260 PE=2 SV=1	NA	probable protein phosphatase 2C 49; K14803 protein phosphatase PTC2/3 [EC:3.1.3.16] (A)
evm.model.000055F.119	BnaA10g14490D [Brassica napus]	NA	NA	NA
evm.model.000060F.78	BnaA10g14490D [Brassica napus]	NA	NA	NA
evm.model.000131F.128	BnaA10g14490D [Brassica napus]	NA	NA	NA
evm.model.000073F.226	BnaC07g01730D [Brassica napus]	NA	NA	NA
evm.model.000308F.49	BnaC07g01730D [Brassica napus]	NA	NA	NA
evm.model.000787F.1	BnaC08g04220D [Brassica napus]	NA	NA	NA
evm.model.000077F.108	BnaC06g09090D [Brassica napus]	Probable LRR receptor-like serine/threonine-protein kinase At1g51820 OS=Arabidopsis thaliana GN=At1g51820 PE=2 SV=1	NA	probable LRR receptor-like serine/threonine-protein kinase At4g20450; K04733 interleukin-1 receptor-associated kinase 4 [EC:2.7.11.1] (A)
evm.model.000599F.5	BnaC06g09090D [Brassica napus]	Probable LRR receptor-like serine/threonine-protein kinase At1g51820 OS=Arabidopsis thaliana GN=At1g51820 PE=2 SV=1	NA	probable LRR receptor-like serine/threonine-protein kinase At4g20450; K04733 interleukin-1 receptor-associated kinase 4 [EC:2.7.11.1] (A)
evm.model.000704F.3	BnaC06g09090D [Brassica napus]	Probable LRR receptor-like serine/threonine-protein kinase At1g51820 OS=Arabidopsis thaliana GN=At1g51820 PE=2 SV=1	NA	probable LRR receptor-like serine/threonine-protein kinase At4g20450; K04733 interleukin-1 receptor-associated kinase 4 [EC:2.7.11.1] (A)
evm.model.000097F.70	BnaAnng23220D [Brassica napus]	NA	NA	NA
evm.model.000109F.120	BnaAnng23220D [Brassica napus]	NA	NA	NA
evm.model.000201F.25	BnaAnng23220D [Brassica napus]	NA	NA	NA
evm.model.000105F.215	PREDICTED: oxysterol-binding protein-related protein 3A-like isoform X2 [Nelumbo nucifera]	Oxysterol-binding protein-related protein 3B OS=Arabidopsis thaliana GN=ORP3B PE=2 SV=1	NA	hypothetical protein; K00770 1,4-beta-D-xylan synthase [EC:2.4.2.24] (A)
evm.model.000105F.218	PREDICTED: oxysterol-binding protein-related protein 3A-like isoform X2 [Nelumbo nucifera]	Oxysterol-binding protein-related protein 3B OS=Arabidopsis thaliana GN=ORP3B PE=2 SV=1	NA	hypothetical protein; K00770 1,4-beta-D-xylan synthase [EC:2.4.2.24] (A)
evm.model.000741F.6	PREDICTED: oxysterol-binding protein-related protein 3A-like isoform X2 [Nelumbo nucifera]	Oxysterol-binding protein-related protein 3B OS=Arabidopsis thaliana GN=ORP3B PE=2 SV=1	NA	hypothetical protein; K00770 1,4-beta-D-xylan synthase [EC:2.4.2.24] (A)
evm.model.000119F.213	BnaC07g37880D [Brassica napus]	NA	NA	NA
evm.model.000119F.214	BnaC07g37880D [Brassica napus]	NA	NA	NA
evm.model.000197F.3	PREDICTED: histidine-rich glycoprotein-like [Brassica rapa]	NA	NA	NA
evm.model.000587F.8	PREDICTED: histidine-rich glycoprotein-like [Brassica rapa]	NA	NA	NA
evm.model.000738F.7	PREDICTED: histidine-rich glycoprotein-like [Brassica rapa]	NA	NA	NA
evm.model.000212F.97	hypothetical protein EUTSA_v10027852mg [Eutrema salsugineum]	E3 ubiquitin-protein ligase SINA-like 7 OS=Arabidopsis thaliana GN=At5g37890 PE=2 SV=1	Cellular Component: nucleus (GO:0005634),Biological Process: ubiquitin-dependent protein catabolic process (GO:0006511),Biological Process: multicellular organismal development (GO:0007275)	hypothetical protein; K04506 E3 ubiquitin-protein ligase SIAH1 [EC:2.3.2.27] (A)
evm.model.000215F.4	hypothetical protein EUTSA_v10027852mg [Eutrema salsugineum]	E3 ubiquitin-protein ligase SINA-like 7 OS=Arabidopsis thaliana GN=At5g37890 PE=2 SV=1	Cellular Component: nucleus (GO:0005634),Biological Process: ubiquitin-dependent protein catabolic process (GO:0006511),Biological Process: multicellular organismal development (GO:0007275)	hypothetical protein; K04506 E3 ubiquitin-protein ligase SIAH1 [EC:2.3.2.27] (A)
evm.model.000751F.5	hypothetical protein EUTSA_v10027852mg [Eutrema salsugineum]	E3 ubiquitin-protein ligase SINA-like 7 OS=Arabidopsis thaliana GN=At5g37890 PE=2 SV=1	Cellular Component: nucleus (GO:0005634),Biological Process: ubiquitin-dependent protein catabolic process (GO:0006511),Biological Process: multicellular organismal development (GO:0007275)	hypothetical protein; K04506 E3 ubiquitin-protein ligase SIAH1 [EC:2.3.2.27] (A)
evm.model.000273F.36	PREDICTED: uncharacterized protein LOC103833393 [Brassica rapa]	NA	NA	NA
evm.model.000397F.15	PREDICTED: uncharacterized protein LOC103833393 [Brassica rapa]	NA	NA	NA
evm.model.000422F.2	PREDICTED: uncharacterized protein LOC103833393 [Brassica rapa]	NA	NA	NA
evm.model.000308F.52	PREDICTED: uncharacterized protein LOC103849844 [Brassica rapa]	NA	NA	myb-related protein Myb4-like; K09422 myb proto-oncogene protein, plant (A)
evm.model.000787F.3	PREDICTED: uncharacterized protein LOC103849844 [Brassica rapa]	NA	NA	myb-related protein Myb4-like; K09422 myb proto-oncogene protein, plant (A)
evm.model.000909F.2	PREDICTED: uncharacterized protein LOC103849844 [Brassica rapa]	NA	NA	myb-related protein Myb4-like; K09422 myb proto-oncogene protein, plant (A)
evm.model.000313F.47	PREDICTED: uncharacterized protein LOC103849932 [Brassica rapa]	NA	NA	NA
evm.model.000448F.15	PREDICTED: uncharacterized protein LOC103849932 [Brassica rapa]	NA	NA	NA
evm.model.000930F.13	PREDICTED: uncharacterized protein LOC103849932 [Brassica rapa]	NA	NA	NA
evm.model.000382F.1	BnaA08g18880D [Brassica napus]	NA	NA	NA
evm.model.000419F.2	BnaA08g18880D [Brassica napus]	NA	NA	NA
evm.model.000428F.2	BnaA08g18880D [Brassica napus]	NA	NA	NA
evm.model.000385F.32	PREDICTED: uncharacterized protein LOC103844721 [Brassica rapa]	Uncharacterized protein At4g02000 OS=Arabidopsis thaliana GN=At4g02000 PE=2 SV=1	NA	Aldehyde dehydrogenase family 3 member F1; K00128 aldehyde dehydrogenase (NAD+) [EC:1.2.1.3] (A)
evm.model.000568F.5	PREDICTED: uncharacterized protein LOC103844721 [Brassica rapa]	Uncharacterized protein At4g02000 OS=Arabidopsis thaliana GN=At4g02000 PE=2 SV=1	NA	Aldehyde dehydrogenase family 3 member F1; K00128 aldehyde dehydrogenase (NAD+) [EC:1.2.1.3] (A)
evm.model.000638F.9	PREDICTED: uncharacterized protein LOC103844721 [Brassica rapa]	Uncharacterized protein At4g02000 OS=Arabidopsis thaliana GN=At4g02000 PE=2 SV=1	NA	Aldehyde dehydrogenase family 3 member F1; K00128 aldehyde dehydrogenase (NAD+) [EC:1.2.1.3] (A)
evm.model.000385F.39	BnaA04g05310D [Brassica napus]	Nicastrin OS=Arabidopsis thaliana GN=At3g52640/At3g52650 PE=2 SV=1	NA	nicastrin-like; K06171 nicastrin (A)
evm.model.000568F.12	BnaA04g05310D [Brassica napus]	Nicastrin OS=Arabidopsis thaliana GN=At3g52640/At3g52650 PE=2 SV=1	NA	nicastrin-like; K06171 nicastrin (A)
evm.model.000638F.16	BnaA04g05310D [Brassica napus]	Nicastrin OS=Arabidopsis thaliana GN=At3g52640/At3g52650 PE=2 SV=1	NA	nicastrin-like; K06171 nicastrin (A)
evm.model.000410F.13	BnaC08g12250D [Brassica napus]	NA	NA	NA
evm.model.000731F.11	BnaC08g12250D [Brassica napus]	NA	NA	NA
evm.model.000732F.7	BnaC08g12250D [Brassica napus]	NA	NA	NA
evm.model.000410F.6	NA	NA	NA	NA
evm.model.000613F.2	NA	NA	NA	NA
evm.model.000650F.11	NA	NA	NA	NA
evm.model.000451F.25	hypothetical protein MTR_5g051130 [Medicago truncatula]	NA	NA	NA
evm.model.000558F.4	NA	NA	NA	NA
evm.model.000829F.5	hypothetical protein MTR_5g051130 [Medicago truncatula]	NA	NA	NA
evm.model.000461F.2	BnaA03g17900D [Brassica napus]	NA	NA	NA
evm.model.000511F.1	BnaA03g17900D [Brassica napus]	NA	NA	NA
evm.model.001251F.1	BnaA03g17900D [Brassica napus]	NA	NA	NA
evm.model.000576F.1	PREDICTED: uncharacterized protein LOC103828846 [Brassica rapa]	NA	NA	NA
evm.model.000664F.4	PREDICTED: uncharacterized protein LOC103828846 [Brassica rapa]	NA	NA	NA
evm.model.000689F.4	PREDICTED: uncharacterized protein LOC103828846 [Brassica rapa]	NA	NA	NA
evm.model.000658F.4	BnaC03g35030D [Brassica napus]	NA	NA	uncharacterized LOC106377709; K07466 replication factor A1 (A)
evm.model.000892F.5	BnaC03g35030D [Brassica napus]	NA	NA	uncharacterized LOC106377709; K07466 replication factor A1 (A)
evm.model.001055R.7	BnaC03g35030D [Brassica napus]	NA	NA	uncharacterized LOC106377709; K07466 replication factor A1 (A)
evm.model.000786F.3	BnaCnng29700D [Brassica napus]	Putative defensin-like protein 158 OS=Arabidopsis thaliana GN=LCR23 PE=3 SV=1	NA	NA
evm.model.000855F.6	BnaCnng29700D [Brassica napus]	Putative defensin-like protein 158 OS=Arabidopsis thaliana GN=LCR23 PE=3 SV=1	NA	NA
evm.model.000980F.3	BnaCnng29700D [Brassica napus]	Putative defensin-like protein 158 OS=Arabidopsis thaliana GN=LCR23 PE=3 SV=1	NA	NA
evm.model.001424F.1	PREDICTED: uncharacterized protein LOC103844412 [Brassica rapa]	Uncharacterized protein PHLOEM PROTEIN 2-LIKE A7 OS=Arabidopsis thaliana GN=PP2A7 PE=4 SV=1	NA	uncharacterized LOC106799459; K18666 activating signal cointegrator complex subunit 1 (A)
evm.model.000052F.61	putative low affinity sulfate transporter [Brassica napus]	Sulfate transporter 2.2 OS=Arabidopsis thaliana GN=SULTR2;2 PE=1 SV=3	NA	sulfate transporter 2.2-like; K17469 sulfate transporter 2, low-affinity (A)
evm.model.000037F.292	hypothetical protein ARALYDRAFT_920024 [Arabidopsis lyrata subsp. lyrata]	NA	NA	NA
evm.model.000002F.634	BnaC08g39970D [Brassica napus]	[Fructose-bisphosphate aldolase]-lysine N-methyltransferase, chloroplastic OS=Arabidopsis thaliana GN=LSMT-L PE=1 SV=1	NA	fructose-bisphosphate aldolase-lysine N-methyltransferase, chloroplastic-like; K00592 [ribulose-bisphosphate carboxylase]-lysine N-methyltransferase [EC:2.1.1.127] (A)
evm.model.000249F.110	BnaCnng61300D [Brassica napus]	NA	NA	NA
evm.model.000071F.324	PREDICTED: gamma-glutamyltranspeptidase 1-like [Brassica rapa]	Putative inactive gamma-glutamyltranspeptidase 4 OS=Arabidopsis thaliana GN=GGT4 PE=5 SV=1	Molecular Function: gamma-glutamyltransferase activity (GO:0003840),Biological Process: glutathione metabolic process (GO:0006749)	gamma-glutamyltranspeptidase 1-like; K18592 gamma-glutamyltranspeptidase / glutathione hydrolase / leukotriene-C4 hydrolase [EC:2.3.2.2 3.4.19.13 3.4.19.14] (A)
evm.model.000034F.198	uncharacterized protein [Arabidopsis thaliana]	NA	NA	NA
evm.model.000082F.54	BnaC04g41400D [Brassica napus]	NA	NA	NA
evm.model.000003F.27	PREDICTED: uncharacterized protein LOC103849673 [Brassica rapa]	NA	NA	NA
evm.model.000028F.380	NA	NA	NA	NA
evm.model.000032F.336	BnaA06g31950D [Brassica napus]	Probable disease resistance protein At5g66900 OS=Arabidopsis thaliana GN=At5g66900 PE=3 SV=1	NA	NA
evm.model.000004F.40	NA	NA	NA	NA
evm.model.000272F.23	BnaA03g09940D [Brassica napus]	FIP1[V]-like protein OS=Arabidopsis thaliana GN=FIPS5 PE=1 SV=1	NA	NA
evm.model.000139F.35	BnaA07g20690D [Brassica napus]	NA	NA	NA
evm.model.000029F.366	PREDICTED: miraculin-like [Brassica rapa]	NA	Molecular Function: endopeptidase inhibitor activity (GO:0004866)	NA
evm.model.000048F.244	NA	NA	NA	NA
evm.model.000009F.272	NA	NA	NA	NA
evm.model.000024F.203	NA	NA	NA	NA
evm.model.000161F.75	NA	NA	NA	NA
evm.model.000140F.11	NA	NA	NA	NA
evm.model.000007F.480	NA	NA	NA	NA
evm.model.000023F.102	PREDICTED: putative ribonuclease H protein At1g65750 [Brassica rapa]	NA	NA	NA
evm.model.000082F.47	NA	NA	NA	NA
evm.model.000043F.91	hypothetical protein CARUB_v10024330mg [Capsella rubella]	Autophagy-related protein 8e OS=Arabidopsis thaliana GN=ATG8E PE=2 SV=2	Biological Process: autophagy (GO:0006914),Biological Process: protein transport (GO:0015031),Biological Process: CVT pathway (GO:0032258)	hypothetical protein; K08341 GABA(A) receptor-associated protein (A)
evm.model.000116F.15	NA	NA	NA	NA
evm.model.000005F.394	NA	NA	NA	NA
evm.model.000121F.99	hypothetical protein EUTSA_v10007813mg [Eutrema salsugineum]	NA	NA	NA
evm.model.000048F.242	BnaC02g06040D [Brassica napus]	NA	NA	NA
evm.model.000329F.27	BnaA03g01480D [Brassica napus]	Charged multivesicular body protein 5 OS=Dictyostelium discoideum GN=chmp5 PE=3 SV=1	Biological Process: protein transport (GO:0015031)	charged multivesicular body protein 5-like; K12198 charged multivesicular body protein 5 (A)
evm.model.000288F.30	unknown [Medicago truncatula]	NA	NA	NA
evm.model.000034F.157	NA	NA	NA	NA
evm.model.000269F.68	BnaA08g29960D [Brassica napus]	Uncharacterized protein At5g39865 OS=Arabidopsis thaliana GN=At5g39865 PE=2 SV=1	Molecular Function: electron carrier activity (GO:0009055),Molecular Function: protein disulfide oxidoreductase activity (GO:0015035),Biological Process: cell redox homeostasis (GO:0045454)	uncharacterized protein At3g28850-like; K17479 glutaredoxin domain-containing cysteine-rich protein 1 (A)
evm.model.000840F.6	BnaC02g38110D [Brassica napus]	NA	NA	glutamate receptor 3.7-like; K05387 glutamate receptor, ionotropic, plant (A)
evm.model.000012F.693	PREDICTED: major centromere autoantigen B-like [Brassica rapa]	NA	NA	NA
evm.model.000047F.3	NA	NA	NA	NA
evm.model.000193F.44	BnaA09g11730D [Brassica napus]	NA	NA	NA
evm.model.000121F.146	BnaC09g51620D [Brassica napus]	Alkane hydroxylase MAH1 OS=Arabidopsis thaliana GN=CYP96A15 PE=2 SV=1	Molecular Function: iron ion binding (GO:0005506),Molecular Function: electron carrier activity (GO:0009055),Molecular Function: oxidoreductase activity, acting on paired donors, with incorporation or reduction of molecular oxygen (GO:0016705),Molecular Function: heme binding (GO:0020037),Biological Process: oxidation-reduction process (GO:0055114)	cytochrome P450 86B1-like; K15405 midchain alkane hydroxylase (A)
evm.model.000027F.457	PREDICTED: uncharacterized protein LOC103845849 [Brassica rapa]	NA	NA	peroxidase N-like; K00430 peroxidase [EC:1.11.1.7] (A)
evm.model.000113F.4	NA	NA	NA	NA
evm.model.000039F.274	NA	NA	NA	NA
evm.model.000145F.34	BnaC02g26930D [Brassica napus]	ABC transporter G family member 31 OS=Arabidopsis thaliana GN=ABCG31 PE=1 SV=1	NA	NA
evm.model.000316F.33	PREDICTED: receptor-like protein 12 [Brassica rapa]	Receptor-like protein 12 OS=Arabidopsis thaliana GN=RLP12 PE=2 SV=2	NA	receptor-like protein 12; K19613 leucine-rich repeat protein SHOC2 (A)
evm.model.000238F.10	NA	NA	NA	NA
evm.model.000038F.431	BnaC03g19000D [Brassica napus]	60S ribosomal protein L18a-2 OS=Arabidopsis thaliana GN=RPL18AB PE=2 SV=2	Molecular Function: structural constituent of ribosome (GO:0003735),Cellular Component: intracellular (GO:0005622),Cellular Component: ribosome (GO:0005840),Biological Process: translation (GO:0006412)	60S ribosomal protein L18a-2-like; K02882 large subunit ribosomal protein L18Ae (A)
evm.model.000123F.97	NA	NA	NA	NA
evm.model.000109F.48	BnaC04g17700D [Brassica napus]	NA	NA	NA
evm.model.000013F.22	PREDICTED: uncharacterized protein LOC103845685 [Brassica rapa]	NA	NA	uncharacterized LOC106434110; K07466 replication factor A1 (A)
evm.model.000218F.91	PREDICTED: LOW QUALITY PROTEIN: inactive serine/threonine-protein kinase At1g67470-like [Brassica rapa]	Inactive serine/threonine-protein kinase At1g67470 OS=Arabidopsis thaliana GN=At1g67470 PE=2 SV=1	NA	inactive serine/threonine-protein kinase At1g67470-like; K04733 interleukin-1 receptor-associated kinase 4 [EC:2.7.11.1] (A)
evm.model.000059F.41	hypothetical protein PHAVU_003G068500g [Phaseolus vulgaris]	Ubiquitin-conjugating enzyme E2 2 OS=Arabidopsis thaliana GN=UBC2 PE=2 SV=1	Molecular Function: acid-amino acid ligase activity (GO:0016881)	hypothetical protein; K10573 ubiquitin-conjugating enzyme E2 A [EC:2.3.2.23] (A)
evm.model.000012F.520	PREDICTED: polyadenylate-binding protein-interacting protein 13-like isoform X1 [Brassica rapa]	Polyadenylate-binding protein-interacting protein 13 OS=Arabidopsis thaliana GN=CID13 PE=3 SV=1	Molecular Function: nucleic acid binding (GO:0003676)	hypothetical protein; K13126 polyadenylate-binding protein (A)
evm.model.000012F.170	BnaC09g07220D [Brassica napus]	Adenylyl-sulfate kinase 4, chloroplastic OS=Arabidopsis thaliana GN=APK4 PE=1 SV=1	Biological Process: sulfate assimilation (GO:0000103),Molecular Function: adenylylsulfate kinase activity (GO:0004020),Molecular Function: ATP binding (GO:0005524)	adenylyl-sulfate kinase 4, chloroplastic-like; K00860 adenylylsulfate kinase [EC:2.7.1.25] (A)
evm.model.000000F.1056	BnaA03g06700D [Brassica napus]	NA	NA	ATP-dependent zinc metalloprotease FtsH-like; K08900 mitochondrial chaperone BCS1 (A)
evm.model.000054F.6	PREDICTED: cytosolic sulfotransferase 1-like [Brassica rapa]	Cytosolic sulfotransferase 5 OS=Arabidopsis thaliana GN=SOT5 PE=1 SV=1	Molecular Function: sulfotransferase activity (GO:0008146)	cytosolic sulfotransferase 1-like; K01016 estrone sulfotransferase [EC:2.8.2.4] (A)
evm.model.000034F.102	PREDICTED: putative ribonuclease H protein At1g65750 [Brassica rapa]	NA	NA	NA
evm.model.000194F.76	BnaAnng11380D [Brassica napus]	NA	NA	NA
evm.model.000107F.189	BnaAnng18710D [Brassica napus]	NA	NA	probable mitochondrial chaperone BCS1-B; K08900 mitochondrial chaperone BCS1 (A)
evm.model.000187F.38	NA	NA	NA	NA
evm.model.000248F.48	BnaAnng33420D [Brassica napus]	NA	NA	NA
evm.model.000122F.75	NA	NA	NA	NA
evm.model.000012F.302	BnaCnng50110D [Brassica napus]	Gamma carbonic anhydrase-like 1, mitochondrial OS=Arabidopsis thaliana GN=GAMMACAL1 PE=1 SV=1	NA	NA
evm.model.000033F.47	PREDICTED: proline--tRNA ligase-like [Zea mays]	Proline--tRNA ligase, cytoplasmic OS=Arabidopsis thaliana GN=At3g62120 PE=2 SV=1	Molecular Function: nucleotide binding (GO:0000166),Molecular Function: aminoacyl-tRNA ligase activity (GO:0004812),Molecular Function: proline-tRNA ligase activity (GO:0004827),Molecular Function: ATP binding (GO:0005524),Cellular Component: cytoplasm (GO:0005737),Biological Process: tRNA aminoacylation for protein translation (GO:0006418),Biological Process: prolyl-tRNA aminoacylation (GO:00064…	proline--tRNA ligase-like; K01881 prolyl-tRNA synthetase [EC:6.1.1.15] (A)
evm.model.000034F.147	BnaC04g31700D [Brassica napus]	NA	NA	NA
evm.model.000002F.157	PREDICTED: LOW QUALITY PROTEIN: uncharacterized protein LOC103842498, partial [Brassica rapa]	NA	NA	NA
evm.model.000162F.78	PREDICTED: uncharacterized protein LOC103855217 [Brassica rapa]	NA	NA	NA
evm.model.000660F.6	PREDICTED: uncharacterized protein LOC103874838 [Brassica rapa]	NA	NA	lon protease-like; K08675 Lon-like ATP-dependent protease [EC:3.4.21.-] (A)
evm.model.000078F.37	PREDICTED: pentatricopeptide repeat-containing protein At4g28010 [Camelina sativa]	Pentatricopeptide repeat-containing protein At4g28010 OS=Arabidopsis thaliana GN=At4g28010 PE=2 SV=1	NA	pentatricopeptide repeat-containing protein At4g28010-like; K17710 pentatricopeptide repeat domain-containing protein 1 (A)
evm.model.000001F.273	NA	NA	NA	NA
evm.model.000127F.139	PREDICTED: putative FBD-associated F-box protein At5g56560 [Brassica rapa]	FBD-associated F-box protein At5g38590 OS=Arabidopsis thaliana GN=At5g38590 PE=2 SV=1	NA	NA
evm.model.000012F.461	transparent TESTA16 protein [Brassica napus]	Protein TRANSPARENT TESTA 16 OS=Arabidopsis thaliana GN=TT16 PE=1 SV=1	Molecular Function: sequence-specific DNA binding transcription factor activity (GO:0003700),Cellular Component: nucleus (GO:0005634),Biological Process: regulation of transcription, DNA-dependent (GO:0006355)	PI; floral homeotic protein PMADS 2; K09264 MADS-box transcription factor, plant (A)
evm.model.000055F.102	PREDICTED: ureide permease 4 isoform X1 [Brassica rapa]	Ureide permease 4 OS=Arabidopsis thaliana GN=UPS4 PE=2 SV=2	NA	NA
evm.model.000110F.29	PREDICTED: protein KRI1-like [Brassica rapa]	NA	NA	NA
evm.model.000184F.115	BnaA10g03360D [Brassica napus]	NA	NA	NA
evm.model.000016F.123	NA	NA	NA	NA
evm.model.000063F.97	BnaC02g16060D [Brassica napus]	NA	NA	NA
evm.model.000007F.718	BnaC01g02020D [Brassica napus]	Protein DA1-related 1 OS=Arabidopsis thaliana GN=DAR1 PE=1 SV=3	NA	NA
evm.model.000103F.66	BnaA03g36970D [Brassica napus]	NA	NA	NA
evm.model.000281F.18	BnaA08g08700D [Brassica napus]	NA	NA	NA
evm.model.000047F.50	NA	NA	NA	NA
evm.model.000125F.199	hypothetical protein AALP_AA1G290400 [Arabis alpina]	Serine carboxypeptidase-like 36 OS=Arabidopsis thaliana GN=SCPL36 PE=2 SV=1	Molecular Function: serine-type carboxypeptidase activity (GO:0004185),Biological Process: proteolysis (GO:0006508)	scpl36; serine carboxypeptidase-like 36; K16297 serine carboxypeptidase-like clade II [EC:3.4.16.-] (A)
evm.model.000001F.1177	BnaA02g36430D [Brassica napus]	NA	NA	peroxisomal (S)-2-hydroxy-acid oxidase GLO2-like; K11517 (S)-2-hydroxy-acid oxidase [EC:1.1.3.15] (A)
Bo3g022730.1_Bole	NA	NA	NA	NA
evm.model.000000F.544	PREDICTED: probable FBD-associated F-box protein At1g32375 [Brassica rapa]	Probable FBD-associated F-box protein At1g32375 OS=Arabidopsis thaliana GN=At1g32375 PE=3 SV=2	NA	NA
evm.model.000108F.42	BnaA05g09950D [Brassica napus]	Cysteine proteinase RD21a OS=Arabidopsis thaliana GN=RD21A PE=1 SV=1	Molecular Function: cysteine-type peptidase activity (GO:0008234)	cysteine proteinase RD21a-like; K01365 cathepsin L [EC:3.4.22.15] (A)
evm.model.000071F.98	BnaC02g47070D [Brassica napus]	Sodium/hydrogen exchanger 4 OS=Arabidopsis thaliana GN=NHX4 PE=2 SV=2	Biological Process: cation transport (GO:0006812),Molecular Function: solute:hydrogen antiporter activity (GO:0015299),Cellular Component: integral to membrane (GO:0016021)	hypothetical protein; K14724 solute carrier family 9 (sodium/hydrogen exchanger), member 8 (A)
evm.model.000005F.274	NA	NA	NA	NA
evm.model.000127F.43	BnaC09g28700D [Brassica napus]	NA	NA	pyridoxal 5'-phosphate synthase subunit PDX1.3-like; K06215 pyridoxal 5'-phosphate synthase pdxS subunit [EC:4.3.3.6] (A)
evm.model.001406F.2	BnaC03g54830D [Brassica napus]	NA	NA	NA
evm.model.000053F.157	disease resistance protein [Brassica rapa subsp. pekinensis]	Probable disease resistance protein At1g61310 OS=Arabidopsis thaliana GN=At1g61310 PE=2 SV=1	NA	probable disease resistance protein At1g61180; K13459 disease resistance protein RPS2 (A)
evm.model.000105F.1	NA	NA	NA	NA
evm.model.000194F.67	NA	NA	NA	NA
evm.model.000101F.30	BnaC01g30970D [Brassica napus]	E3 ubiquitin-protein ligase XBAT32 OS=Arabidopsis thaliana GN=XBAT32 PE=1 SV=1	NA	hypothetical protein; K19044 E3 ubiquitin-protein ligase XBAT32/33 [EC:2.3.2.27] (A)
Bo07618s010.1_Bole	NA	NA	NA	NA
evm.model.000046F.185	NA	NA	NA	NA
evm.model.000001F.661	BnaC02g05950D [Brassica napus]	50S ribosomal protein L27 OS=Bartonella tribocorum (strain CIP 105476 / IBS 506) GN=rpmA PE=3 SV=1	Molecular Function: structural constituent of ribosome (GO:0003735),Cellular Component: intracellular (GO:0005622),Cellular Component: ribosome (GO:0005840),Biological Process: translation (GO:0006412)	50S ribosomal protein L27-like; K02899 large subunit ribosomal protein L27 (A)
Bo5g128820.1_Bole	NA	NA	NA	NA
evm.model.000105F.142	PREDICTED: uncharacterized protein LOC103840542 [Brassica rapa]	NA	NA	NA
evm.model.000085F.94	BnaC02g25970D [Brassica napus]	NA	NA	NA
evm.model.000291F.49	BnaCnng74990D [Brassica napus]	NA	NA	NA
Bo1g057460.1_Bole	NA	NA	NA	NA
evm.model.000000F.1428	BnaC09g45360D [Brassica napus]	NA	NA	replication protein A 32 kDa subunit A-like; K10739 replication factor A2 (A)
evm.model.000066F.117	NA	NA	NA	NA
Bo3g181310.1_Bole	NA	NA	NA	NA
Bo7g055810.1_Bole	NA	NA	NA	NA
evm.model.000109F.165	BnaCnng60300D, partial [Brassica napus]	ATP-dependent 6-phosphofructokinase 7 OS=Arabidopsis thaliana GN=PFK7 PE=1 SV=1	NA	ATP-dependent 6-phosphofructokinase 7-like; K00850 6-phosphofructokinase 1 [EC:2.7.1.11] (A)
evm.model.000108F.28	BnaC04g46890D [Brassica napus]	NA	NA	NA
evm.model.000054F.70	BnaC04g22980D [Brassica napus]	S-type anion channel SLAH4 OS=Arabidopsis thaliana GN=SLAH4 PE=2 SV=1	Cellular Component: integral to membrane (GO:0016021),Biological Process: transmembrane transport (GO:0055085)	NA
Bo4g108550.1_Bole	NA	NA	NA	NA
Bo2g034020.1_Bole	NA	NA	NA	NA
Bo9g042280.1_Bole	NA	NA	NA	NA
evm.model.000034F.256	BnaC05g28840D [Brassica napus]	NA	NA	NA
evm.model.000034F.352	BnaA09g38460D [Brassica napus]	NA	NA	NA
evm.model.000236F.52	BnaUnng00560D [Brassica napus]	Mitochondrial import receptor subunit TOM7-1 OS=Arabidopsis thaliana GN=TOM7-1 PE=1 SV=1	Cellular Component: mitochondrial outer membrane translocase complex (GO:0005742),Biological Process: protein import into mitochondrial matrix (GO:0030150)	mitochondrial import receptor subunit TOM7-1-like; K17771 mitochondrial import receptor subunit TOM7 (A)
evm.model.000172F.67	BnaCnng14420D [Brassica napus]	Histone acetyltransferase HAC1 OS=Arabidopsis thaliana GN=HAC1 PE=1 SV=2	NA	hypothetical protein; K04498 E1A/CREB-binding protein [EC:2.3.1.48] (A)
evm.model.000043F.151	BnaA05g03710D [Brassica napus]	60S ribosomal protein L2, mitochondrial OS=Oryza sativa subsp. japonica GN=RPL2 PE=2 SV=2	Molecular Function: structural constituent of ribosome (GO:0003735),Cellular Component: intracellular (GO:0005622),Cellular Component: ribosome (GO:0005840),Biological Process: translation (GO:0006412)	rpl2, CiarC_p059; ribosomal protein L2; K02886 large subunit ribosomal protein L2 (A)
evm.model.000012F.356	hypothetical protein EUTSA_v10026873mg [Eutrema salsugineum]	NA	NA	NA
evm.model.000017F.208	BnaA06g09740D [Brassica napus]	NA	NA	NA
Bo01418s010.1_Bole	NA	NA	NA	NA
Bo5g011970.1_Bole	NA	NA	NA	NA
Bo01133s020.1_Bole	NA	NA	NA	NA
evm.model.000016F.210	PREDICTED: uncharacterized protein At4g04775-like [Brassica rapa]	Uncharacterized protein At4g04775 OS=Arabidopsis thaliana GN=At4g04775 PE=2 SV=1	NA	NA
evm.model.000184F.62	BnaCnng30950D [Brassica napus]	NA	NA	NA
Bo6g080640.1_Bole	NA	NA	NA	NA
evm.model.000059F.264	PREDICTED: casein kinase II subunit beta isoform X1 [Brassica rapa]	Casein kinase II subunit beta OS=Arabidopsis thaliana GN=CKB1 PE=1 SV=1	Cellular Component: protein kinase CK2 complex (GO:0005956),Molecular Function: protein kinase regulator activity (GO:0019887)	casein kinase II subunit beta; K03115 casein kinase II subunit beta (A)
Bo3g002690.1_Bole	NA	NA	NA	NA
evm.model.000228F.86	PREDICTED: uncharacterized protein LOC103869817, partial [Brassica rapa]	NA	NA	probable pectinesterase 55; K01051 pectinesterase [EC:3.1.1.11] (A)
evm.model.000141F.183	BnaA03g31870D [Brassica napus]	2-Cys peroxiredoxin BAS1, chloroplastic OS=Arabidopsis thaliana GN=BAS1 PE=1 SV=2	Molecular Function: antioxidant activity (GO:0016209),Molecular Function: oxidoreductase activity (GO:0016491),Molecular Function: peroxiredoxin activity (GO:0051920),Biological Process: oxidation-reduction process (GO:0055114)	2-Cys peroxiredoxin BAS1, chloroplastic-like; K03386 peroxiredoxin (alkyl hydroperoxide reductase subunit C) [EC:1.11.1.15] (A)
Bo6g122220.1_Bole	NA	NA	NA	NA
evm.model.000002F.43	BnaC05g26220D [Brassica napus]	Probable carboxylesterase 5 OS=Arabidopsis thaliana GN=CXE5 PE=2 SV=1	Biological Process: metabolic process (GO:0008152),Molecular Function: hydrolase activity (GO:0016787)	2-hydroxyisoflavanone dehydratase-like; K13258 2-hydroxyisoflavanone dehydratase [EC:4.2.1.105] (A)
evm.model.000002F.1136	PREDICTED: uncharacterized protein LOC103843845 [Brassica rapa]	NA	NA	NA
evm.model.000053F.219	BnaA09g13420D [Brassica napus]	UPF0540 protein At1g62000 OS=Arabidopsis thaliana GN=At1g62000 PE=2 SV=1	NA	NA
Bo9g079690.1_Bole	NA	NA	NA	NA
evm.model.000075F.122	BnaCnng75930D [Brassica napus]	Protein trichome birefringence-like 1 OS=Arabidopsis thaliana GN=TBL1 PE=2 SV=1	NA	glutathione S-transferase U19-like; K00799 glutathione S-transferase [EC:2.5.1.18] (A)
evm.model.000039F.8	NA	NA	NA	NA
evm.model.000132F.138	BnaC01g13710D [Brassica napus]	NA	NA	NA
evm.model.000072F.264	BnaC01g17360D [Brassica napus]	Actin-3 OS=Arabidopsis thaliana GN=ACT3 PE=1 SV=1	NA	actin-1-like; K10355 actin, other eukaryote (A)
evm.model.000072F.263	BnaC03g76450D [Brassica napus]	Probable inactive shikimate kinase like 2, chloroplastic OS=Arabidopsis thaliana GN=SKL2 PE=2 SV=2	NA	NA
evm.model.000019F.184	BnaC04g16760D [Brassica napus]	NA	NA	NA
evm.model.000007F.700	BnaC01g40670D [Brassica napus]	NA	Biological Process: DNA-dependent transcription, initiation (GO:0006352),Biological Process: regulation of transcription, DNA-dependent (GO:0006355),Molecular Function: zinc ion binding (GO:0008270),Molecular Function: TBP-class protein binding (GO:0017025)	hypothetical protein; K03124 transcription initiation factor TFIIB (A)
evm.model.000015F.193	BnaC08g10080D [Brassica napus]	Myrosinase MA1 OS=Sinapis alba PE=1 SV=2	Molecular Function: hydrolase activity, hydrolyzing O-glycosyl compounds (GO:0004553),Biological Process: carbohydrate metabolic process (GO:0005975)	myrosinase MA1-like; K01237 myrosinase [EC:3.2.1.147] (A)
evm.model.000145F.59	PREDICTED: uncharacterized protein LOC103839613 [Brassica rapa]	NA	NA	NA
evm.model.000091F.310	PREDICTED: oxysterol-binding protein-related protein 3B [Brassica rapa]	Oxysterol-binding protein-related protein 3B OS=Arabidopsis thaliana GN=ORP3B PE=2 SV=1	NA	hypothetical protein; K00770 1,4-beta-D-xylan synthase [EC:2.4.2.24] (A)
evm.model.000022F.54	BnaA02g23900D [Brassica napus]	Replication protein A 70 kDa DNA-binding subunit C OS=Arabidopsis thaliana GN=RPA1C PE=3 SV=1	Molecular Function: DNA binding (GO:0003677),Cellular Component: nucleus (GO:0005634),Biological Process: DNA replication (GO:0006260)	replication protein A 70 kDa DNA-binding subunit C-like; K07466 replication factor A1 (A)
evm.model.000127F.127	NA	NA	NA	NA
evm.model.000000F.1577	BnaC03g03300D [Brassica napus]	SNAP25 homologous protein SNAP33 OS=Arabidopsis thaliana GN=SNAP33 PE=1 SV=1	Molecular Function: protein binding (GO:0005515)	golgin subfamily B member 1-like; K00901 diacylglycerol kinase (ATP) [EC:2.7.1.107] (A)
evm.model.000000F.1069	glutamate decarboxylase 1 [Brassica juncea]	Glutamate decarboxylase 1 OS=Arabidopsis thaliana GN=GAD1 PE=1 SV=2	Molecular Function: glutamate decarboxylase activity (GO:0004351),Biological Process: glutamate metabolic process (GO:0006536),Molecular Function: carboxy-lyase activity (GO:0016831),Biological Process: carboxylic acid metabolic process (GO:0019752),Molecular Function: pyridoxal phosphate binding (GO:0030170)	glutamate decarboxylase 1-like; K01580 glutamate decarboxylase [EC:4.1.1.15] (A)
evm.model.000000F.378	BnaC03g15070D [Brassica napus]	ATP-dependent Clp protease ATP-binding subunit ClpX OS=Ruegeria pomeroyi (strain ATCC 700808 / DSM 15171 / DSS-3) GN=clpX PE=3 SV=1	Molecular Function: ATP binding (GO:0005524),Biological Process: protein folding (GO:0006457),Molecular Function: unfolded protein binding (GO:0051082)	ATP-dependent Clp protease ATP-binding subunit ClpX-like; K03544 ATP-dependent Clp protease ATP-binding subunit ClpX (A)
evm.model.000009F.495	BnaC03g35290D [Brassica napus]	Uncharacterized protein At5g01610 OS=Arabidopsis thaliana GN=At5g01610 PE=1 SV=1	NA	NA
evm.model.000048F.123	BnaA03g37650D [Brassica napus]	Beta-glucosidase 3 OS=Arabidopsis thaliana GN=BGLU3 PE=3 SV=2	Molecular Function: hydrolase activity, hydrolyzing O-glycosyl compounds (GO:0004553),Biological Process: carbohydrate metabolic process (GO:0005975)	hypothetical protein; K01188 beta-glucosidase [EC:3.2.1.21] (A)
evm.model.000125F.129	BnaC07g31910D [Brassica napus]	NA	NA	acyl-protein thioesterase 2-like; K06130 lysophospholipase II [EC:3.1.1.5] (A)
evm.model.000020F.40	BnaA07g17840D [Brassica napus]	Universal stress protein A-like protein OS=Arabidopsis thaliana GN=At3g01520 PE=1 SV=2	Biological Process: response to stress (GO:0006950)	NA
evm.model.000020F.41	BnaC06g16560D [Brassica napus]	NA	Biological Process: response to stress (GO:0006950)	NA
evm.model.000032F.346	BnaC07g41280D [Brassica napus]	S-alkyl-thiohydroximate lyase SUR1 OS=Arabidopsis thaliana GN=SUR1 PE=1 SV=1	Biological Process: biosynthetic process (GO:0009058),Molecular Function: pyridoxal phosphate binding (GO:0030170)	S-alkyl-thiohydroximate lyase SUR1-like; K00815 tyrosine aminotransferase [EC:2.6.1.5] (A)
evm.model.000019F.279	BnaA06g31430D [Brassica napus]	NA	NA	26S protease regulatory subunit 6A-like; K08900 mitochondrial chaperone BCS1 (A)
evm.model.000019F.253	PREDICTED: WAT1-related protein At3g28050-like [Camelina sativa]	WAT1-related protein At3g28050 OS=Arabidopsis thaliana GN=At3g28050 PE=2 SV=1	NA	NA
evm.model.000026F.60	BnaC04g55100D [Brassica napus]	Probable U3 small nucleolar RNA-associated protein 11 OS=Arabidopsis thaliana GN=At3g60360 PE=1 SV=1	Biological Process: rRNA processing (GO:0006364),Cellular Component: small-subunit processome (GO:0032040)	probable U3 small nucleolar RNA-associated protein 11; K14769 U3 small nucleolar RNA-associated protein 11 (A)
evm.model.000249F.18	BnaUnng02200D [Brassica napus]	NA	NA	replication protein A 70 kDa DNA-binding subunit A-like; K07466 replication factor A1 (A)
evm.model.000109F.28	PREDICTED: cytochrome c oxidase assembly protein COX15 [Brassica rapa]	Cytochrome c oxidase assembly protein COX15 OS=Arabidopsis thaliana GN=COX15 PE=2 SV=1	Biological Process: heme a biosynthetic process (GO:0006784),Cellular Component: membrane (GO:0016020),Molecular Function: oxidoreductase activity, acting on the CH-CH group of donors (GO:0016627),Biological Process: oxidation-reduction process (GO:0055114)	cytochrome c oxidase assembly protein COX15; K02259 cytochrome c oxidase assembly protein subunit 15 (A)
evm.model.000115F.73	PREDICTED: zinc transporter 3-like [Brassica rapa]	Zinc transporter 3 OS=Arabidopsis thaliana GN=ZIP3 PE=2 SV=1	Cellular Component: membrane (GO:0016020),Biological Process: metal ion transport (GO:0030001),Molecular Function: metal ion transmembrane transporter activity (GO:0046873),Biological Process: transmembrane transport (GO:0055085)	zinc transporter 3-like; K14709 solute carrier family 39 (zinc transporter), member 1/2/3 (A)
evm.model.000086F.91	PREDICTED: uncharacterized protein LOC103865994 [Brassica rapa]	NA	NA	putative cyclin-A3-1; K06627 cyclin A (A)
evm.model.000035F.139	BnaA05g18610D [Brassica napus]	NA	NA	NA
evm.model.000073F.111	BnaC05g33580D [Brassica napus]	Glycoprotein 3-alpha-L-fucosyltransferase A OS=Arabidopsis thaliana GN=FUT11 PE=2 SV=1	NA	glycoprotein 3-alpha-L-fucosyltransferase A-like; K00753 glycoprotein 3-alpha-L-fucosyltransferase [EC:2.4.1.214] (A)
evm.model.000308F.33	alcohol dehydrogenase 7 [Vitis vinifera]	NA	NA	ADH7; alcohol dehydrogenase 7; K18857 alcohol dehydrogenase class-P [EC:1.1.1.1] (A)
evm.model.000026F.249	PREDICTED: uncharacterized protein LOC103834748 isoform X1 [Brassica rapa]	NA	NA	probable replication factor A 73 kDa subunit; K07466 replication factor A1 (A)
evm.model.000023F.221	BnaA05g25390D [Brassica napus]	Subtilisin-like protease SBT1.7 OS=Arabidopsis thaliana GN=SBT1.7 PE=1 SV=1	Molecular Function: serine-type endopeptidase activity (GO:0004252),Biological Process: proteolysis (GO:0006508),Molecular Function: identical protein binding (GO:0042802),Biological Process: negative regulation of catalytic activity (GO:0043086)	peptidase, putative (EC:3.4.21.25); K18443 golgi-specific brefeldin A-resistance guanine nucleotide exchange factor 1 (A)
evm.model.000023F.142	hypothetical protein CARUB_v10013625mg [Capsella rubella]	WPP domain-interacting protein 3 OS=Arabidopsis thaliana GN=WIP3 PE=1 SV=1	NA	NA
evm.model.000239F.28	BnaA05g28110D [Brassica napus]	NA	NA	NA
evm.model.000091F.259	PREDICTED: tropinone reductase homolog At1g07440 [Camelina sativa]	Tropinone reductase OS=Cochlearia officinalis GN=TR PE=1 SV=1	NA	tropinone reductase homolog At1g07440-like; K08081 tropinone reductase I [EC:1.1.1.206] (A)
evm.model.000127F.102	BnaC06g04510D [Brassica napus]	Transcription initiation factor TFIID subunit 1 OS=Arabidopsis thaliana GN=TAF1 PE=1 SV=1	NA	hypothetical protein; K03125 transcription initiation factor TFIID subunit 1 (A)
evm.model.000104F.1	BnaC08g34050D [Brassica napus]	Transcription factor bHLH66 OS=Arabidopsis thaliana GN=BHLH66 PE=2 SV=1	Molecular Function: protein dimerization activity (GO:0046983)	hypothetical protein; K11253 histone H3 (A)
evm.model.000306F.7	BnaA06g18360D [Brassica napus]	NA	NA	NA
evm.model.000000F.302	BnaC03g15760D [Brassica napus]	Protein HOTHEAD OS=Arabidopsis thaliana GN=HTH PE=1 SV=1	Molecular Function: oxidoreductase activity, acting on CH-OH group of donors (GO:0016614),Molecular Function: flavin adenine dinucleotide binding (GO:0050660),Biological Process: oxidation-reduction process (GO:0055114)	hypothetical protein; K00108 choline dehydrogenase [EC:1.1.99.1] (A)
evm.model.000013F.123	NA	NA	NA	NA
evm.model.000019F.543	BnaC07g27500D [Brassica napus]	Receptor-like protein kinase ANXUR1 OS=Arabidopsis thaliana GN=ANX1 PE=2 SV=1	NA	receptor-like protein kinase HERK 1; K04730 interleukin-1 receptor-associated kinase 1 [EC:2.7.11.1] (A)
evm.model.000007F.936	hypothetical protein EUTSA_v10025229mg [Eutrema salsugineum]	Amino acid transporter ANTL2 OS=Arabidopsis thaliana GN=At4g38250 PE=1 SV=1	NA	hypothetical protein; K14209 solute carrier family 36 (proton-coupled amino acid transporter) (A)
evm.model.000009F.235	BnaC03g71130D [Brassica napus]	NA	NA	uncharacterized LOC106434110; K07466 replication factor A1 (A)
evm.model.000009F.205	NA	NA	NA	NA
evm.model.000020F.124	lysophosphatidic acid acyltransferase [Brassica napus]	1-acyl-sn-glycerol-3-phosphate acyltransferase 2 OS=Arabidopsis thaliana GN=LPAT2 PE=1 SV=2	Molecular Function: DNA binding (GO:0003677),Molecular Function: DNA-directed RNA polymerase activity (GO:0003899),Biological Process: transcription, DNA-dependent (GO:0006351)	BAT1.12; 1-acyl-sn-glycerol-3-phosphate acyltransferase 2-like; K13523 lysophosphatidic acid acyltransferase / lysophosphatidylinositol acyltransferase [EC:2.3.1.51 2.3.1.-] (A)
evm.model.000108F.172	BnaC07g33800D [Brassica napus]	NA	NA	NA
evm.model.000074F.40	hypothetical protein CARUB_v10009055mg [Capsella rubella]	Tetratricopeptide repeat protein 38 OS=Xenopus laevis GN=ttc38 PE=2 SV=1	NA	NA
evm.model.000005F.534	hypothetical protein EUTSA_v10003963mg [Eutrema salsugineum]	Probable serine/threonine protein phosphatase 2A regulatory subunit B''gamma OS=Arabidopsis thaliana GN=B''GAMMA PE=2 SV=1	NA	hypothetical protein; K11583 serine/threonine-protein phosphatase 2A regulatory subunit B'' (A)
evm.model.000015F.270	BnaA08g06060D [Brassica napus]	Outer envelope pore protein 16-2, chloroplastic OS=Arabidopsis thaliana GN=OEP162 PE=2 SV=1	NA	NA
evm.model.000014F.541	PREDICTED: uncharacterized vacuolar membrane protein YML018C [Brassica rapa]	Uncharacterized vacuolar membrane protein YML018C OS=Saccharomyces cerevisiae (strain ATCC 204508 / S288c) GN=YML018C PE=1 SV=1	NA	uncharacterized vacuolar membrane protein YML018C-like; K15289 solute carrier family 35, member F5 (A)
evm.model.000123F.107	BnaA08g16390D [Brassica napus]	Gamma-glutamyltranspeptidase 1 OS=Arabidopsis thaliana GN=GGT1 PE=2 SV=1	Molecular Function: gamma-glutamyltransferase activity (GO:0003840),Biological Process: glutathione metabolic process (GO:0006749)	gamma-glutamyltranspeptidase 1-like; K18592 gamma-glutamyltranspeptidase / glutathione hydrolase / leukotriene-C4 hydrolase [EC:2.3.2.2 3.4.19.13 3.4.19.14] (A)
evm.model.000004F.439	BnaA08g22560D [Brassica napus]	Putative F-box protein At1g33010 OS=Arabidopsis thaliana GN=At1g33010 PE=4 SV=2	NA	NA
evm.model.000096F.23	BnaA08g28650D [Brassica napus]	3-hydroxyisobutyryl-CoA hydrolase-like protein 5 OS=Arabidopsis thaliana GN=At1g06550 PE=1 SV=2	NA	3-hydroxyisobutyryl-CoA hydrolase-like protein 5; K05605 3-hydroxyisobutyryl-CoA hydrolase [EC:3.1.2.4] (A)
evm.model.000096F.70	PREDICTED: sorbitol dehydrogenase [Brassica rapa]	Sorbitol dehydrogenase OS=Arabidopsis thaliana GN=SDH PE=1 SV=1	Molecular Function: zinc ion binding (GO:0008270),Molecular Function: oxidoreductase activity (GO:0016491),Biological Process: oxidation-reduction process (GO:0055114)	sorbitol dehydrogenase; K00008 L-iditol 2-dehydrogenase [EC:1.1.1.14] (A)
evm.model.000368F.1	hypothetical protein AALP_AAs74096U000400 [Arabis alpina]	Glutamate receptor 1.1 OS=Arabidopsis thaliana GN=GLR1.1 PE=2 SV=1	NA	glutamate receptor 1.1-like; K05387 glutamate receptor, ionotropic, plant (A)
evm.model.000095F.151	NA	NA	NA	NA
evm.model.000182F.66	BnaC09g18700D [Brassica napus]	NA	NA	NA
evm.model.000014F.466.1	salt overly sensitive 1 short form [Eutrema halophilum]	Sodium/hydrogen exchanger 7 OS=Arabidopsis thaliana GN=NHX7 PE=1 SV=1	Biological Process: cation transport (GO:0006812),Molecular Function: solute:hydrogen antiporter activity (GO:0015299),Cellular Component: integral to membrane (GO:0016021)	NA
evm.model.000161F.30	L-lactate dehydrogenase, putative [Brassica oleracea]	L-lactate dehydrogenase OS=Zea mays PE=2 SV=1	Molecular Function: L-lactate dehydrogenase activity (GO:0004459),Cellular Component: cytoplasm (GO:0005737),Biological Process: glycolysis (GO:0006096),Molecular Function: oxidoreductase activity (GO:0016491),Molecular Function: oxidoreductase activity, acting on the CH-OH group of donors, NAD or NADP as acceptor (GO:0016616),Biological Process: cellular carbohydrate metabolic process (GO:004426…	L-lactate dehydrogenase B-like; K00016 L-lactate dehydrogenase [EC:1.1.1.27] (A)
evm.model.000161F.27	hypothetical protein EUTSA_v10026467mg [Eutrema salsugineum]	RING-H2 finger protein ATL79 OS=Arabidopsis thaliana GN=ATL79 PE=2 SV=1	Molecular Function: protein binding (GO:0005515),Molecular Function: zinc ion binding (GO:0008270)	RING-H2 finger protein ATL79, putative; K19040 E3 ubiquitin-protein ligase ATL10/75/76/77/78 [EC:2.3.2.27] (A)
evm.model.000105F.119	BnaC08g27250D [Brassica napus]	NA	NA	NA
evm.model.000135F.3	hypothetical protein ARALYDRAFT_470065 [Arabidopsis lyrata subsp. lyrata]	COP9 signalosome complex subunit 7 OS=Arabidopsis thaliana GN=CSN7 PE=1 SV=1	Molecular Function: protein binding (GO:0005515),Cellular Component: cytoplasm (GO:0005737),Cellular Component: signalosome (GO:0008180)	COP9 signalosome complex subunit 7-like; K12180 COP9 signalosome complex subunit 7 (A)
evm.model.000159F.179	BnaA10g04030D [Brassica napus]	Delta-9 acyl-lipid desaturase 1 OS=Arabidopsis thaliana GN=ADS1 PE=2 SV=1	Biological Process: lipid metabolic process (GO:0006629),Molecular Function: oxidoreductase activity, acting on paired donors, with oxidation of a pair of donors resulting in the reduction of molecular oxygen to two molecules of water (GO:0016717),Biological Process: oxidation-reduction process (GO:0055114)	delta-9 acyl-lipid desaturase 1-like; K00507 stearoyl-CoA desaturase (Delta-9 desaturase) [EC:1.14.19.1] (A)
evm.model.000318F.22	BnaC09g21380D [Brassica napus]	NA	NA	NA
evm.model.000186F.51	BnaC05g37900D [Brassica napus]	PHD finger protein MALE STERILITY 1 OS=Arabidopsis thaliana GN=MS1 PE=1 SV=1	NA	NA
evm.model.000006F.297	NA	NA	NA	NA
evm.model.000083F.121	NA	NA	NA	NA
evm.model.000130F.158	BnaAnng11740D [Brassica napus]	Serine/threonine-protein kinase SRK2D OS=Arabidopsis thaliana GN=SRK2D PE=1 SV=1	NA	hypothetical protein; K14498 serine/threonine-protein kinase SRK2 [EC:2.7.11.1] (A)
evm.model.000041F.139	BnaAnng13500D [Brassica napus]	NA	NA	NA
evm.model.000235F.18	PREDICTED: desumoylating isopeptidase 1-like [Brassica rapa]	NA	NA	NA
evm.model.000118F.99	BnaAnng23820D [Brassica napus]	NA	NA	probable low-specificity L-threonine aldolase 1; K01620 threonine aldolase [EC:4.1.2.48] (A)
evm.model.000027F.138	BnaAnng24060D [Brassica napus]	NA	NA	NA
evm.model.000084F.176	BnaC03g39530D [Brassica napus]	NA	NA	NA
evm.model.000042F.238	BnaC06g09380D [Brassica napus]	NA	NA	acyl-coenzyme A thioesterase 13-like; K17362 acyl-coenzyme A thioesterase 13 [EC:3.1.2.-] (A)
evm.model.000007F.535.3	NA	NA	NA	NA
evm.model.000007F.165	hypothetical protein EUTSA_v10025548mg [Eutrema salsugineum]	Nuclear pore complex protein NUP43 OS=Arabidopsis thaliana GN=NUP43 PE=1 SV=1	NA	hypothetical protein; K14305 nuclear pore complex protein Nup43 (A)
evm.model.000007F.148	BnaC01g07770D [Brassica napus]	Putative F-box/LRR-repeat protein 19 OS=Arabidopsis thaliana GN=FBL19 PE=4 SV=1	NA	F-box protein SKIP1-like; K10268 F-box and leucine-rich repeat protein 2/20 (A)
evm.model.000039F.397	PREDICTED: tetratricopeptide repeat protein 13 [Brassica rapa]	Suppressor of RPS4-RLD 1 OS=Arabidopsis thaliana GN=SRFR1 PE=1 SV=1	Molecular Function: protein binding (GO:0005515)	ubiquitously transcribed sex (X/Y) chromosome tetratricopeptide repeat protein-related; K11447 histone demethylase [EC:1.14.11.-] (A)
evm.model.000039F.147	NA	NA	NA	NA
evm.model.000039F.3	BnaC01g12290D [Brassica napus]	Reticuline oxidase-like protein OS=Arabidopsis thaliana GN=At4g20830 PE=1 SV=2	NA	NA
evm.model.000170F.107	PREDICTED: protein ECERIFERUM 1 [Brassica rapa]	Protein ECERIFERUM 1 OS=Arabidopsis thaliana GN=CER2 PE=1 SV=1	NA	NA
evm.model.000162F.20	BnaC01g19180D [Brassica napus]	Fatty acid desaturase 4, chloroplastic OS=Arabidopsis thaliana GN=FAD4 PE=2 SV=1	NA	fatty acid desaturase 4, chloroplastic-like; K10704 ubiquitin-conjugating enzyme E2 variant (A)
evm.model.000161F.51	hypothetical protein 31.t00062 [Brassica oleracea]	NA	NA	NA
evm.model.000003F.499	BnaC02g21870D [Brassica napus]	Transcription factor GTE3, chloroplastic OS=Arabidopsis thaliana GN=GTE3 PE=1 SV=1	NA	NA
evm.model.000170F.87	BnaC01g18550D [Brassica napus]	Peroxisome biogenesis protein 12 OS=Arabidopsis thaliana GN=PEX12 PE=1 SV=2	Cellular Component: integral to peroxisomal membrane (GO:0005779),Biological Process: protein targeting to peroxisome (GO:0006625),Molecular Function: protein C-terminus binding (GO:0008022),Molecular Function: zinc ion binding (GO:0008270)	peroxisome biogenesis protein 12-like; K13345 peroxin-12 (A)
evm.model.000188F.64	hypothetical protein EUTSA_v10010613mg [Eutrema salsugineum]	Protein CHAPERONE-LIKE PROTEIN OF POR1, chloroplastic OS=Arabidopsis thaliana GN=CPP1 PE=1 SV=1	NA	NA
evm.model.000195F.53	BnaC07g08360D [Brassica napus]	Ethylene-responsive transcription factor ERF095 OS=Arabidopsis thaliana GN=ERF095 PE=1 SV=1	Molecular Function: sequence-specific DNA binding transcription factor activity (GO:0003700),Biological Process: regulation of transcription, DNA-dependent (GO:0006355)	Pti5; K13433 pathogenesis-related genes transcriptional activator PTI5 (A)
evm.model.000097F.63	BnaA01g20220D [Brassica napus]	Transcription factor bHLH47 OS=Arabidopsis thaliana GN=BHLH47 PE=2 SV=1	Molecular Function: protein dimerization activity (GO:0046983)	NA
evm.model.000097F.43	NA	NA	NA	NA
evm.model.000355F.8	BnaC01g25570D [Brassica napus]	Protein EDS1B OS=Arabidopsis thaliana GN=EDS1B PE=1 SV=1	Molecular Function: triglyceride lipase activity (GO:0004806),Biological Process: lipid metabolic process (GO:0006629)	protein EDS1B-like; K18875 enhanced disease susceptibility 1 protein (A)
evm.model.000267F.2	BnaC01g24620D [Brassica napus]	NA	NA	NA
evm.model.000097F.42	BnaC01g24970D [Brassica napus]	NA	NA	protein phosphatase inhibitor 2-like; K16833 protein phosphatase inhibitor 2 (A)
evm.model.000291F.62	BnaC02g40370D [Brassica napus]	Flap endonuclease 1 OS=Arabidopsis thaliana GN=FEN1 PE=2 SV=2	Molecular Function: DNA binding (GO:0003677),Molecular Function: catalytic activity (GO:0003824),Molecular Function: nuclease activity (GO:0004518),Biological Process: DNA repair (GO:0006281)	flap endonuclease-1; K04799 flap endonuclease-1 [EC:3.-.-.-] (A)
evm.model.000201F.36	BnaC01g28200D [Brassica napus]	Kinesin-related protein 11 OS=Dictyostelium discoideum GN=kif11 PE=3 SV=1	Molecular Function: microtubule motor activity (GO:0003777),Molecular Function: ATP binding (GO:0005524),Cellular Component: kinesin complex (GO:0005871),Biological Process: microtubule-based movement (GO:0007018),Molecular Function: microtubule binding (GO:0008017)	kinesin-related protein 4-like; K11498 centromeric protein E (A)
evm.model.000051F.148	BnaC01g35690D [Brassica napus]	Kinesin-13A OS=Arabidopsis thaliana GN=KINESIN-13A PE=1 SV=1	Molecular Function: microtubule motor activity (GO:0003777),Cellular Component: kinesin complex (GO:0005871),Biological Process: microtubule-based movement (GO:0007018)	kinesin-13A-like; K10393 kinesin family member 2/24 (A)
evm.model.000011F.628	BnaC02g21990D [Brassica napus]	NA	NA	deleted in malignant brain tumors 1 protein-like; K13912 deleted in malignant brain tumors 1 protein (A)
evm.model.000113F.125	PREDICTED: probable serine/threonine-protein kinase RLCKVII [Brassica rapa]	Probable serine/threonine-protein kinase RLCKVII OS=Arabidopsis thaliana GN=At1g07870 PE=2 SV=1	Molecular Function: structural constituent of ribosome (GO:0003735),Cellular Component: ribosome (GO:0005840),Biological Process: translation (GO:0006412)	probable serine/threonine-protein kinase RLCKVII; K04733 interleukin-1 receptor-associated kinase 4 [EC:2.7.11.1] (A)
evm.model.000011F.236	BnaC01g39410D [Brassica napus]	UPF0725 protein At3g25080 OS=Arabidopsis thaliana GN=At3g25080 PE=2 SV=1	NA	NA
evm.model.000001F.480	BnaC02g07950D [Brassica napus]	General negative regulator of transcription subunit 3 OS=Schizosaccharomyces pombe (strain 972 / ATCC 24843) GN=not3 PE=1 SV=2	Cellular Component: nucleus (GO:0005634),Biological Process: regulation of transcription, DNA-dependent (GO:0006355)	hypothetical protein; K12580 CCR4-NOT transcription complex subunit 3 (A)
evm.model.000075F.199	BnaC09g37870D [Brassica napus]	Ethylene-responsive transcription factor RAP2-11 OS=Arabidopsis thaliana GN=RAP2-11 PE=2 SV=1	NA	ethylene-responsive transcription factor RAP2-11-like; K09286 EREBP-like factor (A)
evm.model.000025F.337	BnaC02g14550D [Brassica napus]	NA	NA	NA
evm.model.000247F.63	BnaC06g22840D [Brassica napus]	Probable arabinosyltransferase ARAD1 OS=Arabidopsis thaliana GN=ARAD1 PE=1 SV=1	NA	alpha-glucosidase 2-like; K01228 mannosyl-oligosaccharide glucosidase [EC:3.2.1.106] (A)
evm.model.000007F.809	BnaC02g14250D [Brassica napus]	NA	NA	NA
evm.model.000012F.137	PREDICTED: LOW QUALITY PROTEIN: putative disease resistance RPP13-like protein 3 [Brassica rapa]	Disease resistance protein RPP13 OS=Arabidopsis thaliana GN=RPP13 PE=2 SV=2	NA	putative disease resistance protein At1g50180; K13457 disease resistance protein RPM1 (A)
evm.model.000012F.140	hypothetical protein AALP_AA5G088900 [Arabis alpina]	Protein TOC75-3, chloroplastic OS=Arabidopsis thaliana GN=TOC75-3 PE=1 SV=1	NA	NA
evm.model.000003F.298	BnaC06g43740D [Brassica napus]	Auxin efflux carrier component 3 OS=Arabidopsis thaliana GN=PIN3 PE=1 SV=1	Cellular Component: integral to membrane (GO:0016021),Biological Process: transmembrane transport (GO:0055085)	auxin efflux carrier component 3; K13947 auxin efflux carrier family (A)
evm.model.000192F.9	BnaC02g22340D [Brassica napus]	Basic leucine zipper 25 OS=Arabidopsis thaliana GN=BZIP25 PE=1 SV=1	NA	NA
evm.model.000133F.88	PREDICTED: uncharacterized protein LOC103860468 isoform X1 [Brassica rapa]	NA	NA	uncharacterized LOC106434110; K07466 replication factor A1 (A)
evm.model.000070F.19	BnaC04g02040D [Brassica napus]	AP2-like ethylene-responsive transcription factor At2g41710 OS=Arabidopsis thaliana GN=At2g41710 PE=2 SV=2	NA	AP2-like ethylene-responsive transcription factor At2g41710; K09285 AP2-like factor, ANT lineage (A)
evm.model.000153F.135	NA	NA	NA	NA
evm.model.000240F.22	BnaA09g33730D [Brassica napus]	60S ribosomal protein L12-2 OS=Arabidopsis thaliana GN=RPL12B PE=1 SV=1	NA	60S ribosomal protein L12-2-like; K02870 large subunit ribosomal protein L12e (A)
evm.model.000860F.3	PREDICTED: uncharacterized protein LOC103862712 [Brassica rapa]	NA	NA	NA
evm.model.000024F.363	BnaC02g32090D [Brassica napus]	NA	NA	NA
evm.model.000203F.44	BnaC08g20550D [Brassica napus]	Chaperone protein ClpC1, chloroplastic OS=Arabidopsis thaliana GN=CLPC1 PE=1 SV=1	NA	chaperone protein ClpC2, chloroplastic-like; K03696 ATP-dependent Clp protease ATP-binding subunit ClpC (A)
evm.model.000005F.519	BnaA02g30910D [Brassica napus]	NA	NA	NA
evm.model.000138F.33	BnaC02g48000D, partial [Brassica napus]	PLASMODESMATA CALLOSE-BINDING PROTEIN 3 OS=Arabidopsis thaliana GN=PDCB3 PE=1 SV=1	NA	hypothetical protein; K19891 glucan endo-1,3-beta-glucosidase 1/2/3 [EC:3.2.1.39] (A)
evm.model.000000F.1316	PREDICTED: radical S-adenosyl methionine domain-containing protein 1, mitochondrial [Brassica rapa]	Oxygen-independent coproporphyrinogen-III oxidase-like protein sll1917 OS=Synechocystis sp. (strain PCC 6803 / Kazusa) GN=sll1917 PE=2 SV=1	NA	radical S-adenosyl methionine domain-containing protein 1, mitochondrial; K02495 oxygen-independent coproporphyrinogen III oxidase [EC:1.3.99.22] (A)
evm.model.000166F.18	BnaC05g20520D [Brassica napus]	Protein decapping 5 OS=Arabidopsis thaliana GN=DCP5 PE=1 SV=1	NA	hypothetical protein; K18749 protein LSM14 (A)
evm.model.000000F.395	NA	NA	NA	NA
evm.model.000150F.87	expressed protein [Arabidopsis thaliana]	NA	NA	TOR kinase binding protein; K08266 G protein beta subunit-like (A)
evm.model.000103F.184	BnaC01g18770D [Brassica napus]	NA	NA	25S rRNA (cytosine-C(5))-methyltransferase nop2-like; K14835 ribosomal RNA methyltransferase Nop2 [EC:2.1.1.-] (A)
evm.model.000012F.113	BnaC09g07680D [Brassica napus]	Probable disease resistance protein At5g66890 OS=Arabidopsis thaliana GN=At5g66890 PE=3 SV=1	Molecular Function: protein binding (GO:0005515)	hypothetical protein; K19613 leucine-rich repeat protein SHOC2 (A)
evm.model.000000F.34	BnaC04g43700D [Brassica napus]	Pre-mRNA-processing factor 19 homolog 2 OS=Arabidopsis thaliana GN=PRP19B PE=1 SV=3	NA	pre-mRNA-processing factor 19 homolog 2; K10599 pre-mRNA-processing factor 19 [EC:2.3.2.27] (A)
evm.model.000023F.434	BnaC03g10880D [Brassica napus]	Glycine cleavage system H protein 2, mitochondrial OS=Arabidopsis thaliana GN=GDH2 PE=2 SV=1	Cellular Component: glycine cleavage complex (GO:0005960),Biological Process: glycine catabolic process (GO:0006546)	glycine cleavage system H protein 2, mitochondrial; K02437 glycine cleavage system H protein (A)
evm.model.000038F.320	PREDICTED: HVA22-like protein j [Brassica rapa]	HVA22-like protein j OS=Arabidopsis thaliana GN=HVA22J PE=2 SV=2	NA	HVA22-like protein j; K17338 receptor expression-enhancing protein 1/2/3/4 (A)
evm.model.000187F.62	PREDICTED: calmodulin-like protein 5 [Brassica rapa]	Calmodulin-like protein 5 OS=Arabidopsis thaliana GN=CML5 PE=2 SV=2	Molecular Function: calcium ion binding (GO:0005509)	calmodulin-like protein 5; K13448 calcium-binding protein CML (A)
evm.model.000014F.115	BnaA10g16210D [Brassica napus]	NA	NA	NA
evm.model.000187F.103	BnaC03g72720D [Brassica napus]	UDP-glycosyltransferase 74F2 OS=Arabidopsis thaliana GN=UGT74F2 PE=1 SV=1	Biological Process: metabolic process (GO:0008152),Molecular Function: transferase activity, transferring hexosyl groups (GO:0016758)	hypothetical protein; K13691 pathogen-inducible salicylic acid glucosyltransferase [EC:2.4.1.-] (A)
evm.model.000039F.248	NA	NA	NA	NA
evm.model.000104F.42	BnaC08g33690D [Brassica napus]	Carotenoid 9,10(9',10')-cleavage dioxygenase 1 OS=Arabidopsis thaliana GN=CCD1 PE=1 SV=2	NA	carotenoid 9,10(9',10')-cleavage dioxygenase 1-like; K11159 carotenoid cleavage dioxygenase (A)
evm.model.000068F.181	BnaC03g41400D [Brassica napus]	Cytochrome P450 705A20 OS=Arabidopsis thaliana GN=CYP705A20 PE=2 SV=1	Molecular Function: iron ion binding (GO:0005506),Molecular Function: electron carrier activity (GO:0009055),Molecular Function: oxidoreductase activity, acting on paired donors, with incorporation or reduction of molecular oxygen (GO:0016705),Molecular Function: heme binding (GO:0020037),Biological Process: oxidation-reduction process (GO:0055114)	cytochrome P450 705A5-like; K00517 [EC:1.14.-.-] (A)
evm.model.000009F.390	BnaC03g36320D [Brassica napus]	Uncharacterized protein At5g01610 OS=Arabidopsis thaliana GN=At5g01610 PE=1 SV=1	NA	NA
evm.model.000084F.227	PREDICTED: probable ubiquitin-conjugating enzyme E2 25 [Brassica rapa]	Probable ubiquitin-conjugating enzyme E2 25 OS=Arabidopsis thaliana GN=UBC25 PE=2 SV=1	NA	putative ubiquitin-conjugating enzyme E2 38; K10581 ubiquitin-conjugating enzyme E2 O [EC:2.3.2.24] (A)
evm.model.000068F.205	BnaC05g32810D [Brassica napus]	Cytosolic Fe-S cluster assembly factor NBP35 OS=Arabidopsis thaliana GN=NBP35 PE=1 SV=1	NA	NA
evm.model.000068F.61	PREDICTED: phospholipase D gamma 1-like [Brassica rapa]	Phospholipase D gamma 2 OS=Arabidopsis thaliana GN=PLDGAMMA2 PE=1 SV=3	Molecular Function: catalytic activity (GO:0003824),Biological Process: metabolic process (GO:0008152)	phospholipase D gamma 1-like; K01115 phospholipase D1/2 [EC:3.1.4.4] (A)
evm.model.000048F.122	BnaC03g44700D [Brassica napus]	Beta-glucosidase 11 OS=Arabidopsis thaliana GN=BGLU11 PE=2 SV=2	Molecular Function: hydrolase activity, hydrolyzing O-glycosyl compounds (GO:0004553),Biological Process: carbohydrate metabolic process (GO:0005975)	beta-glucosidase 4-like; K01188 beta-glucosidase [EC:3.2.1.21] (A)
evm.model.000084F.191	BnaC03g39360D [Brassica napus]	NA	NA	NA
evm.model.000090F.189	BnaC03g47760D [Brassica napus]	Glutathione S-transferase F4 OS=Arabidopsis thaliana GN=GSTF4 PE=2 SV=1	Molecular Function: protein binding (GO:0005515)	glutathione S-transferase F4-like; K00799 glutathione S-transferase [EC:2.5.1.18] (A)
evm.model.000078F.227	PREDICTED: putative F-box protein At3g22650 [Camelina sativa]	Putative F-box protein At3g22650 OS=Arabidopsis thaliana GN=At3g22650 PE=4 SV=1	NA	NA
evm.model.000136F.2	NA	NA	NA	NA
evm.model.000079F.175	NA	NA	NA	NA
evm.model.000271F.6	BnaA06g19820D [Brassica napus]	Probable L-type lectin-domain containing receptor kinase I.6 OS=Arabidopsis thaliana GN=LECRK16 PE=2 SV=1	Molecular Function: protein kinase activity (GO:0004672),Molecular Function: ATP binding (GO:0005524),Biological Process: protein phosphorylation (GO:0006468)	L-type lectin-domain containing receptor kinase I.9-like; K04730 interleukin-1 receptor-associated kinase 1 [EC:2.7.11.1] (A)
evm.model.000079F.138	BnaA07g10970D [Brassica napus]	NA	NA	NA
evm.model.000067F.66	BnaCnng04930D [Brassica napus]	NA	NA	NA
evm.model.000004F.639	BnaC03g56500D [Brassica napus]	NA	NA	NA
evm.model.000114F.80	BnaC01g31670D [Brassica napus]	OTU domain-containing protein DDB_G0284757 OS=Dictyostelium discoideum GN=DDB_G0284757 PE=3 SV=2	NA	abnormal spindle-like microcephaly-associated protein; K16743 abnormal spindle-like microcephaly-associated protein (A)
evm.model.000117F.147	BnaCnng39960D [Brassica napus]	Nuclear pore complex protein NUP58 OS=Arabidopsis thaliana GN=NUP58 PE=1 SV=1	NA	nuclear pore complex protein NUP58-like; K14307 nucleoporin p58/p45 (A)
evm.model.000117F.152	PREDICTED: methionine aminopeptidase 1D, chloroplastic/mitochondrial [Brassica rapa]	Methionine aminopeptidase 1D, chloroplastic/mitochondrial OS=Arabidopsis thaliana GN=MAP1D PE=2 SV=1	NA	methionine aminopeptidase 1D, chloroplastic/mitochondrial; K01265 methionyl aminopeptidase [EC:3.4.11.18] (A)
evm.model.000062F.91	NA	NA	NA	NA
evm.model.000117F.96	NA	NA	NA	NA
evm.model.000124F.136	BnaC05g50460D [Brassica napus]	B3 domain-containing transcription factor LEC2 OS=Arabidopsis thaliana GN=LEC2 PE=2 SV=1	NA	NA
evm.model.000044F.2	NA	NA	NA	NA
evm.model.000181F.34	PREDICTED: growth-regulating factor 6 [Brassica rapa]	Growth-regulating factor 6 OS=Arabidopsis thaliana GN=GRF6 PE=2 SV=2	Molecular Function: ATP binding (GO:0005524),Cellular Component: nucleus (GO:0005634),Biological Process: regulation of transcription, DNA-dependent (GO:0006355),Molecular Function: hydrolase activity, acting on acid anhydrides, in phosphorus-containing anhydrides (GO:0016818)	NA
evm.model.000157F.14	PREDICTED: uncharacterized protein LOC103850317 [Brassica rapa]	NA	NA	NA
evm.model.000117F.29	BnaC03g62680D [Brassica napus]	NA	NA	NA
evm.model.000044F.184	BnaC03g63630D [Brassica napus]	Multiple organellar RNA editing factor 1, mitochondrial OS=Arabidopsis thaliana GN=MORF1 PE=1 SV=1	NA	uncharacterized LOC105166581; K00655 1-acyl-sn-glycerol-3-phosphate acyltransferase [EC:2.3.1.51] (A)
evm.model.000044F.127	BnaC03g64110D [Brassica napus]	Transmembrane protein 184B OS=Mus musculus GN=Tmem184b PE=2 SV=1	NA	NA
evm.model.000014F.298	PREDICTED: trafficking protein particle complex subunit 1-like [Brassica rapa]	Trafficking protein particle complex subunit 1 OS=Rattus norvegicus GN=Trappc1 PE=2 SV=1	Cellular Component: cis-Golgi network (GO:0005801),Biological Process: ER to Golgi vesicle-mediated transport (GO:0006888)	sybindin-like family domain-containing protein; K13345 peroxin-12 (A)
evm.model.000000F.300	PREDICTED: protein HOTHEAD-like [Brassica rapa]	Protein HOTHEAD OS=Arabidopsis thaliana GN=HTH PE=1 SV=1	Molecular Function: oxidoreductase activity, acting on CH-OH group of donors (GO:0016614),Molecular Function: flavin adenine dinucleotide binding (GO:0050660),Biological Process: oxidation-reduction process (GO:0055114)	hypothetical protein; K00108 choline dehydrogenase [EC:1.1.99.1] (A)
evm.model.000043F.356	BnaC03g73090D [Brassica napus]	NA	NA	NA
evm.model.000013F.25	BnaC03g74710D [Brassica napus]	Protein C2-DOMAIN ABA-RELATED 11 OS=Arabidopsis thaliana GN=CAR11 PE=2 SV=1	Molecular Function: protein binding (GO:0005515)	uncharacterized LOC100381421; K12486 stromal membrane-associated protein (A)
evm.model.000136F.118	BnaC03g75180D [Brassica napus]	NA	NA	NA
evm.model.000062F.46	PREDICTED: CBL-interacting serine/threonine-protein kinase 23-like [Brassica rapa]	CBL-interacting serine/threonine-protein kinase 23 OS=Arabidopsis thaliana GN=CIPK23 PE=1 SV=1	Molecular Function: protein kinase activity (GO:0004672),Molecular Function: ATP binding (GO:0005524),Biological Process: protein phosphorylation (GO:0006468),Biological Process: signal transduction (GO:0007165)	CBL-interacting protein kinase 23; K07198 5'-AMP-activated protein kinase, catalytic alpha subunit [EC:2.7.11.11] (A)
evm.model.000123F.120	NA	NA	NA	NA
evm.model.000123F.119	NA	NA	NA	NA
evm.model.000123F.117	NA	NA	NA	NA
evm.model.000102F.6	BnaC04g06120D [Brassica napus]	NA	NA	NA
evm.model.000262F.49	BnaC05g44110D [Brassica napus]	Uncharacterized protein At1g04910 OS=Arabidopsis thaliana GN=At1g04910 PE=2 SV=1	NA	NA
evm.model.000037F.23	BnaA09g41240D [Brassica napus]	Protein GLUTAMINE DUMPER 4 OS=Arabidopsis thaliana GN=GDU4 PE=2 SV=1	NA	NA
evm.model.000262F.80	BnaC04g10000D [Brassica napus]	Mitogen-activated protein kinase 15 OS=Arabidopsis thaliana GN=MPK15 PE=1 SV=3	Molecular Function: protein kinase activity (GO:0004672),Molecular Function: ATP binding (GO:0005524),Biological Process: protein phosphorylation (GO:0006468)	mitogen-activated protein kinase 8-like; K04371 mitogen-activated protein kinase 1/3 [EC:2.7.11.24] (A)
evm.model.000262F.64	BnaA06g12330D [Brassica napus]	Mitogen-activated protein kinase 15 OS=Arabidopsis thaliana GN=MPK15 PE=1 SV=3	Molecular Function: protein kinase activity (GO:0004672),Molecular Function: ATP binding (GO:0005524),Biological Process: protein phosphorylation (GO:0006468)	mitogen-activated protein kinase 8-like; K04371 mitogen-activated protein kinase 1/3 [EC:2.7.11.24] (A)
evm.model.000108F.124	BnaC04g11700D [Brassica napus]	NA	NA	NA
evm.model.000025F.303	PREDICTED: uncharacterized protein LOC103827807 [Brassica rapa]	NA	NA	NA
evm.model.000021F.97	BnaC04g16190D [Brassica napus]	Probable glucuronoxylan glucuronosyltransferase IRX7 OS=Arabidopsis thaliana GN=IRX7 PE=2 SV=1	NA	probable glycosyltransferase At5g20260; K18789 xylogalacturonan beta-1,3-xylosyltransferase [EC:2.4.2.41] (A)
evm.model.000021F.298	BnaC04g18020D [Brassica napus]	NA	NA	NA
evm.model.000094F.24	BnaC04g18170D [Brassica napus]	CASP-like protein 4C1 OS=Arabidopsis thaliana GN=At3g55390 PE=2 SV=1	NA	NA
evm.model.000142F.43	BnaC04g18760D [Brassica napus]	Terpenoid synthase 29 OS=Arabidopsis thaliana GN=TPS29 PE=2 SV=2	Molecular Function: magnesium ion binding (GO:0000287),Biological Process: metabolic process (GO:0008152),Molecular Function: terpene synthase activity (GO:0010333),Molecular Function: lyase activity (GO:0016829)	hypothetical protein; K15799 (+)-alpha-barbatene/beta-chamigrene/thujopsene synthase [EC:4.2.3.69 4.2.3.78 4.2.3.79] (A)
evm.model.000028F.319	BnaC03g06710D [Brassica napus]	Paired amphipathic helix protein Sin3-like 2 OS=Arabidopsis thaliana GN=SNL2 PE=1 SV=2	Cellular Component: nucleus (GO:0005634),Biological Process: regulation of transcription, DNA-dependent (GO:0006355)	paired amphipathic helix protein Sin3-like 2; K11644 paired amphipathic helix protein Sin3a (A)
evm.model.000142F.17	BnaC04g18510D [Brassica napus]	U-box domain-containing protein 19 OS=Arabidopsis thaliana GN=PUB19 PE=2 SV=1	Cellular Component: ubiquitin ligase complex (GO:0000151),Molecular Function: ubiquitin-protein ligase activity (GO:0004842),Biological Process: protein ubiquitination (GO:0016567)	NA
evm.model.000142F.60	BnaC04g18590D [Brassica napus]	NA	NA	NA
evm.model.000024F.318	BnaC04g23120D [Brassica napus]	Solute carrier family 35 member F1 OS=Mus musculus GN=Slc35f1 PE=2 SV=1	Biological Process: transport (GO:0006810),Cellular Component: integral to membrane (GO:0016021)	solute carrier family 35 member F1-like; K15287 solute carrier family 35, member F1/2 (A)
evm.model.000054F.121	PREDICTED: proteasome subunit beta type-1-like [Brassica rapa]	Proteasome subunit beta type-1 OS=Arabidopsis thaliana GN=PBF1 PE=1 SV=2	NA	proteasome subunit beta type-1-like; K02732 20S proteasome subunit beta 6 [EC:3.4.25.1] (A)
evm.model.000019F.363	BnaC04g25590D [Brassica napus]	NA	NA	NA
evm.model.000097F.4	BnaC03g76440D [Brassica napus]	Alkane hydroxylase MAH1 OS=Arabidopsis thaliana GN=CYP96A15 PE=2 SV=1	NA	hypothetical protein; K15405 midchain alkane hydroxylase (A)
evm.model.000010F.239	BnaA06g22760D [Brassica napus]	NA	NA	NA
evm.model.000024F.200	BnaC04g24300D [Brassica napus]	DNA helicase INO80 OS=Arabidopsis thaliana GN=INO80 PE=2 SV=2	Molecular Function: hydrolase activity, acting on acid anhydrides (GO:0016817)	DNA helicase INO80-like; K11665 DNA helicase INO80 [EC:3.6.4.12] (A)
evm.model.000059F.99	BnaC07g21220D [Brassica napus]	Receptor-like kinase TMK3 OS=Arabidopsis thaliana GN=TMK3 PE=2 SV=1	Molecular Function: protein binding (GO:0005515)	leucine-rich repeat family protein; K00924 [EC:2.7.1.-] (A)
evm.model.000144F.131	structural maintenance of chromosomes (SMC) - like protein [Arabidopsis thaliana]	Structural maintenance of chromosomes protein 1 OS=Arabidopsis thaliana GN=SMC1 PE=2 SV=2	NA	TTN8; structural maintenance of chromosomes 1; K06636 structural maintenance of chromosome 1 (A)
evm.model.000034F.229	BnaC04g32190D [Brassica napus]	NA	NA	NA
evm.model.000315F.9	hypothetical protein EUTSA_v10022958mg, partial [Eutrema salsugineum]	NA	NA	calmodulin-interacting protein 111-like; K08900 mitochondrial chaperone BCS1 (A)
evm.model.001063F.4	BnaC04g35050D [Brassica napus]	NA	NA	NA
evm.model.000326F.24	BnaC03g76300D [Brassica napus]	F-box/LRR-repeat protein At3g60040 OS=Arabidopsis thaliana GN=At3g60040 PE=2 SV=1	NA	putative pirin-like protein At3g59260; K06911 uncharacterized protein (A)
evm.model.000101F.117	BnaC04g29650D [Brassica napus]	Eukaryotic translation initiation factor isoform 4E OS=Arabidopsis thaliana GN=EIF(ISO)4E PE=1 SV=2	Molecular Function: RNA binding (GO:0003723),Molecular Function: translation initiation factor activity (GO:0003743),Cellular Component: cytoplasm (GO:0005737),Biological Process: translational initiation (GO:0006413)	eukaryotic translation initiation factor isoform 4E-like; K03259 translation initiation factor 4E (A)
evm.model.000034F.364	NA	NA	NA	NA
evm.model.000224F.35	BnaC04g40600D [Brassica napus]	Mitochondrial import inner membrane translocase subunit TIM10 OS=Arabidopsis thaliana GN=TIM10 PE=1 SV=1	Biological Process: protein import into mitochondrial inner membrane (GO:0045039)	mitochondrial import inner membrane translocase subunit TIM10; K17778 mitochondrial import inner membrane translocase subunit TIM10 (A)
evm.model.000007F.202	PREDICTED: probable LRR receptor-like serine/threonine-protein kinase At4g31250 [Brassica rapa]	Probable LRR receptor-like serine/threonine-protein kinase At4g31250 OS=Arabidopsis thaliana GN=At4g31250 PE=2 SV=1	Molecular Function: protein kinase activity (GO:0004672),Molecular Function: ATP binding (GO:0005524),Biological Process: protein phosphorylation (GO:0006468)	pollen receptor-like kinase 2; K04730 interleukin-1 receptor-associated kinase 1 [EC:2.7.11.1] (A)
evm.model.000043F.446	BnaC04g46700D [Brassica napus]	NA	NA	NA
evm.model.000043F.271	BnaC04g48120D [Brassica napus]	Squamosa promoter-binding-like protein 9 OS=Arabidopsis thaliana GN=SPL9 PE=2 SV=2	Molecular Function: DNA binding (GO:0003677),Cellular Component: nucleus (GO:0005634)	NA
evm.model.000310F.44	BnaAnng33420D [Brassica napus]	NA	NA	NA
evm.model.000159F.207	NA	NA	NA	NA
evm.model.000159F.63	NA	NA	NA	NA
evm.model.000017F.687	BnaC05g07110D [Brassica napus]	Disease resistance-like protein CSA1 OS=Arabidopsis thaliana GN=CSA1 PE=3 SV=1	Molecular Function: protein binding (GO:0005515),Biological Process: signal transduction (GO:0007165)	hypothetical protein; K16226 disease resistance protein RPS4 (A)
evm.model.000249F.11	NA	NA	NA	NA
evm.model.000004F.786	PREDICTED: tryptophan synthase beta chain 1-like isoform X1 [Brassica rapa]	Tryptophan synthase beta chain 2, chloroplastic OS=Camptotheca acuminata GN=TSB PE=2 SV=1	Molecular Function: tryptophan synthase activity (GO:0004834),Biological Process: tryptophan metabolic process (GO:0006568)	tryptophan synthase beta chain 2, chloroplastic-like; K01696 tryptophan synthase beta chain [EC:4.2.1.20] (A)
evm.model.000409F.6	BnaC03g61920D [Brassica napus]	NA	NA	NA
evm.model.000299F.1	BnaC05g13760D [Brassica napus]	Transcription factor GTE5, chloroplastic OS=Arabidopsis thaliana GN=GTE5 PE=1 SV=1	Molecular Function: protein binding (GO:0005515)	transcription factor GTE7-like; K11721 bromodomain-containing protein 3 (A)
evm.model.000117F.141	PREDICTED: phenolic glucoside malonyltransferase 2-like [Brassica rapa]	Phenolic glucoside malonyltransferase 2 OS=Arabidopsis thaliana GN=PMAT2 PE=1 SV=1	Molecular Function: transferase activity, transferring acyl groups other than amino-acyl groups (GO:0016747)	AACT1; anthocyanin 5-aromatic acyltransferase 1; K14329 agmatine coumaroyltransferase [EC:2.3.1.64 2.3.1.-] (A)
evm.model.000087F.60	BnaA09g39460D [Brassica napus]	Uncharacterized membrane protein YuiD OS=Bacillus subtilis (strain 168) GN=yuiD PE=4 SV=1	NA	hypothetical protein; K09775 uncharacterized protein (A)
evm.model.000006F.260	PREDICTED: uncharacterized protein LOC103840218 [Brassica rapa]	Probable ribosomal protein S11, mitochondrial OS=Arabidopsis thaliana GN=NFD3 PE=2 SV=1	Molecular Function: structural constituent of ribosome (GO:0003735),Cellular Component: ribosome (GO:0005840),Biological Process: translation (GO:0006412)	ribosomal protein S11, mitochondrial; K02948 small subunit ribosomal protein S11 (A)
evm.model.000164F.54	NA	NA	NA	NA
evm.model.000166F.112	PREDICTED: LOW QUALITY PROTEIN: tetratricopeptide repeat protein 38 [Brassica rapa]	NA	NA	NA
evm.model.000101F.26	BnaA10g02940D [Brassica napus]	TBC1 domain family member 13 OS=Homo sapiens GN=TBC1D13 PE=1 SV=3	NA	NA
evm.model.000066F.105	BnaA10g12300D [Brassica napus]	Pumilio homolog 18 OS=Arabidopsis thaliana GN=APUM18 PE=2 SV=1	NA	putative pumilio homolog 19; K17943 pumilio RNA-binding family (A)
evm.model.000035F.60	BnaC05g25910D [Brassica napus]	NA	NA	NA
evm.model.000142F.55	BnaCnng17640D [Brassica napus]	Multiple organellar RNA editing factor 9, chloroplastic OS=Arabidopsis thaliana GN=MORF9 PE=1 SV=1	NA	WD repeat-containing protein 75; K14552 NET1-associated nuclear protein 1 (U3 small nucleolar RNA-associated protein 17) (A)
evm.model.000035F.99	BnaA05g17470D [Brassica napus]	1,4-dihydroxy-2-naphthoyl-CoA thioesterase 1 OS=Arabidopsis thaliana GN=DHNAT1 PE=1 SV=1	NA	NA
evm.model.000035F.71	hypothetical protein CARUB_v10012239mg [Capsella rubella]	Terpenoid synthase 28 OS=Arabidopsis thaliana GN=TPS28 PE=2 SV=1	Molecular Function: magnesium ion binding (GO:0000287),Biological Process: metabolic process (GO:0008152),Molecular Function: terpene synthase activity (GO:0010333),Molecular Function: lyase activity (GO:0016829)	sesquiterpene synthase; K15799 (+)-alpha-barbatene/beta-chamigrene/thujopsene synthase [EC:4.2.3.69 4.2.3.78 4.2.3.79] (A)
[truncated: 720 more rows]
