# Supplementary material for: Draft genome sequence of cauliflower (Brassica oleracea L. var. botrytis) provides new insights into the C genome in Brassica species
Source: Hortic Res. 2019 Jul 1;6:82. doi: 10.1038/s41438-019-0164-0 (PMC6804732; doi:10.1038/s41438-019-0164-0)
Supplement: Supplementary file 4 — Table S17 [file 41438_2019_164_MOESM4_ESM.xlsx]

## Sheet: Sheet1
Table S17 Expanded genes in cauliflower
gene.id	NR_annotation	Swissprot_annotation	IPRSCAN_annotation	KEGG_annotation
evm.model.000096F.259	senescence-associated protein [Medicago truncatula]	Putative uncharacterized protein ART2 OS=Saccharomyces cerevisiae (strain ATCC 204508 / S288c) GN=ART2 PE=5 SV=1	NA	olfactory receptor 142-like; K04257 olfactory receptor (A)
evm.model.000096F.264	senescence-associated protein [Medicago truncatula]	Putative uncharacterized protein ART2 OS=Saccharomyces cerevisiae (strain ATCC 204508 / S288c) GN=ART2 PE=5 SV=1	NA	olfactory receptor 142-like; K04257 olfactory receptor (A)
evm.model.000098F.121	senescence-associated protein [Medicago truncatula]	Putative uncharacterized protein ART2 OS=Saccharomyces cerevisiae (strain ATCC 204508 / S288c) GN=ART2 PE=5 SV=1	NA	olfactory receptor 142-like; K04257 olfactory receptor (A)
evm.model.000100F.140	senescence-associated protein [Medicago truncatula]	Putative uncharacterized protein ART2 OS=Saccharomyces cerevisiae (strain ATCC 204508 / S288c) GN=ART2 PE=5 SV=1	NA	olfactory receptor 142-like; K04257 olfactory receptor (A)
evm.model.000100F.144	senescence-associated protein [Medicago truncatula]	Putative uncharacterized protein ART2 OS=Saccharomyces cerevisiae (strain ATCC 204508 / S288c) GN=ART2 PE=5 SV=1	NA	olfactory receptor 142-like; K04257 olfactory receptor (A)
evm.model.000235F.34	senescence-associated protein [Medicago truncatula]	Putative uncharacterized protein ART2 OS=Saccharomyces cerevisiae (strain ATCC 204508 / S288c) GN=ART2 PE=5 SV=1	NA	olfactory receptor 142-like; K04257 olfactory receptor (A)
evm.model.000349F.11	senescence-associated protein [Medicago truncatula]	Putative uncharacterized protein ART2 OS=Saccharomyces cerevisiae (strain ATCC 204508 / S288c) GN=ART2 PE=5 SV=1	NA	olfactory receptor 142-like; K04257 olfactory receptor (A)
evm.model.000349F.17	senescence-associated protein [Medicago truncatula]	Putative uncharacterized protein ART2 OS=Saccharomyces cerevisiae (strain ATCC 204508 / S288c) GN=ART2 PE=5 SV=1	NA	olfactory receptor 142-like; K04257 olfactory receptor (A)
evm.model.000349F.21	senescence-associated protein [Medicago truncatula]	Putative uncharacterized protein ART2 OS=Saccharomyces cerevisiae (strain ATCC 204508 / S288c) GN=ART2 PE=5 SV=1	NA	olfactory receptor 142-like; K04257 olfactory receptor (A)
evm.model.000349F.25	senescence-associated protein [Medicago truncatula]	Putative uncharacterized protein ART2 OS=Saccharomyces cerevisiae (strain ATCC 204508 / S288c) GN=ART2 PE=5 SV=1	NA	olfactory receptor 142-like; K04257 olfactory receptor (A)
evm.model.000349F.32	senescence-associated protein [Medicago truncatula]	Putative uncharacterized protein ART2 OS=Saccharomyces cerevisiae (strain ATCC 204508 / S288c) GN=ART2 PE=5 SV=1	NA	olfactory receptor 142-like; K04257 olfactory receptor (A)
evm.model.000349F.36	senescence-associated protein [Medicago truncatula]	Putative uncharacterized protein ART2 OS=Saccharomyces cerevisiae (strain ATCC 204508 / S288c) GN=ART2 PE=5 SV=1	NA	olfactory receptor 142-like; K04257 olfactory receptor (A)
evm.model.000349F.3	senescence-associated protein [Medicago truncatula]	Putative uncharacterized protein ART2 OS=Saccharomyces cerevisiae (strain ATCC 204508 / S288c) GN=ART2 PE=5 SV=1	NA	olfactory receptor 142-like; K04257 olfactory receptor (A)
evm.model.000349F.40	senescence-associated protein [Medicago truncatula]	Putative uncharacterized protein ART2 OS=Saccharomyces cerevisiae (strain ATCC 204508 / S288c) GN=ART2 PE=5 SV=1	NA	olfactory receptor 142-like; K04257 olfactory receptor (A)
evm.model.000349F.44	senescence-associated protein [Medicago truncatula]	Putative uncharacterized protein ART2 OS=Saccharomyces cerevisiae (strain ATCC 204508 / S288c) GN=ART2 PE=5 SV=1	NA	olfactory receptor 142-like; K04257 olfactory receptor (A)
evm.model.000349F.7	senescence-associated protein [Medicago truncatula]	Putative uncharacterized protein ART2 OS=Saccharomyces cerevisiae (strain ATCC 204508 / S288c) GN=ART2 PE=5 SV=1	NA	olfactory receptor 142-like; K04257 olfactory receptor (A)
evm.model.000381F.12	senescence-associated protein [Medicago truncatula]	Putative uncharacterized protein ART2 OS=Saccharomyces cerevisiae (strain ATCC 204508 / S288c) GN=ART2 PE=5 SV=1	NA	olfactory receptor 142-like; K04257 olfactory receptor (A)
evm.model.000381F.18	senescence-associated protein [Medicago truncatula]	Putative uncharacterized protein ART2 OS=Saccharomyces cerevisiae (strain ATCC 204508 / S288c) GN=ART2 PE=5 SV=1	NA	olfactory receptor 142-like; K04257 olfactory receptor (A)
evm.model.000381F.1	senescence-associated protein [Medicago truncatula]	Putative uncharacterized protein ART2 OS=Saccharomyces cerevisiae (strain ATCC 204508 / S288c) GN=ART2 PE=5 SV=1	NA	olfactory receptor 142-like; K04257 olfactory receptor (A)
evm.model.000381F.24	senescence-associated protein [Medicago truncatula]	Putative uncharacterized protein ART2 OS=Saccharomyces cerevisiae (strain ATCC 204508 / S288c) GN=ART2 PE=5 SV=1	NA	olfactory receptor 142-like; K04257 olfactory receptor (A)
evm.model.000381F.28	senescence-associated protein [Medicago truncatula]	Putative uncharacterized protein ART2 OS=Saccharomyces cerevisiae (strain ATCC 204508 / S288c) GN=ART2 PE=5 SV=1	NA	olfactory receptor 142-like; K04257 olfactory receptor (A)
evm.model.000381F.5	senescence-associated protein [Medicago truncatula]	Putative uncharacterized protein ART2 OS=Saccharomyces cerevisiae (strain ATCC 204508 / S288c) GN=ART2 PE=5 SV=1	NA	olfactory receptor 142-like; K04257 olfactory receptor (A)
evm.model.000381F.8	senescence-associated protein [Medicago truncatula]	Putative uncharacterized protein ART2 OS=Saccharomyces cerevisiae (strain ATCC 204508 / S288c) GN=ART2 PE=5 SV=1	NA	olfactory receptor 142-like; K04257 olfactory receptor (A)
evm.model.000385F.11	senescence-associated protein [Medicago truncatula]	Putative uncharacterized protein ART2 OS=Saccharomyces cerevisiae (strain ATCC 204508 / S288c) GN=ART2 PE=5 SV=1	NA	olfactory receptor 142-like; K04257 olfactory receptor (A)
evm.model.000385F.16	senescence-associated protein [Medicago truncatula]	Putative uncharacterized protein ART2 OS=Saccharomyces cerevisiae (strain ATCC 204508 / S288c) GN=ART2 PE=5 SV=1	NA	olfactory receptor 142-like; K04257 olfactory receptor (A)
evm.model.000385F.23	senescence-associated protein [Medicago truncatula]	Putative uncharacterized protein ART2 OS=Saccharomyces cerevisiae (strain ATCC 204508 / S288c) GN=ART2 PE=5 SV=1	NA	olfactory receptor 142-like; K04257 olfactory receptor (A)
evm.model.000385F.27	senescence-associated protein [Medicago truncatula]	Putative uncharacterized protein ART2 OS=Saccharomyces cerevisiae (strain ATCC 204508 / S288c) GN=ART2 PE=5 SV=1	NA	olfactory receptor 142-like; K04257 olfactory receptor (A)
evm.model.000385F.3	senescence-associated protein [Medicago truncatula]	Putative uncharacterized protein ART2 OS=Saccharomyces cerevisiae (strain ATCC 204508 / S288c) GN=ART2 PE=5 SV=1	NA	olfactory receptor 142-like; K04257 olfactory receptor (A)
evm.model.000385F.8	senescence-associated protein [Medicago truncatula]	Putative uncharacterized protein ART2 OS=Saccharomyces cerevisiae (strain ATCC 204508 / S288c) GN=ART2 PE=5 SV=1	NA	olfactory receptor 142-like; K04257 olfactory receptor (A)
evm.model.000451F.17	senescence-associated protein [Medicago truncatula]	Putative uncharacterized protein ART2 OS=Saccharomyces cerevisiae (strain ATCC 204508 / S288c) GN=ART2 PE=5 SV=1	NA	olfactory receptor 142-like; K04257 olfactory receptor (A)
evm.model.000451F.21	senescence-associated protein [Medicago truncatula]	Putative uncharacterized protein ART2 OS=Saccharomyces cerevisiae (strain ATCC 204508 / S288c) GN=ART2 PE=5 SV=1	NA	olfactory receptor 142-like; K04257 olfactory receptor (A)
evm.model.000451F.6	senescence-associated protein [Medicago truncatula]	Putative uncharacterized protein ART2 OS=Saccharomyces cerevisiae (strain ATCC 204508 / S288c) GN=ART2 PE=5 SV=1	NA	olfactory receptor 142-like; K04257 olfactory receptor (A)
evm.model.000452F.11	senescence-associated protein [Medicago truncatula]	Putative uncharacterized protein ART2 OS=Saccharomyces cerevisiae (strain ATCC 204508 / S288c) GN=ART2 PE=5 SV=1	NA	olfactory receptor 142-like; K04257 olfactory receptor (A)
evm.model.000452F.14	senescence-associated protein [Medicago truncatula]	Putative uncharacterized protein ART2 OS=Saccharomyces cerevisiae (strain ATCC 204508 / S288c) GN=ART2 PE=5 SV=1	NA	olfactory receptor 142-like; K04257 olfactory receptor (A)
evm.model.000452F.18	senescence-associated protein [Medicago truncatula]	Putative uncharacterized protein ART2 OS=Saccharomyces cerevisiae (strain ATCC 204508 / S288c) GN=ART2 PE=5 SV=1	NA	olfactory receptor 142-like; K04257 olfactory receptor (A)
evm.model.000452F.22	senescence-associated protein [Medicago truncatula]	Putative uncharacterized protein ART2 OS=Saccharomyces cerevisiae (strain ATCC 204508 / S288c) GN=ART2 PE=5 SV=1	NA	olfactory receptor 142-like; K04257 olfactory receptor (A)
evm.model.000452F.3	senescence-associated protein [Medicago truncatula]	Putative uncharacterized protein ART2 OS=Saccharomyces cerevisiae (strain ATCC 204508 / S288c) GN=ART2 PE=5 SV=1	NA	olfactory receptor 142-like; K04257 olfactory receptor (A)
evm.model.000452F.7	senescence-associated protein [Medicago truncatula]	Putative uncharacterized protein ART2 OS=Saccharomyces cerevisiae (strain ATCC 204508 / S288c) GN=ART2 PE=5 SV=1	NA	olfactory receptor 142-like; K04257 olfactory receptor (A)
evm.model.000482F.10	senescence-associated protein [Medicago truncatula]	Putative uncharacterized protein ART2 OS=Saccharomyces cerevisiae (strain ATCC 204508 / S288c) GN=ART2 PE=5 SV=1	NA	olfactory receptor 142-like; K04257 olfactory receptor (A)
evm.model.000482F.14	senescence-associated protein [Medicago truncatula]	Putative uncharacterized protein ART2 OS=Saccharomyces cerevisiae (strain ATCC 204508 / S288c) GN=ART2 PE=5 SV=1	NA	olfactory receptor 142-like; K04257 olfactory receptor (A)
evm.model.000482F.18	senescence-associated protein [Medicago truncatula]	Putative uncharacterized protein ART2 OS=Saccharomyces cerevisiae (strain ATCC 204508 / S288c) GN=ART2 PE=5 SV=1	NA	olfactory receptor 142-like; K04257 olfactory receptor (A)
evm.model.000483F.12	senescence-associated protein [Medicago truncatula]	Putative uncharacterized protein ART2 OS=Saccharomyces cerevisiae (strain ATCC 204508 / S288c) GN=ART2 PE=5 SV=1	NA	olfactory receptor 142-like; K04257 olfactory receptor (A)
evm.model.000483F.4	senescence-associated protein [Medicago truncatula]	Putative uncharacterized protein ART2 OS=Saccharomyces cerevisiae (strain ATCC 204508 / S288c) GN=ART2 PE=5 SV=1	NA	olfactory receptor 142-like; K04257 olfactory receptor (A)
evm.model.000483F.8	senescence-associated protein [Medicago truncatula]	Putative uncharacterized protein ART2 OS=Saccharomyces cerevisiae (strain ATCC 204508 / S288c) GN=ART2 PE=5 SV=1	NA	olfactory receptor 142-like; K04257 olfactory receptor (A)
evm.model.000506F.12	senescence-associated protein [Medicago truncatula]	Putative uncharacterized protein ART2 OS=Saccharomyces cerevisiae (strain ATCC 204508 / S288c) GN=ART2 PE=5 SV=1	NA	olfactory receptor 142-like; K04257 olfactory receptor (A)
evm.model.000506F.3	senescence-associated protein [Medicago truncatula]	Putative uncharacterized protein ART2 OS=Saccharomyces cerevisiae (strain ATCC 204508 / S288c) GN=ART2 PE=5 SV=1	NA	olfactory receptor 142-like; K04257 olfactory receptor (A)
evm.model.000506F.8	senescence-associated protein [Medicago truncatula]	Putative uncharacterized protein ART2 OS=Saccharomyces cerevisiae (strain ATCC 204508 / S288c) GN=ART2 PE=5 SV=1	NA	olfactory receptor 142-like; K04257 olfactory receptor (A)
evm.model.000514F.11	senescence-associated protein [Medicago truncatula]	Putative uncharacterized protein ART2 OS=Saccharomyces cerevisiae (strain ATCC 204508 / S288c) GN=ART2 PE=5 SV=1	NA	olfactory receptor 142-like; K04257 olfactory receptor (A)
evm.model.000514F.15	senescence-associated protein [Medicago truncatula]	Putative uncharacterized protein ART2 OS=Saccharomyces cerevisiae (strain ATCC 204508 / S288c) GN=ART2 PE=5 SV=1	NA	olfactory receptor 142-like; K04257 olfactory receptor (A)
evm.model.000514F.3	senescence-associated protein [Medicago truncatula]	Putative uncharacterized protein ART2 OS=Saccharomyces cerevisiae (strain ATCC 204508 / S288c) GN=ART2 PE=5 SV=1	NA	olfactory receptor 142-like; K04257 olfactory receptor (A)
evm.model.000514F.7	senescence-associated protein [Medicago truncatula]	Putative uncharacterized protein ART2 OS=Saccharomyces cerevisiae (strain ATCC 204508 / S288c) GN=ART2 PE=5 SV=1	NA	olfactory receptor 142-like; K04257 olfactory receptor (A)
evm.model.000515F.4	senescence-associated protein [Medicago truncatula]	Putative uncharacterized protein ART2 OS=Saccharomyces cerevisiae (strain ATCC 204508 / S288c) GN=ART2 PE=5 SV=1	NA	olfactory receptor 142-like; K04257 olfactory receptor (A)
evm.model.000515F.9	senescence-associated protein [Medicago truncatula]	Putative uncharacterized protein ART2 OS=Saccharomyces cerevisiae (strain ATCC 204508 / S288c) GN=ART2 PE=5 SV=1	NA	olfactory receptor 142-like; K04257 olfactory receptor (A)
evm.model.000526F.11	senescence-associated protein [Medicago truncatula]	Putative uncharacterized protein ART2 OS=Saccharomyces cerevisiae (strain ATCC 204508 / S288c) GN=ART2 PE=5 SV=1	NA	olfactory receptor 142-like; K04257 olfactory receptor (A)
evm.model.000526F.3	senescence-associated protein [Medicago truncatula]	Putative uncharacterized protein ART2 OS=Saccharomyces cerevisiae (strain ATCC 204508 / S288c) GN=ART2 PE=5 SV=1	NA	olfactory receptor 142-like; K04257 olfactory receptor (A)
evm.model.000526F.7	senescence-associated protein [Medicago truncatula]	Putative uncharacterized protein ART2 OS=Saccharomyces cerevisiae (strain ATCC 204508 / S288c) GN=ART2 PE=5 SV=1	NA	olfactory receptor 142-like; K04257 olfactory receptor (A)
evm.model.000544F.1	senescence-associated protein [Medicago truncatula]	Putative uncharacterized protein ART2 OS=Saccharomyces cerevisiae (strain ATCC 204508 / S288c) GN=ART2 PE=5 SV=1	NA	olfactory receptor 142-like; K04257 olfactory receptor (A)
evm.model.000544F.4	senescence-associated protein [Medicago truncatula]	Putative uncharacterized protein ART2 OS=Saccharomyces cerevisiae (strain ATCC 204508 / S288c) GN=ART2 PE=5 SV=1	NA	olfactory receptor 142-like; K04257 olfactory receptor (A)
evm.model.000544F.8	senescence-associated protein [Medicago truncatula]	Putative uncharacterized protein ART2 OS=Saccharomyces cerevisiae (strain ATCC 204508 / S288c) GN=ART2 PE=5 SV=1	NA	olfactory receptor 142-like; K04257 olfactory receptor (A)
evm.model.000554F.12	senescence-associated protein [Medicago truncatula]	Putative uncharacterized protein ART2 OS=Saccharomyces cerevisiae (strain ATCC 204508 / S288c) GN=ART2 PE=5 SV=1	NA	olfactory receptor 142-like; K04257 olfactory receptor (A)
evm.model.000554F.3	senescence-associated protein [Medicago truncatula]	Putative uncharacterized protein ART2 OS=Saccharomyces cerevisiae (strain ATCC 204508 / S288c) GN=ART2 PE=5 SV=1	NA	olfactory receptor 142-like; K04257 olfactory receptor (A)
evm.model.000558F.9	senescence-associated protein [Medicago truncatula]	Putative uncharacterized protein ART2 OS=Saccharomyces cerevisiae (strain ATCC 204508 / S288c) GN=ART2 PE=5 SV=1	NA	olfactory receptor 142-like; K04257 olfactory receptor (A)
evm.model.000579F.6	senescence-associated protein [Medicago truncatula]	Putative uncharacterized protein ART2 OS=Saccharomyces cerevisiae (strain ATCC 204508 / S288c) GN=ART2 PE=5 SV=1	NA	olfactory receptor 142-like; K04257 olfactory receptor (A)
evm.model.000580F.15	senescence-associated protein [Medicago truncatula]	Putative uncharacterized protein ART2 OS=Saccharomyces cerevisiae (strain ATCC 204508 / S288c) GN=ART2 PE=5 SV=1	NA	olfactory receptor 142-like; K04257 olfactory receptor (A)
evm.model.000580F.6	senescence-associated protein [Medicago truncatula]	Putative uncharacterized protein ART2 OS=Saccharomyces cerevisiae (strain ATCC 204508 / S288c) GN=ART2 PE=5 SV=1	NA	olfactory receptor 142-like; K04257 olfactory receptor (A)
evm.model.000580F.9	senescence-associated protein [Medicago truncatula]	Putative uncharacterized protein ART2 OS=Saccharomyces cerevisiae (strain ATCC 204508 / S288c) GN=ART2 PE=5 SV=1	NA	olfactory receptor 142-like; K04257 olfactory receptor (A)
evm.model.000596F.10	senescence-associated protein [Medicago truncatula]	Putative uncharacterized protein ART2 OS=Saccharomyces cerevisiae (strain ATCC 204508 / S288c) GN=ART2 PE=5 SV=1	NA	olfactory receptor 142-like; K04257 olfactory receptor (A)
evm.model.000596F.15	senescence-associated protein [Medicago truncatula]	Putative uncharacterized protein ART2 OS=Saccharomyces cerevisiae (strain ATCC 204508 / S288c) GN=ART2 PE=5 SV=1	NA	olfactory receptor 142-like; K04257 olfactory receptor (A)
evm.model.000596F.19	senescence-associated protein [Medicago truncatula]	Putative uncharacterized protein ART2 OS=Saccharomyces cerevisiae (strain ATCC 204508 / S288c) GN=ART2 PE=5 SV=1	NA	olfactory receptor 142-like; K04257 olfactory receptor (A)
evm.model.000596F.2	senescence-associated protein [Medicago truncatula]	Putative uncharacterized protein ART2 OS=Saccharomyces cerevisiae (strain ATCC 204508 / S288c) GN=ART2 PE=5 SV=1	NA	olfactory receptor 142-like; K04257 olfactory receptor (A)
evm.model.000606F.1	senescence-associated protein [Medicago truncatula]	Putative uncharacterized protein ART2 OS=Saccharomyces cerevisiae (strain ATCC 204508 / S288c) GN=ART2 PE=5 SV=1	NA	olfactory receptor 142-like; K04257 olfactory receptor (A)
evm.model.000610F.2	senescence-associated protein [Medicago truncatula]	Putative uncharacterized protein ART2 OS=Saccharomyces cerevisiae (strain ATCC 204508 / S288c) GN=ART2 PE=5 SV=1	NA	olfactory receptor 142-like; K04257 olfactory receptor (A)
evm.model.000610F.5	senescence-associated protein [Medicago truncatula]	Putative uncharacterized protein ART2 OS=Saccharomyces cerevisiae (strain ATCC 204508 / S288c) GN=ART2 PE=5 SV=1	NA	olfactory receptor 142-like; K04257 olfactory receptor (A)
evm.model.000610F.8	senescence-associated protein [Medicago truncatula]	Putative uncharacterized protein ART2 OS=Saccharomyces cerevisiae (strain ATCC 204508 / S288c) GN=ART2 PE=5 SV=1	NA	olfactory receptor 142-like; K04257 olfactory receptor (A)
evm.model.000631F.2	senescence-associated protein [Medicago truncatula]	Putative uncharacterized protein ART2 OS=Saccharomyces cerevisiae (strain ATCC 204508 / S288c) GN=ART2 PE=5 SV=1	NA	olfactory receptor 142-like; K04257 olfactory receptor (A)
evm.model.000631F.5	senescence-associated protein [Medicago truncatula]	Putative uncharacterized protein ART2 OS=Saccharomyces cerevisiae (strain ATCC 204508 / S288c) GN=ART2 PE=5 SV=1	NA	olfactory receptor 142-like; K04257 olfactory receptor (A)
evm.model.000685F.2	senescence-associated protein [Medicago truncatula]	Putative uncharacterized protein ART2 OS=Saccharomyces cerevisiae (strain ATCC 204508 / S288c) GN=ART2 PE=5 SV=1	NA	olfactory receptor 142-like; K04257 olfactory receptor (A)
evm.model.000685F.7	senescence-associated protein [Medicago truncatula]	Putative uncharacterized protein ART2 OS=Saccharomyces cerevisiae (strain ATCC 204508 / S288c) GN=ART2 PE=5 SV=1	NA	olfactory receptor 142-like; K04257 olfactory receptor (A)
evm.model.000692F.3	senescence-associated protein [Medicago truncatula]	Putative uncharacterized protein ART2 OS=Saccharomyces cerevisiae (strain ATCC 204508 / S288c) GN=ART2 PE=5 SV=1	NA	olfactory receptor 142-like; K04257 olfactory receptor (A)
evm.model.000692F.7	senescence-associated protein [Medicago truncatula]	Putative uncharacterized protein ART2 OS=Saccharomyces cerevisiae (strain ATCC 204508 / S288c) GN=ART2 PE=5 SV=1	NA	olfactory receptor 142-like; K04257 olfactory receptor (A)
evm.model.000829F.3	senescence-associated protein [Medicago truncatula]	Putative uncharacterized protein ART2 OS=Saccharomyces cerevisiae (strain ATCC 204508 / S288c) GN=ART2 PE=5 SV=1	NA	olfactory receptor 142-like; K04257 olfactory receptor (A)
evm.model.000829F.6	senescence-associated protein [Medicago truncatula]	Putative uncharacterized protein ART2 OS=Saccharomyces cerevisiae (strain ATCC 204508 / S288c) GN=ART2 PE=5 SV=1	NA	olfactory receptor 142-like; K04257 olfactory receptor (A)
evm.model.001006F.3	senescence-associated protein [Medicago truncatula]	Putative uncharacterized protein ART2 OS=Saccharomyces cerevisiae (strain ATCC 204508 / S288c) GN=ART2 PE=5 SV=1	NA	olfactory receptor 142-like; K04257 olfactory receptor (A)
evm.model.001006F.7	senescence-associated protein [Medicago truncatula]	Putative uncharacterized protein ART2 OS=Saccharomyces cerevisiae (strain ATCC 204508 / S288c) GN=ART2 PE=5 SV=1	NA	olfactory receptor 142-like; K04257 olfactory receptor (A)
evm.model.001015F.5	senescence-associated protein [Medicago truncatula]	Putative uncharacterized protein ART2 OS=Saccharomyces cerevisiae (strain ATCC 204508 / S288c) GN=ART2 PE=5 SV=1	NA	olfactory receptor 142-like; K04257 olfactory receptor (A)
evm.model.001049F.13	senescence-associated protein [Medicago truncatula]	Putative uncharacterized protein ART2 OS=Saccharomyces cerevisiae (strain ATCC 204508 / S288c) GN=ART2 PE=5 SV=1	NA	olfactory receptor 142-like; K04257 olfactory receptor (A)
evm.model.001049F.3	senescence-associated protein [Medicago truncatula]	Putative uncharacterized protein ART2 OS=Saccharomyces cerevisiae (strain ATCC 204508 / S288c) GN=ART2 PE=5 SV=1	NA	olfactory receptor 142-like; K04257 olfactory receptor (A)
evm.model.001049F.7	senescence-associated protein [Medicago truncatula]	Putative uncharacterized protein ART2 OS=Saccharomyces cerevisiae (strain ATCC 204508 / S288c) GN=ART2 PE=5 SV=1	NA	olfactory receptor 142-like; K04257 olfactory receptor (A)
evm.model.001050F.3	senescence-associated protein [Medicago truncatula]	Putative uncharacterized protein ART2 OS=Saccharomyces cerevisiae (strain ATCC 204508 / S288c) GN=ART2 PE=5 SV=1	NA	olfactory receptor 142-like; K04257 olfactory receptor (A)
evm.model.001069F.11	senescence-associated protein [Medicago truncatula]	Putative uncharacterized protein ART2 OS=Saccharomyces cerevisiae (strain ATCC 204508 / S288c) GN=ART2 PE=5 SV=1	NA	olfactory receptor 142-like; K04257 olfactory receptor (A)
evm.model.001069F.6	senescence-associated protein [Medicago truncatula]	Putative uncharacterized protein ART2 OS=Saccharomyces cerevisiae (strain ATCC 204508 / S288c) GN=ART2 PE=5 SV=1	NA	olfactory receptor 142-like; K04257 olfactory receptor (A)
evm.model.001079F.2	senescence-associated protein [Medicago truncatula]	Putative uncharacterized protein ART2 OS=Saccharomyces cerevisiae (strain ATCC 204508 / S288c) GN=ART2 PE=5 SV=1	NA	olfactory receptor 142-like; K04257 olfactory receptor (A)
evm.model.001079F.8	senescence-associated protein [Medicago truncatula]	Putative uncharacterized protein ART2 OS=Saccharomyces cerevisiae (strain ATCC 204508 / S288c) GN=ART2 PE=5 SV=1	NA	olfactory receptor 142-like; K04257 olfactory receptor (A)
evm.model.001101F.4	senescence-associated protein [Medicago truncatula]	Putative uncharacterized protein ART2 OS=Saccharomyces cerevisiae (strain ATCC 204508 / S288c) GN=ART2 PE=5 SV=1	NA	olfactory receptor 142-like; K04257 olfactory receptor (A)
evm.model.001104F.4	senescence-associated protein [Medicago truncatula]	Putative uncharacterized protein ART2 OS=Saccharomyces cerevisiae (strain ATCC 204508 / S288c) GN=ART2 PE=5 SV=1	NA	olfactory receptor 142-like; K04257 olfactory receptor (A)
evm.model.001112F.7	senescence-associated protein [Medicago truncatula]	Putative uncharacterized protein ART2 OS=Saccharomyces cerevisiae (strain ATCC 204508 / S288c) GN=ART2 PE=5 SV=1	NA	olfactory receptor 142-like; K04257 olfactory receptor (A)
evm.model.001179F.4	senescence-associated protein [Medicago truncatula]	Putative uncharacterized protein ART2 OS=Saccharomyces cerevisiae (strain ATCC 204508 / S288c) GN=ART2 PE=5 SV=1	NA	olfactory receptor 142-like; K04257 olfactory receptor (A)
evm.model.001236F.6	senescence-associated protein [Medicago truncatula]	Putative uncharacterized protein ART2 OS=Saccharomyces cerevisiae (strain ATCC 204508 / S288c) GN=ART2 PE=5 SV=1	NA	olfactory receptor 142-like; K04257 olfactory receptor (A)
evm.model.001254F.8	senescence-associated protein [Medicago truncatula]	Putative uncharacterized protein ART2 OS=Saccharomyces cerevisiae (strain ATCC 204508 / S288c) GN=ART2 PE=5 SV=1	NA	olfactory receptor 142-like; K04257 olfactory receptor (A)
evm.model.001419F.2	senescence-associated protein [Medicago truncatula]	Putative uncharacterized protein ART2 OS=Saccharomyces cerevisiae (strain ATCC 204508 / S288c) GN=ART2 PE=5 SV=1	NA	olfactory receptor 142-like; K04257 olfactory receptor (A)
evm.model.000096F.260	hypothetical protein CERSUDRAFT_61265, partial [Ceriporiopsis subvermispora B]	NA	NA	NA
evm.model.000096F.265	hypothetical protein CERSUDRAFT_61265, partial [Ceriporiopsis subvermispora B]	NA	NA	NA
evm.model.000100F.141	hypothetical protein CERSUDRAFT_61265, partial [Ceriporiopsis subvermispora B]	NA	NA	NA
evm.model.000100F.145	hypothetical protein CERSUDRAFT_61265, partial [Ceriporiopsis subvermispora B]	NA	NA	NA
evm.model.000349F.10	hypothetical protein CERSUDRAFT_61265, partial [Ceriporiopsis subvermispora B]	NA	NA	NA
evm.model.000349F.16	hypothetical protein CERSUDRAFT_61265, partial [Ceriporiopsis subvermispora B]	NA	NA	NA
evm.model.000349F.24	hypothetical protein CERSUDRAFT_61265, partial [Ceriporiopsis subvermispora B]	NA	NA	NA
evm.model.000349F.2	hypothetical protein CERSUDRAFT_61265, partial [Ceriporiopsis subvermispora B]	NA	NA	NA
evm.model.000349F.31	hypothetical protein CERSUDRAFT_61265, partial [Ceriporiopsis subvermispora B]	NA	NA	NA
evm.model.000349F.35	hypothetical protein CERSUDRAFT_61265, partial [Ceriporiopsis subvermispora B]	NA	NA	NA
evm.model.000349F.39	hypothetical protein CERSUDRAFT_61265, partial [Ceriporiopsis subvermispora B]	NA	NA	NA
evm.model.000349F.43	hypothetical protein CERSUDRAFT_61265, partial [Ceriporiopsis subvermispora B]	NA	NA	NA
evm.model.000349F.6	hypothetical protein CERSUDRAFT_61265, partial [Ceriporiopsis subvermispora B]	NA	NA	NA
evm.model.000381F.11	hypothetical protein CERSUDRAFT_61265, partial [Ceriporiopsis subvermispora B]	NA	NA	NA
evm.model.000381F.17	hypothetical protein CERSUDRAFT_61265, partial [Ceriporiopsis subvermispora B]	NA	NA	NA
evm.model.000381F.23	hypothetical protein CERSUDRAFT_61265, partial [Ceriporiopsis subvermispora B]	NA	NA	NA
evm.model.000381F.4	hypothetical protein CERSUDRAFT_61265, partial [Ceriporiopsis subvermispora B]	NA	NA	NA
evm.model.000381F.7	hypothetical protein CERSUDRAFT_61265, partial [Ceriporiopsis subvermispora B]	NA	NA	NA
evm.model.000385F.10	hypothetical protein CERSUDRAFT_61265, partial [Ceriporiopsis subvermispora B]	NA	NA	NA
evm.model.000385F.15	hypothetical protein CERSUDRAFT_61265, partial [Ceriporiopsis subvermispora B]	NA	NA	NA
evm.model.000385F.22	hypothetical protein CERSUDRAFT_61265, partial [Ceriporiopsis subvermispora B]	NA	NA	NA
evm.model.000385F.26	hypothetical protein CERSUDRAFT_61265, partial [Ceriporiopsis subvermispora B]	NA	NA	NA
evm.model.000385F.2	hypothetical protein CERSUDRAFT_61265, partial [Ceriporiopsis subvermispora B]	NA	NA	NA
evm.model.000385F.7	hypothetical protein CERSUDRAFT_61265, partial [Ceriporiopsis subvermispora B]	NA	NA	NA
evm.model.000451F.12	hypothetical protein CERSUDRAFT_61265, partial [Ceriporiopsis subvermispora B]	NA	NA	NA
evm.model.000451F.16	hypothetical protein CERSUDRAFT_61265, partial [Ceriporiopsis subvermispora B]	NA	NA	NA
evm.model.000451F.20	hypothetical protein CERSUDRAFT_61265, partial [Ceriporiopsis subvermispora B]	NA	NA	NA
evm.model.000451F.5	hypothetical protein CERSUDRAFT_61265, partial [Ceriporiopsis subvermispora B]	NA	NA	NA
evm.model.000451F.8	hypothetical protein CERSUDRAFT_61265, partial [Ceriporiopsis subvermispora B]	NA	NA	NA
evm.model.000452F.12	hypothetical protein CERSUDRAFT_61265, partial [Ceriporiopsis subvermispora B]	NA	NA	NA
evm.model.000452F.15	hypothetical protein CERSUDRAFT_61265, partial [Ceriporiopsis subvermispora B]	NA	NA	NA
evm.model.000452F.19	hypothetical protein CERSUDRAFT_61265, partial [Ceriporiopsis subvermispora B]	NA	NA	NA
evm.model.000452F.4	hypothetical protein CERSUDRAFT_61265, partial [Ceriporiopsis subvermispora B]	NA	NA	NA
evm.model.000452F.8	hypothetical protein CERSUDRAFT_61265, partial [Ceriporiopsis subvermispora B]	NA	NA	NA
evm.model.000482F.13	hypothetical protein CERSUDRAFT_61265, partial [Ceriporiopsis subvermispora B]	NA	NA	NA
evm.model.000482F.17	hypothetical protein CERSUDRAFT_61265, partial [Ceriporiopsis subvermispora B]	NA	NA	NA
evm.model.000482F.9	hypothetical protein CERSUDRAFT_61265, partial [Ceriporiopsis subvermispora B]	NA	NA	NA
evm.model.000483F.11	hypothetical protein CERSUDRAFT_61265, partial [Ceriporiopsis subvermispora B]	NA	NA	NA
evm.model.000483F.7	hypothetical protein CERSUDRAFT_61265, partial [Ceriporiopsis subvermispora B]	NA	NA	NA
evm.model.000493F.4	hypothetical protein CERSUDRAFT_61265, partial [Ceriporiopsis subvermispora B]	NA	NA	NA
evm.model.000506F.13	hypothetical protein CERSUDRAFT_61265, partial [Ceriporiopsis subvermispora B]	NA	NA	NA
evm.model.000506F.1	hypothetical protein CERSUDRAFT_61265, partial [Ceriporiopsis subvermispora B]	NA	NA	NA
evm.model.000506F.4	hypothetical protein CERSUDRAFT_61265, partial [Ceriporiopsis subvermispora B]	NA	NA	NA
evm.model.000506F.9	hypothetical protein CERSUDRAFT_61265, partial [Ceriporiopsis subvermispora B]	NA	NA	NA
evm.model.000514F.10	hypothetical protein CERSUDRAFT_61265, partial [Ceriporiopsis subvermispora B]	NA	NA	NA
evm.model.000514F.14	hypothetical protein CERSUDRAFT_61265, partial [Ceriporiopsis subvermispora B]	NA	NA	NA
evm.model.000514F.2	hypothetical protein CERSUDRAFT_61265, partial [Ceriporiopsis subvermispora B]	NA	NA	NA
evm.model.000514F.6	hypothetical protein CERSUDRAFT_61265, partial [Ceriporiopsis subvermispora B]	NA	NA	NA
evm.model.000515F.3	hypothetical protein CERSUDRAFT_61265, partial [Ceriporiopsis subvermispora B]	NA	NA	NA
evm.model.000515F.8	hypothetical protein CERSUDRAFT_61265, partial [Ceriporiopsis subvermispora B]	NA	NA	NA
evm.model.000526F.10	hypothetical protein CERSUDRAFT_61265, partial [Ceriporiopsis subvermispora B]	NA	NA	NA
evm.model.000526F.2	hypothetical protein CERSUDRAFT_61265, partial [Ceriporiopsis subvermispora B]	NA	NA	NA
evm.model.000526F.6	hypothetical protein CERSUDRAFT_61265, partial [Ceriporiopsis subvermispora B]	NA	NA	NA
evm.model.000544F.2	hypothetical protein CERSUDRAFT_61265, partial [Ceriporiopsis subvermispora B]	NA	NA	NA
evm.model.000544F.5	hypothetical protein CERSUDRAFT_61265, partial [Ceriporiopsis subvermispora B]	NA	NA	NA
evm.model.000544F.9	hypothetical protein CERSUDRAFT_61265, partial [Ceriporiopsis subvermispora B]	NA	NA	NA
evm.model.000554F.10	hypothetical protein CERSUDRAFT_61265, partial [Ceriporiopsis subvermispora B]	NA	NA	NA
evm.model.000554F.13	hypothetical protein CERSUDRAFT_61265, partial [Ceriporiopsis subvermispora B]	NA	NA	NA
evm.model.000554F.4	hypothetical protein CERSUDRAFT_61265, partial [Ceriporiopsis subvermispora B]	NA	NA	NA
evm.model.000558F.12	hypothetical protein CERSUDRAFT_61265, partial [Ceriporiopsis subvermispora B]	NA	NA	NA
evm.model.000558F.8	hypothetical protein CERSUDRAFT_61265, partial [Ceriporiopsis subvermispora B]	NA	NA	NA
evm.model.000579F.7	hypothetical protein CERSUDRAFT_61265, partial [Ceriporiopsis subvermispora B]	NA	NA	NA
evm.model.000580F.10	hypothetical protein CERSUDRAFT_61265, partial [Ceriporiopsis subvermispora B]	NA	NA	NA
evm.model.000580F.16	hypothetical protein CERSUDRAFT_61265, partial [Ceriporiopsis subvermispora B]	NA	NA	NA
evm.model.000580F.3	hypothetical protein CERSUDRAFT_61265, partial [Ceriporiopsis subvermispora B]	NA	NA	NA
evm.model.000580F.7	hypothetical protein CERSUDRAFT_61265, partial [Ceriporiopsis subvermispora B]	NA	NA	NA
evm.model.000596F.16	hypothetical protein CERSUDRAFT_61265, partial [Ceriporiopsis subvermispora B]	NA	NA	NA
evm.model.000596F.6	hypothetical protein CERSUDRAFT_61265, partial [Ceriporiopsis subvermispora B]	NA	NA	NA
evm.model.000606F.2	hypothetical protein CERSUDRAFT_61265, partial [Ceriporiopsis subvermispora B]	NA	NA	NA
evm.model.000610F.3	hypothetical protein CERSUDRAFT_61265, partial [Ceriporiopsis subvermispora B]	NA	NA	NA
evm.model.000610F.6	hypothetical protein CERSUDRAFT_61265, partial [Ceriporiopsis subvermispora B]	NA	NA	NA
evm.model.000610F.9	hypothetical protein CERSUDRAFT_61265, partial [Ceriporiopsis subvermispora B]	NA	NA	NA
evm.model.000631F.3	hypothetical protein CERSUDRAFT_61265, partial [Ceriporiopsis subvermispora B]	NA	NA	NA
evm.model.000631F.6	hypothetical protein CERSUDRAFT_61265, partial [Ceriporiopsis subvermispora B]	NA	NA	NA
evm.model.000685F.8	hypothetical protein CERSUDRAFT_61265, partial [Ceriporiopsis subvermispora B]	NA	NA	NA
evm.model.000692F.2	hypothetical protein CERSUDRAFT_61265, partial [Ceriporiopsis subvermispora B]	NA	NA	NA
evm.model.000692F.6	hypothetical protein CERSUDRAFT_61265, partial [Ceriporiopsis subvermispora B]	NA	NA	NA
evm.model.000829F.2	hypothetical protein CERSUDRAFT_61265, partial [Ceriporiopsis subvermispora B]	NA	NA	NA
evm.model.000885F.1	hypothetical protein CERSUDRAFT_61265, partial [Ceriporiopsis subvermispora B]	NA	NA	NA
evm.model.001006F.4	hypothetical protein CERSUDRAFT_61265, partial [Ceriporiopsis subvermispora B]	NA	NA	NA
evm.model.001006F.8	hypothetical protein CERSUDRAFT_61265, partial [Ceriporiopsis subvermispora B]	NA	NA	NA
evm.model.001015F.4	hypothetical protein CERSUDRAFT_61265, partial [Ceriporiopsis subvermispora B]	NA	NA	NA
evm.model.001049F.14	hypothetical protein CERSUDRAFT_61265, partial [Ceriporiopsis subvermispora B]	NA	NA	NA
evm.model.001049F.4	hypothetical protein CERSUDRAFT_61265, partial [Ceriporiopsis subvermispora B]	NA	NA	NA
evm.model.001049F.8	hypothetical protein CERSUDRAFT_61265, partial [Ceriporiopsis subvermispora B]	NA	NA	NA
evm.model.001050F.4	hypothetical protein CERSUDRAFT_61265, partial [Ceriporiopsis subvermispora B]	NA	NA	NA
evm.model.001069F.10	hypothetical protein CERSUDRAFT_61265, partial [Ceriporiopsis subvermispora B]	NA	NA	NA
evm.model.001069F.5	hypothetical protein CERSUDRAFT_61265, partial [Ceriporiopsis subvermispora B]	NA	NA	NA
evm.model.001079F.3	hypothetical protein CERSUDRAFT_61265, partial [Ceriporiopsis subvermispora B]	NA	NA	NA
evm.model.001079F.9	hypothetical protein CERSUDRAFT_61265, partial [Ceriporiopsis subvermispora B]	NA	NA	NA
evm.model.001101F.3	hypothetical protein CERSUDRAFT_61265, partial [Ceriporiopsis subvermispora B]	NA	NA	NA
evm.model.001104F.3	hypothetical protein CERSUDRAFT_61265, partial [Ceriporiopsis subvermispora B]	NA	NA	NA
evm.model.001236F.5	hypothetical protein CERSUDRAFT_61265, partial [Ceriporiopsis subvermispora B]	NA	NA	NA
evm.model.001254F.7	hypothetical protein CERSUDRAFT_61265, partial [Ceriporiopsis subvermispora B]	NA	NA	NA
evm.model.001419F.1	hypothetical protein CERSUDRAFT_61265, partial [Ceriporiopsis subvermispora B]	NA	NA	NA
evm.model.000349F.48	senescence-associated protein [Medicago truncatula]	Putative uncharacterized protein ART2 OS=Saccharomyces cerevisiae (strain ATCC 204508 / S288c) GN=ART2 PE=5 SV=1	NA	olfactory receptor 142-like; K04257 olfactory receptor (A)
evm.model.000483F.14	expressed protein [Arabidopsis lyrata subsp. lyrata]	NA	NA	NA
evm.model.000544F.12	senescence-associated protein [Medicago truncatula]	Putative uncharacterized protein ART2 OS=Saccharomyces cerevisiae (strain ATCC 204508 / S288c) GN=ART2 PE=5 SV=1	NA	olfactory receptor 142-like; K04257 olfactory receptor (A)
evm.model.000558F.18	expressed protein [Arabidopsis lyrata subsp. lyrata]	NA	NA	NA
evm.model.000558F.5	NA	NA	NA	NA
evm.model.000596F.5	senescence-associated protein [Medicago truncatula]	Putative uncharacterized protein ART2 OS=Saccharomyces cerevisiae (strain ATCC 204508 / S288c) GN=ART2 PE=5 SV=1	NA	olfactory receptor 142-like; K04257 olfactory receptor (A)
evm.model.001110F.6	senescence-associated protein [Medicago truncatula]	Putative uncharacterized protein ART2 OS=Saccharomyces cerevisiae (strain ATCC 204508 / S288c) GN=ART2 PE=5 SV=1	NA	olfactory receptor 142-like; K04257 olfactory receptor (A)
evm.model.000062F.248	BnaC03g57920D [Brassica napus]	Peptidyl-prolyl cis-trans isomerase FKBP10 OS=Homo sapiens GN=FKBP10 PE=1 SV=1	Biological Process: protein folding (GO:0006457)	peptidyl-prolyl cis-trans isomerase FKBP10-like; K09575 FK506-binding protein 9/10 [EC:5.2.1.8] (A)
evm.model.000062F.255	BnaC03g57920D [Brassica napus]	Peptidyl-prolyl cis-trans isomerase FKBP10 OS=Homo sapiens GN=FKBP10 PE=1 SV=1	Biological Process: protein folding (GO:0006457)	peptidyl-prolyl cis-trans isomerase FKBP10-like; K09575 FK506-binding protein 9/10 [EC:5.2.1.8] (A)
evm.model.000067F.3	BnaC03g57920D [Brassica napus]	Peptidyl-prolyl cis-trans isomerase FKBP10 OS=Mus musculus GN=Fkbp10 PE=1 SV=2	Biological Process: protein folding (GO:0006457)	peptidyl-prolyl cis-trans isomerase FKBP10-like; K09575 FK506-binding protein 9/10 [EC:5.2.1.8] (A)
evm.model.000382F.11	BnaC03g57920D [Brassica napus]	Peptidyl-prolyl cis-trans isomerase FKBP10 OS=Homo sapiens GN=FKBP10 PE=1 SV=1	Biological Process: protein folding (GO:0006457)	peptidyl-prolyl cis-trans isomerase FKBP53-like; K14826 FK506-binding nuclear protein [EC:5.2.1.8] (A)
evm.model.000382F.7	BnaC03g57920D [Brassica napus]	Peptidyl-prolyl cis-trans isomerase FKBP10 OS=Homo sapiens GN=FKBP10 PE=1 SV=1	Biological Process: protein folding (GO:0006457)	peptidyl-prolyl cis-trans isomerase FKBP10-like; K09575 FK506-binding protein 9/10 [EC:5.2.1.8] (A)
evm.model.000419F.12	BnaC03g57920D [Brassica napus]	Peptidyl-prolyl cis-trans isomerase FKBP10 OS=Homo sapiens GN=FKBP10 PE=1 SV=1	Biological Process: protein folding (GO:0006457)	peptidyl-prolyl cis-trans isomerase FKBP10-like; K09575 FK506-binding protein 9/10 [EC:5.2.1.8] (A)
evm.model.000419F.8	BnaC03g57920D [Brassica napus]	Peptidyl-prolyl cis-trans isomerase FKBP43 OS=Arabidopsis thaliana GN=FKBP43 PE=2 SV=1	Biological Process: protein folding (GO:0006457)	peptidyl-prolyl cis-trans isomerase FKBP53-like; K14826 FK506-binding nuclear protein [EC:5.2.1.8] (A)
evm.model.000523F.1	BnaC03g57920D [Brassica napus]	Peptidyl-prolyl cis-trans isomerase FKBP10 OS=Mus musculus GN=Fkbp10 PE=1 SV=2	Biological Process: protein folding (GO:0006457)	peptidyl-prolyl cis-trans isomerase FKBP10-like; K09575 FK506-binding protein 9/10 [EC:5.2.1.8] (A)
evm.model.000534F.4	BnaC03g57920D [Brassica napus]	Peptidyl-prolyl cis-trans isomerase FKBP10 OS=Mus musculus GN=Fkbp10 PE=1 SV=2	Biological Process: protein folding (GO:0006457)	peptidyl-prolyl cis-trans isomerase FKBP10-like; K09575 FK506-binding protein 9/10 [EC:5.2.1.8] (A)
evm.model.000967F.2	BnaC03g57920D [Brassica napus]	Peptidyl-prolyl cis-trans isomerase FKBP10 OS=Mus musculus GN=Fkbp10 PE=1 SV=2	Biological Process: protein folding (GO:0006457)	peptidyl-prolyl cis-trans isomerase FKBP10-like; K09575 FK506-binding protein 9/10 [EC:5.2.1.8] (A)
evm.model.000003F.300	PREDICTED: uncharacterized protein At4g04775-like [Brassica rapa]	Uncharacterized protein At4g04775 OS=Arabidopsis thaliana GN=At4g04775 PE=2 SV=1	Molecular Function: zinc ion binding (GO:0008270)	armadillo repeat-containing kinesin-like protein 3; K10396 kinesin family member 5 (A)
evm.model.000010F.415	PREDICTED: uncharacterized protein At4g04775-like [Brassica rapa]	Uncharacterized protein At4g04775 OS=Arabidopsis thaliana GN=At4g04775 PE=2 SV=1	Molecular Function: zinc ion binding (GO:0008270)	armadillo repeat-containing kinesin-like protein 3; K10396 kinesin family member 5 (A)
evm.model.000047F.97	PREDICTED: uncharacterized protein At4g04775-like [Brassica rapa]	Uncharacterized protein At4g04775 OS=Arabidopsis thaliana GN=At4g04775 PE=2 SV=1	Molecular Function: zinc ion binding (GO:0008270)	NA
evm.model.000077F.57	PREDICTED: uncharacterized protein At4g04775-like [Brassica rapa]	Uncharacterized protein At4g04775 OS=Arabidopsis thaliana GN=At4g04775 PE=2 SV=1	Molecular Function: zinc ion binding (GO:0008270)	armadillo repeat-containing kinesin-like protein 3; K10396 kinesin family member 5 (A)
evm.model.000118F.124	PREDICTED: uncharacterized protein At4g04775-like [Brassica rapa]	Uncharacterized protein At4g04775 OS=Arabidopsis thaliana GN=At4g04775 PE=2 SV=1	NA	NA
evm.model.000121F.101	PREDICTED: uncharacterized protein At4g04775-like [Brassica rapa]	Uncharacterized protein At4g04775 OS=Arabidopsis thaliana GN=At4g04775 PE=2 SV=1	Molecular Function: zinc ion binding (GO:0008270)	armadillo repeat-containing kinesin-like protein 3; K10396 kinesin family member 5 (A)
evm.model.000151F.29	PREDICTED: uncharacterized protein At4g04775-like [Brassica rapa]	Uncharacterized protein At4g04775 OS=Arabidopsis thaliana GN=At4g04775 PE=2 SV=1	Molecular Function: zinc ion binding (GO:0008270)	armadillo repeat-containing kinesin-like protein 3; K10396 kinesin family member 5 (A)
evm.model.000158F.9	PREDICTED: uncharacterized protein At4g04775-like [Brassica rapa]	Uncharacterized protein At4g04775 OS=Arabidopsis thaliana GN=At4g04775 PE=2 SV=1	NA	armadillo repeat-containing kinesin-like protein 3; K10396 kinesin family member 5 (A)
evm.model.000433F.6	PREDICTED: uncharacterized protein At4g04775-like [Brassica rapa]	Uncharacterized protein At4g04775 OS=Arabidopsis thaliana GN=At4g04775 PE=2 SV=1	NA	NA
evm.model.001089F.10	PREDICTED: uncharacterized protein At4g04775-like [Brassica rapa]	Uncharacterized protein At4g04775 OS=Arabidopsis thaliana GN=At4g04775 PE=2 SV=1	Molecular Function: zinc ion binding (GO:0008270)	armadillo repeat-containing kinesin-like protein 3; K10396 kinesin family member 5 (A)
evm.model.000008F.226	PREDICTED: uncharacterized protein At4g04775-like [Brassica rapa]	NA	NA	NA
evm.model.000053F.154	PREDICTED: uncharacterized protein At4g04775-like [Brassica rapa]	NA	NA	NA
evm.model.000103F.152	PREDICTED: uncharacterized protein At4g04775-like [Brassica rapa]	NA	NA	NA
evm.model.000115F.225	PREDICTED: uncharacterized protein At4g04775-like [Brassica rapa]	NA	NA	NA
evm.model.000194F.121	PREDICTED: uncharacterized protein At4g04775-like [Brassica rapa]	NA	NA	NA
evm.model.001229F.2	PREDICTED: uncharacterized protein At4g04775-like [Brassica rapa]	NA	NA	NA
