# Supplementary material for: Draft genome sequence of cauliflower (Brassica oleracea L. var. botrytis) provides new insights into the C genome in Brassica species
Source: Hortic Res. 2019 Jul 1;6:82. doi: 10.1038/s41438-019-0164-0 (PMC6804732; doi:10.1038/s41438-019-0164-0)
Supplement: Supplementary file 5 — Table S18 [file 41438_2019_164_MOESM5_ESM.xlsx]

## Sheet: Sheet1
Table S18 Positively selected genes in cauliflower
gene.id	NR_annotation	Swissprot_annotation	IPRSCAN_annotation	KEGG_annotation
evm.model.000229F.15	BnaCnng14990D [Brassica napus]	Probable feruloyl esterase A OS=Aspergillus terreus (strain NIH 2624 / FGSC A1156) GN=faeA PE=3 SV=1	Molecular Function: triglyceride lipase activity (GO:0004806),Molecular Function: protein binding (GO:0005515),Biological Process: lipid metabolic process (GO:0006629)	hypothetical protein; K14304 nuclear pore complex protein Nup85 (A)
evm.model.000033F.203	NA	NA	NA	NA
evm.model.000029F.82	BnaC03g33820D [Brassica napus]	NA	NA	hypothetical protein; K06955 uncharacterized protein (A)
evm.model.000076F.193.1	PREDICTED: lysine-specific demethylase 5B isoform X2 [Brassica rapa]	Lysine-specific demethylase 5B OS=Mus musculus GN=Kdm5b PE=1 SV=1	Molecular Function: DNA binding (GO:0003677),Molecular Function: protein binding (GO:0005515),Cellular Component: intracellular (GO:0005622),Cellular Component: nucleus (GO:0005634),Molecular Function: zinc ion binding (GO:0008270),Molecular Function: oxidoreductase activity, acting on paired donors, with incorporation or reduction of molecular oxygen, 2-oxoglutarate as one donor, and incorporati…	lysine-specific demethylase 5B-like; K11446 histone demethylase JARID1 [EC:1.14.11.-] (A)
evm.model.000175F.32	BnaCnng07250D [Brassica napus]	Putative cysteine-rich repeat secretory protein 17 OS=Arabidopsis thaliana GN=CRRSP17 PE=3 SV=1	NA	vesicle-associated membrane protein 711-like; K08515 vesicle-associated membrane protein 7 (A)
Bo3g018380.1_Bole	NA	NA	NA	NA
evm.model.000108F.64	BnaC04g11070D [Brassica napus]	50S ribosomal protein L28, chloroplastic OS=Arabidopsis thaliana GN=RPL28 PE=2 SV=2	NA	50S ribosomal protein L28, chloroplastic-like; K02902 large subunit ribosomal protein L28 (A)
evm.model.000166F.47	BnaC05g20260D [Brassica napus]	CLAVATA3/ESR (CLE)-related protein 9 OS=Arabidopsis thaliana GN=CLE9 PE=2 SV=2	Molecular Function: metal ion binding (GO:0046872)	NA
evm.model.000114F.107	BnaC01g31790D [Brassica napus]	NA	NA	replication protein A 70 kDa DNA-binding subunit A-like; K07466 replication factor A1 (A)
evm.model.000102F.116	BnaA05g05270D [Brassica napus]	Putative defensin-like protein 119 OS=Arabidopsis thaliana GN=LCR53 PE=3 SV=1	NA	NA
evm.model.000040F.70	predicted protein [Arabidopsis lyrata subsp. lyrata]	NA	NA	NA
evm.model.000175F.40	BnaCnng26330D [Brassica napus]	Histone-lysine N-methyltransferase ATXR2 OS=Arabidopsis thaliana GN=ATXR2 PE=2 SV=1	Molecular Function: protein binding (GO:0005515)	histone-lysine N-methyltransferase ASHR1-like; K11426 SET and MYND domain-containing protein (A)
evm.model.000014F.9	BnaC03g71030D [Brassica napus]	Mitochondrial import receptor subunit TOM34 OS=Homo sapiens GN=TOMM34 PE=1 SV=2	Molecular Function: protein binding (GO:0005515)	hypothetical protein; K17766 mitochondrial import receptor subunit TOM34 (A)
evm.model.000310F.7	BnaC04g51610D [Brassica napus]	Protein CURVATURE THYLAKOID 1B, chloroplastic OS=Arabidopsis thaliana GN=CURT1B PE=1 SV=2	NA	NA
evm.model.000008F.19	BnaC01g44220D [Brassica napus]	Pentatricopeptide repeat-containing protein At2g17525, mitochondrial OS=Arabidopsis thaliana GN=At2g17525 PE=2 SV=2	NA	hypothetical protein; K08832 serine/threonine-protein kinase SRPK3 [EC:2.7.11.1] (A)
evm.model.000108F.129	BnaA05g10670D [Brassica napus]	NA	NA	NA
evm.model.000148F.39	BnaCnng10450D [Brassica napus]	Probable F-box protein At5g04010 OS=Arabidopsis thaliana GN=NSFBx PE=2 SV=1	Molecular Function: protein binding (GO:0005515)	NA
Bo3g165820.1_Bole	NA	NA	NA	NA
evm.model.000036F.220	BnaA03g23980D [Brassica napus]	Glucose-induced degradation protein 8 homolog OS=Dictyostelium discoideum GN=DDB_G0279265 PE=3 SV=2	Molecular Function: protein binding (GO:0005515)	hypothetical protein; K18624 macrophage erythroblast attacher (A)
evm.model.000019F.135	BnaC07g23990D [Brassica napus]	Probable inactive shikimate kinase like 1, chloroplastic OS=Arabidopsis thaliana GN=SKL1 PE=2 SV=1	NA	probable inactive shikimate kinase like 1, chloroplastic; K00891 shikimate kinase [EC:2.7.1.71] (A)
evm.model.000038F.15	NA	NA	NA	NA
evm.model.000055F.90	BnaCnng59280D [Brassica napus]	NA	NA	NA
evm.model.000000F.924	PREDICTED: SPX domain-containing protein 1 [Brassica rapa]	SPX domain-containing protein 1 OS=Arabidopsis thaliana GN=SPX1 PE=2 SV=2	NA	ADL143Wp; K06653 CDK inhibitor PHO81 (A)
evm.model.000843F.3	BnaC08g46480D [Brassica napus]	NA	NA	NA
evm.model.000001F.536	BnaA02g03620D [Brassica napus]	NA	NA	methionyl-tRNA formyltransferase, mitochondrial; K00604 methionyl-tRNA formyltransferase [EC:2.1.2.9] (A)
evm.model.000170F.100	NA	NA	NA	NA
evm.model.000015F.309.2	BnaC08g47970D [Brassica napus]	Anaphase-promoting complex subunit 2 OS=Arabidopsis thaliana GN=APC2 PE=1 SV=1	NA	anaphase-promoting complex subunit 2; K03349 anaphase-promoting complex subunit 2 (A)
evm.model.000032F.419	BnaC07g41950D [Brassica napus]	F-box/kelch-repeat protein At4g29370 OS=Arabidopsis thaliana GN=At4g29370 PE=3 SV=1	Molecular Function: protein binding (GO:0005515)	hypothetical protein; K14050 geranylgeranyl transferase type-2 subunit alpha [EC:2.5.1.60] (A)
evm.model.000019F.166	BnaC07g24150D [Brassica napus]	NA	NA	NA
evm.model.000157F.82	PREDICTED: putative F-box protein At1g30925 [Brassica rapa]	Putative F-box protein At1g30925 OS=Arabidopsis thaliana GN=At1g30925 PE=4 SV=3	Molecular Function: protein binding (GO:0005515)	hypothetical protein; K12844 U4/U6 small nuclear ribonucleoprotein PRP31 (A)
evm.model.000008F.157	BnaC07g05550D [Brassica napus]	Probable glycine-rich RNA-binding protein 1 OS=Arabidopsis thaliana GN=RBG1 PE=2 SV=2	Molecular Function: nucleic acid binding (GO:0003676)	glycine-rich RNA-binding protein GRP1A-like; K13195 cold-inducible RNA-binding protein (A)
Bo6g095320.1_Bole	NA	NA	NA	NA
evm.model.000042F.263	BnaC06g09170D [Brassica napus]	Peptidyl-prolyl cis-trans isomerase Pin1 OS=Arabidopsis thaliana GN=PIN1 PE=1 SV=1	Molecular Function: isomerase activity (GO:0016853)	hypothetical protein; K09578 peptidyl-prolyl cis-trans isomerase NIMA-interacting 1 [EC:5.2.1.8] (A)
evm.model.000038F.121	BnaC03g21670D [Brassica napus]	NA	NA	NA
evm.model.000017F.281	BnaC01g22670D [Brassica napus]	Cytochrome P450 76C4 OS=Arabidopsis thaliana GN=CYP76C4 PE=3 SV=1	Molecular Function: iron ion binding (GO:0005506),Molecular Function: electron carrier activity (GO:0009055),Molecular Function: oxidoreductase activity, acting on paired donors, with incorporation or reduction of molecular oxygen (GO:0016705),Molecular Function: heme binding (GO:0020037),Biological Process: oxidation-reduction process (GO:0055114)	cytochrome P450 76C1-like; K00512 steroid 17alpha-monooxygenase / 17alpha-hydroxyprogesterone aldolase [EC:1.14.14.19 4.1.2.30] (A)
evm.model.000096F.78	BnaA02g12200D [Brassica napus]	Polygalacturonase OS=Prunus persica PE=2 SV=1	Molecular Function: polygalacturonase activity (GO:0004650),Biological Process: carbohydrate metabolic process (GO:0005975)	polygalacturonase-like; K01184 polygalacturonase [EC:3.2.1.15] (A)
evm.model.000052F.148	BnaC06g37590D [Brassica napus]	NA	NA	22.0 kDa class IV heat shock protein-like; K13993 HSP20 family protein (A)
evm.model.000235F.11	PREDICTED: protein KRI1 homolog [Brassica rapa]	Hydroxyethylthiazole kinase OS=Arabidopsis thaliana GN=THIM PE=1 SV=1	Molecular Function: hydroxyethylthiazole kinase activity (GO:0004417),Biological Process: thiamine biosynthetic process (GO:0009228)	protein KRI1 homolog; K14786 protein KRI1 (A)
evm.model.000263F.44	BnaC01g25780D [Brassica napus]	Pentatricopeptide repeat-containing protein At3g48810 OS=Arabidopsis thaliana GN=At3g48810 PE=2 SV=1	NA	hypothetical protein; K17964 leucine-rich PPR motif-containing protein, mitochondrial (A)
evm.model.000102F.74	BnaC04g05360D [Brassica napus]	DNA-directed RNA polymerase V subunit 1 OS=Arabidopsis thaliana GN=NRPE1 PE=1 SV=1	NA	DNA-directed RNA polymerase V subunit 1-like; K16251 DNA-directed RNA polymerase V subunit 1 [EC:2.7.7.6] (A)
Bo2g165920.1_Bole	NA	NA	NA	NA
evm.model.000043F.359	BnaC04g47380D [Brassica napus]	E3 ubiquitin-protein ligase SHPRH OS=Homo sapiens GN=SHPRH PE=1 SV=2	Molecular Function: nucleic acid binding (GO:0003676),Molecular Function: DNA binding (GO:0003677),Molecular Function: helicase activity (GO:0004386),Molecular Function: protein binding (GO:0005515),Molecular Function: ATP binding (GO:0005524),Molecular Function: zinc ion binding (GO:0008270),Molecular Function: metal ion binding (GO:0046872)	E3 ubiquitin-protein ligase SHPRH-like; K15710 E3 ubiquitin-protein ligase SHPRH [EC:3.6.4.- 2.3.2.27] (A)
evm.model.000003F.404	BnaC02g45880D [Brassica napus]	Glycine-rich RNA-binding protein 5, mitochondrial OS=Arabidopsis thaliana GN=RBG5 PE=2 SV=1	Molecular Function: nucleic acid binding (GO:0003676)	glycine-rich RNA-binding protein 5, mitochondrial-like; K12741 heterogeneous nuclear ribonucleoprotein A1/A3 (A)
evm.model.000034F.281	BnaC04g32740D [Brassica napus]	NA	NA	NA
evm.model.000071F.353.1	BnaC07g47360D [Brassica napus]	Phosphatidylinositol/phosphatidylcholine transfer protein SFH2 OS=Arabidopsis thaliana GN=SFH2 PE=2 SV=1	NA	NA
evm.model.000032F.78	BnaC07g38820D [Brassica napus]	Acyl-CoA-binding domain-containing protein 3 OS=Arabidopsis thaliana GN=ACBP3 PE=1 SV=1	Molecular Function: fatty-acyl-CoA binding (GO:0000062)	enoyl-CoA delta isomerase 2, mitochondrial; K13239 peroxisomal 3,2-trans-enoyl-CoA isomerase [EC:5.3.3.8] (A)
evm.model.000039F.115	BnaC01g11670D [Brassica napus]	NA	NA	uncharacterized LOC103861045; K18749 protein LSM14 (A)
Bo1g008740.1_Bole	NA	NA	NA	NA
evm.model.000086F.312	BnaC01g27690D [Brassica napus]	NA	NA	uncharacterized LOC106434110; K07466 replication factor A1 (A)
evm.model.000130F.136	BnaC08g21630D [Brassica napus]	NA	NA	replication protein A 70 kDa DNA-binding subunit A-like; K07466 replication factor A1 (A)
evm.model.000059F.268	PREDICTED: cytidine deaminase 1 [Brassica rapa]	Cytidine deaminase 1 OS=Arabidopsis thaliana GN=CDA1 PE=1 SV=1	Molecular Function: cytidine deaminase activity (GO:0004126),Molecular Function: zinc ion binding (GO:0008270),Biological Process: cytidine deamination (GO:0009972)	cytidine deaminase 1; K01489 cytidine deaminase [EC:3.5.4.5] (A)
evm.model.000131F.134	NA	NA	NA	NA
evm.model.000007F.688	BnaC01g02230D [Brassica napus]	Auxilin-like protein 1 OS=Arabidopsis thaliana GN=AUL1 PE=2 SV=2	NA	NA
evm.model.000260F.25	BnaCnng38360D [Brassica napus]	Ubiquitin carboxyl-terminal hydrolase 13 OS=Arabidopsis thaliana GN=UBP13 PE=1 SV=1	Molecular Function: protein binding (GO:0005515)	BTB/POZ and MATH domain-containing protein 3-like; K10523 speckle-type POZ protein (A)
evm.model.000029F.527	BnaC03g29720D [Brassica napus]	Protein WAVE-DAMPENED 2 OS=Arabidopsis thaliana GN=WVD2 PE=2 SV=1	NA	NA
evm.model.000101F.162	BnaCnng14710D [Brassica napus]	BSD domain-containing protein 1 OS=Gallus gallus GN=BSDC1 PE=2 SV=1	NA	NA
evm.model.000154F.26	BnaC05g36310D [Brassica napus]	NA	NA	NA
evm.model.000002F.99	PREDICTED: F-box protein At2g21930-like [Brassica rapa]	F-box protein At2g21930 OS=Arabidopsis thaliana GN=At2g21930 PE=2 SV=1	Molecular Function: protein binding (GO:0005515)	NA
evm.model.000130F.164.1	PREDICTED: estradiol 17-beta-dehydrogenase 12-A [Brassica rapa]	Very-long-chain 3-oxoacyl-CoA reductase OS=Homo sapiens GN=HSD17B12 PE=1 SV=2	Biological Process: metabolic process (GO:0008152),Molecular Function: oxidoreductase activity (GO:0016491)	sdr16c5a, zgc:76925; short chain dehydrogenase/reductase family 16C, member 5a (EC:1.1.1.105); K15734 all-trans-retinol dehydrogenase (NAD+) [EC:1.1.1.105] (A)
evm.model.000187F.91	BnaC03g24440D [Brassica napus]	Jacalin-related lectin 24 OS=Arabidopsis thaliana GN=JAL24 PE=2 SV=2	NA	NA
evm.model.000288F.64	BnaC05g42600D [Brassica napus]	NA	NA	SCY1-like protein 2; K17541 SCY1-like protein 2 (A)
evm.model.000920F.1	PREDICTED: WAT1-related protein At4g01430 [Brassica rapa]	WAT1-related protein At4g01430 OS=Arabidopsis thaliana GN=At4g01430 PE=2 SV=1	Cellular Component: membrane (GO:0016020)	probable fructose-bisphosphate aldolase 3, chloroplastic; K01623 fructose-bisphosphate aldolase, class I [EC:4.1.2.13] (A)
evm.model.000124F.36	BnaCnng65580D, partial [Brassica napus]	Putative zinc finger CCCH domain-containing protein 10 OS=Arabidopsis thaliana GN=At1g29600/At1g29610 PE=3 SV=2	Molecular Function: metal ion binding (GO:0046872)	NA
evm.model.000043F.429	BnaA04g22560D [Brassica napus]	Putative B3 domain-containing protein At4g03170 OS=Arabidopsis thaliana GN=At4g03170 PE=3 SV=1	Molecular Function: DNA binding (GO:0003677)	cell division cycle protein 27 homolog B-like; K03350 anaphase-promoting complex subunit 3 (A)
evm.model.000286F.67	BnaC03g74530D [Brassica napus]	Poly(A) polymerase I OS=Haemophilus influenzae (strain ATCC 51907 / DSM 11121 / KW20 / Rd) GN=pcnB PE=3 SV=1	Molecular Function: RNA binding (GO:0003723),Biological Process: RNA processing (GO:0006396),Molecular Function: nucleotidyltransferase activity (GO:0016779)	TRNT1; tRNA nucleotidyl transferase, CCA-adding, 1; K00974 tRNA nucleotidyltransferase (CCA-adding enzyme) [EC:2.7.7.72 3.1.3.- 3.1.4.-] (A)
evm.model.000039F.289	BnaA01g08610D [Brassica napus]	Probable transcription factor KAN3 OS=Arabidopsis thaliana GN=KAN3 PE=2 SV=1	Molecular Function: chromatin binding (GO:0003682)	uncharacterized protein LOC103984394; K14317 nuclear pore complex protein Nup214 (A)
Bo4g076980.1_Bole	NA	NA	NA	NA
evm.model.000112F.48	BnaC04g35890D [Brassica napus]	NA	NA	NA
evm.model.000103F.15	BnaC05g19400D [Brassica napus]	F-box protein At5g10340 OS=Arabidopsis thaliana GN=At5g10340 PE=2 SV=1	Molecular Function: protein binding (GO:0005515)	Phenylalanyl-tRNA synthetase class IIc family protein; K01889 phenylalanyl-tRNA synthetase alpha chain [EC:6.1.1.20] (A)
evm.model.000033F.349	PREDICTED: putative pentatricopeptide repeat-containing protein At1g77010, mitochondrial [Brassica rapa]	Putative pentatricopeptide repeat-containing protein At1g77010, mitochondrial OS=Arabidopsis thaliana GN=PCMP-E5 PE=3 SV=1	NA	ATP-dependent DNA helicase MER3 homolog; K15271 ATP-dependent DNA helicase HFM1/MER3 [EC:3.6.4.12] (A)
evm.model.000133F.189	BnaC03g71200D [Brassica napus]	Pumilio homolog 15 OS=Arabidopsis thaliana GN=APUM15 PE=3 SV=1	NA	hypothetical protein; K03062 26S proteasome regulatory subunit T2 (A)
evm.model.000029F.309	BnaC03g31620D [Brassica napus]	tRNA(His) guanylyltransferase 1 OS=Arabidopsis thaliana GN=THG1 PE=1 SV=1	Molecular Function: magnesium ion binding (GO:0000287),Biological Process: tRNA modification (GO:0006400),Molecular Function: tRNA guanylyltransferase activity (GO:0008193)	tRNA(His) guanylyltransferase 1; K10761 tRNA(His) guanylyltransferase [EC:2.7.7.79] (A)
evm.model.000063F.90	BnaC02g16030D [Brassica napus]	11-beta-hydroxysteroid dehydrogenase-like 6 OS=Arabidopsis thaliana GN=HSD6 PE=2 SV=1	Biological Process: metabolic process (GO:0008152),Molecular Function: oxidoreductase activity (GO:0016491)	hypothetical protein; K11165 dehydrogenase/reductase SDR family member 7 [EC:1.1.-.-] (A)
evm.model.000015F.249.1	BnaC08g10430D [Brassica napus]	NA	NA	NA
evm.model.000198F.36	PHD finger-containing protein [Arabidopsis thaliana]	NA	Molecular Function: protein binding (GO:0005515),Molecular Function: zinc ion binding (GO:0008270)	hypothetical protein; K18046 tyrosine-protein phosphatase OCA6 [EC:3.1.3.48] (A)
evm.model.000172F.21	PREDICTED: probable E3 ubiquitin-protein ligase RNF144A [Brassica rapa]	NA	NA	hypothetical protein; K11968 ariadne-1 [EC:2.3.2.27] (A)
evm.model.000066F.23	BnaC05g25170D [Brassica napus]	NA	NA	replication protein A 70 kDa DNA-binding subunit C-like; K07466 replication factor A1 (A)
evm.model.000125F.185	BnaC07g32540D [Brassica napus]	Outer envelope pore protein 37, chloroplastic OS=Arabidopsis thaliana GN=OEP37 PE=2 SV=2	NA	RNA polymerase II subunit 5-mediating protein homolog; K17560 unconventional prefoldin RPB5 interactor 1 (A)
evm.model.000122F.30	BnaCnng04980D [Brassica napus]	Heat stress transcription factor A-4b OS=Oryza sativa subsp. japonica GN=HSFA4B PE=2 SV=1	Molecular Function: sequence-specific DNA binding transcription factor activity (GO:0003700),Cellular Component: nucleus (GO:0005634),Biological Process: regulation of transcription, DNA-dependent (GO:0006355),Molecular Function: sequence-specific DNA binding (GO:0043565)	heat stress transcription factor A-1d-like; K09419 heat shock transcription factor, other eukaryote (A)
Bo6g041230.1_Bole	NA	NA	NA	NA
evm.model.000011F.426	PREDICTED: uncharacterized protein LOC103846995 [Brassica rapa]	L10-interacting MYB domain-containing protein OS=Arabidopsis thaliana GN=LIMYB PE=1 SV=1	NA	uncharacterized LOC105053874; K13484 5-hydroxyisourate hydrolase / 2-oxo-4-hydroxy-4-carboxy-5-ureidoimidazoline decarboxylase [EC:3.5.2.17 4.1.1.97] (A)
evm.model.000158F.64	BnaC09g25310D [Brassica napus]	Coatomer subunit zeta-3 OS=Arabidopsis thaliana GN=At4g08520 PE=2 SV=1	NA	Cbr-orc-2; C. briggsae CBR-ORC-2 protein; K02604 origin recognition complex subunit 2 (A)
evm.model.000162F.86	BnaC06g17810D [Brassica napus]	3-hydroxyisobutyryl-CoA hydrolase-like protein 1, mitochondrial OS=Arabidopsis thaliana GN=At3g60510 PE=2 SV=1	Molecular Function: catalytic activity (GO:0003824),Biological Process: metabolic process (GO:0008152)	3-hydroxyisobutyryl-CoA hydrolase-like protein 1, mitochondrial; K05605 3-hydroxyisobutyryl-CoA hydrolase [EC:3.1.2.4] (A)
evm.model.000007F.441	PREDICTED: uncharacterized protein LOC103845772 [Brassica rapa]	NA	NA	NA
evm.model.000038F.286	BnaCnng54770D [Brassica napus]	NA	NA	NA
evm.model.000051F.288	NA	NA	NA	NA
evm.model.000002F.592	BnaC08g39500D [Brassica napus]	NA	Molecular Function: ubiquitin-protein ligase activity (GO:0004842),Biological Process: mitochondrion organization (GO:0007005)	uncharacterized LOC106429999; K15688 E3 ubiquitin-protein ligase MUL1 [EC:2.3.2.27] (A)
evm.model.000037F.97	BnaC04g08670D [Brassica napus]	Protein CHUP1, chloroplastic OS=Arabidopsis thaliana GN=CHUP1 PE=1 SV=1	NA	NA
evm.model.000148F.206	PREDICTED: vacuolar cation/proton exchanger 4 isoform X1 [Brassica rapa]	Vacuolar cation/proton exchanger 4 OS=Arabidopsis thaliana GN=CAX4 PE=1 SV=2	Cellular Component: integral to membrane (GO:0016021),Biological Process: transmembrane transport (GO:0055085)	vacuolar cation/proton exchanger 4-like; K07300 Ca2+:H+ antiporter (A)
evm.model.000234F.50	BnaC09g28970D [Brassica napus]	NA	Molecular Function: DNA binding (GO:0003677)	NA
evm.model.000032F.506.1	BnaC07g42750D [Brassica napus]	1-acyl-sn-glycerol-3-phosphate acyltransferase 1, chloroplastic OS=Brassica napus GN=LPAT1 PE=2 SV=1	Biological Process: metabolic process (GO:0008152),Molecular Function: transferase activity, transferring acyl groups (GO:0016746)	1-acyl-sn-glycerol-3-phosphate acyltransferase 1, chloroplastic-like; K00655 1-acyl-sn-glycerol-3-phosphate acyltransferase [EC:2.3.1.51] (A)
evm.model.000017F.397	BnaC05g09520D [Brassica napus]	Golgi SNAP receptor complex member 1-1 OS=Arabidopsis thaliana GN=GOS11 PE=2 SV=1	Cellular Component: Golgi membrane (GO:0000139),Cellular Component: cis-Golgi network (GO:0005801),Biological Process: ER to Golgi vesicle-mediated transport (GO:0006888),Cellular Component: integral to membrane (GO:0016021)	Golgi SNAP receptor complex member 1-1-like; K08495 golgi SNAP receptor complex member 1 (A)
evm.model.000096F.243	NA	NA	NA	NA
evm.model.000055F.29	BnaCnng18790D [Brassica napus]	NA	NA	eukaryotic translation initiation factor 3 subunit B-like; K03253 translation initiation factor 3 subunit B (A)
evm.model.000199F.118	PREDICTED: uncharacterized protein LOC103864759 [Brassica rapa]	NA	NA	NA
evm.model.000154F.92_evm.model.000154F.93	BnaC05g35680D [Brassica napus]	Chaperone protein DnaJ OS=Thermosynechococcus elongatus (strain BP-1) GN=dnaJ PE=3 SV=2	Molecular Function: heat shock protein binding (GO:0031072),Molecular Function: unfolded protein binding (GO:0051082)	chaperone protein DnaJ-like; K03686 molecular chaperone DnaJ (A)
evm.model.000239F.43	BnaC06g12940D [Brassica napus]	NA	NA	NA
evm.model.000303F.13	BnaC01g33720D [Brassica napus]	NA	NA	protein kinase, putative; K08857 NIMA (never in mitosis gene a)-related kinase [EC:2.7.11.1] (A)
evm.model.000037F.30	BnaC04g09250D [Brassica napus]	HVA22-like protein j OS=Arabidopsis thaliana GN=HVA22J PE=2 SV=2	NA	HVA22-like protein j; K17338 receptor expression-enhancing protein 1/2/3/4 (A)
evm.model.000032F.372	BnaC07g41540D [Brassica napus]	Zinc finger HIT domain-containing protein 3 OS=Mus musculus GN=Znhit3 PE=1 SV=1	NA	ZNHIT3, PIGW; zinc finger, HIT-type containing 3; K05283 phosphatidylinositol glycan, class W [EC:2.3.-.-] (A)
evm.model.000108F.3	BnaCnng41440D [Brassica napus]	Uncharacterized protein At2g34160 OS=Arabidopsis thaliana GN=At2g34160 PE=1 SV=1	Molecular Function: nucleic acid binding (GO:0003676)	NA
evm.model.000029F.359	BnaC03g31100D [Brassica napus]	DNA mismatch repair protein MSH6 OS=Arabidopsis thaliana GN=MSH6 PE=1 SV=2	Molecular Function: ATP binding (GO:0005524),Biological Process: mismatch repair (GO:0006298),Molecular Function: mismatched DNA binding (GO:0030983)	DNA mismatch repair protein MSH6-like; K08737 DNA mismatch repair protein MSH6 (A)
evm.model.000007F.304	PREDICTED: probable polygalacturonase At3g15720 isoform X3 [Brassica rapa]	Probable polygalacturonase At3g15720 OS=Arabidopsis thaliana GN=At3g15720 PE=1 SV=1	Molecular Function: polygalacturonase activity (GO:0004650),Biological Process: carbohydrate metabolic process (GO:0005975)	hypothetical protein; K01213 galacturan 1,4-alpha-galacturonidase [EC:3.2.1.67] (A)
evm.model.000007F.293	BnaA01g04720D [Brassica napus]	U11/U12 small nuclear ribonucleoprotein 25 kDa protein OS=Arabidopsis thaliana GN=SNRNP25 PE=2 SV=1	NA	uncharacterized LOC100250997; K02109 F-type H+-transporting ATPase subunit b (A)
evm.model.000072F.218	BnaC01g16910D [Brassica napus]	Annexin D8 OS=Arabidopsis thaliana GN=ANNAT8 PE=2 SV=2	Molecular Function: calcium ion binding (GO:0005509),Molecular Function: calcium-dependent phospholipid binding (GO:0005544)	hypothetical protein; K17099 annexin A13 (A)
evm.model.000091F.78	BnaC05g45520D [Brassica napus]	NA	Biological Process: proteolysis (GO:0006508),Molecular Function: cysteine-type peptidase activity (GO:0008234)	GJ20385 gene product from transcript GJ20385-RA (EC:3.4.-.-); K01365 cathepsin L [EC:3.4.22.15] (A)
evm.model.000001F.538	PREDICTED: 31 kDa ribonucleoprotein, chloroplastic [Brassica rapa]	31 kDa ribonucleoprotein, chloroplastic OS=Arabidopsis thaliana GN=CP31A PE=1 SV=1	Molecular Function: nucleic acid binding (GO:0003676)	31 kDa ribonucleoprotein, chloroplastic-like; K11294 nucleolin (A)
evm.model.000203F.21	NA	NA	NA	NA
evm.model.000001F.67	PREDICTED: methyl-CpG-binding domain-containing protein 7 [Brassica rapa]	Methyl-CpG-binding domain-containing protein 7 OS=Arabidopsis thaliana GN=MBD7 PE=1 SV=1	NA	NA
evm.model.000255F.3	NA	NA	NA	NA
evm.model.000218F.40	BnaC02g16550D [Brassica napus]	Autophagy-related protein 101 OS=Danio rerio GN=atg101 PE=2 SV=1	NA	hypothetical protein; K19730 autophagy-related protein 101 (A)
evm.model.000071F.30	BnaC07g44060D [Brassica napus]	Calcineurin B-like protein 10 OS=Arabidopsis thaliana GN=CBL10 PE=1 SV=1	Molecular Function: calcium ion binding (GO:0005509)	calcineurin B-like protein 10; K06268 serine/threonine-protein phosphatase 2B regulatory subunit (A)
evm.model.000307F.13	PREDICTED: transcription initiation factor TFIID subunit 11-like [Brassica rapa]	Transcription initiation factor TFIID subunit 11b OS=Arabidopsis thaliana GN=TAF11B PE=2 SV=1	Cellular Component: nucleus (GO:0005634),Biological Process: transcription initiation from RNA polymerase II promoter (GO:0006367)	transcription initiation factor TFIID subunit 11-like; K03135 transcription initiation factor TFIID subunit 11 (A)
evm.model.000160F.49	BnaC06g23540D [Brassica napus]	Protein YLS3 OS=Arabidopsis thaliana GN=YLS3 PE=2 SV=1	NA	surfeit locus protein 1-like; K14998 surfeit locus 1 family protein (A)
evm.model.000058F.31	BnaC09g23330D [Brassica napus]	20 kDa chaperonin, chloroplastic OS=Arabidopsis thaliana GN=CPN21 PE=1 SV=2	Cellular Component: cytoplasm (GO:0005737),Biological Process: protein folding (GO:0006457)	20 kDa chaperonin, chloroplastic; K04078 chaperonin GroES (A)
Bo5g043220.1_Bole	NA	NA	NA	NA
evm.model.000332F.13	BnaC09g09750D [Brassica napus]	Non-specific lipid-transfer protein 8 OS=Arabidopsis thaliana GN=LTP8 PE=3 SV=1	Biological Process: lipid transport (GO:0006869),Molecular Function: lipid binding (GO:0008289)	NA
evm.model.000010F.406	EMB2719 [Arabidopsis lyrata subsp. lyrata]	26S proteasome non-ATPase regulatory subunit 3 homolog A OS=Arabidopsis thaliana GN=RPN3A PE=1 SV=3	Molecular Function: protein binding (GO:0005515)	EMB2719; K03033 26S proteasome regulatory subunit N3 (A)
evm.model.000007F.814	BnaC01g01150D [Brassica napus]	NA	NA	microtubule-associated protein RP/EB family member 1-like; K15193 protein SPT2 (A)
evm.model.000084F.190	BnaC03g39370D [Brassica napus]	NA	NA	NA
evm.model.000023F.113	PREDICTED: uncharacterized protein LOC103870205 [Brassica rapa]	NA	NA	NA
evm.model.000017F.361	BnaC05g09820D [Brassica napus]	Tetratricopeptide repeat protein 1 OS=Mus musculus GN=Ttc1 PE=2 SV=1	Molecular Function: protein binding (GO:0005515)	mitochondrial import receptor subunit TOM34-like; K17768 mitochondrial import receptor subunit TOM70 (A)
evm.model.000024F.31	RNA recognition motif-containing protein [Arabidopsis lyrata subsp. lyrata]	NA	Molecular Function: nucleic acid binding (GO:0003676),Molecular Function: zinc ion binding (GO:0008270)	31 kDa ribonucleoprotein, chloroplastic; K11294 nucleolin (A)
evm.model.000032F.287	BnaC07g50320D [Brassica napus]	Early nodulin-like protein 2 OS=Arabidopsis thaliana GN=At4g27520 PE=1 SV=1	Molecular Function: copper ion binding (GO:0005507),Molecular Function: electron carrier activity (GO:0009055)	NA
evm.model.000248F.61	PREDICTED: formin-binding protein 4-like isoform X1 [Brassica rapa]	NA	NA	NA
evm.model.000019F.402	BnaC07g49250D [Brassica napus]	NA	NA	NA
evm.model.000152F.29	BnaCnng70380D [Brassica napus]	Putative Myb family transcription factor At1g14600 OS=Arabidopsis thaliana GN=At1g14600 PE=2 SV=2	Molecular Function: chromatin binding (GO:0003682)	hypothetical protein; K06236 collagen, type I, alpha (A)
evm.model.000030F.103	PREDICTED: uncharacterized protein LOC103844938 [Brassica rapa]	NA	NA	NA
evm.model.000001F.874	hypothetical protein EUTSA_v10013515mg [Eutrema salsugineum]	Aspartate aminotransferase 3, chloroplastic OS=Arabidopsis thaliana GN=ASP3 PE=1 SV=1	Biological Process: cellular amino acid metabolic process (GO:0006520),Molecular Function: transaminase activity (GO:0008483),Biological Process: biosynthetic process (GO:0009058),Molecular Function: pyridoxal phosphate binding (GO:0030170)	hypothetical protein; K14454 aspartate aminotransferase, cytoplasmic [EC:2.6.1.1] (A)
evm.model.000210F.2	BnaCnng23780D [Brassica napus]	DNA mismatch repair protein MSH2 OS=Arabidopsis thaliana GN=MSH2 PE=1 SV=1	Molecular Function: ATP binding (GO:0005524),Biological Process: mismatch repair (GO:0006298),Molecular Function: mismatched DNA binding (GO:0030983)	DNA mismatch repair protein MSH2; K08735 DNA mismatch repair protein MSH2 (A)
evm.model.000032F.566	BnaC07g50980D [Brassica napus]	NA	Cellular Component: SAGA-type complex (GO:0070461)	NA
evm.model.000200F.108	BnaCnng29140D [Brassica napus]	NA	NA	NA
evm.model.000117F.99	BnaC03g62070D [Brassica napus]	NA	NA	uncharacterized LOC100263310; K00940 nucleoside-diphosphate kinase [EC:2.7.4.6] (A)
evm.model.000246F.8	BnaC07g07130D [Brassica napus]	Heat stress transcription factor C-1 OS=Arabidopsis thaliana GN=HSFC1 PE=2 SV=1	Molecular Function: sequence-specific DNA binding transcription factor activity (GO:0003700),Cellular Component: nucleus (GO:0005634),Biological Process: regulation of transcription, DNA-dependent (GO:0006355),Biological Process: response to heat (GO:0009408),Molecular Function: sequence-specific DNA binding (GO:0043565)	heat stress transcription factor C-1-like; K09419 heat shock transcription factor, other eukaryote (A)
evm.model.000255F.61	BnaC06g07470D [Brassica napus]	High mobility group B protein 10 OS=Arabidopsis thaliana GN=HMGB10 PE=2 SV=1	Molecular Function: DNA binding (GO:0003677),Cellular Component: intracellular (GO:0005622)	ARID2; AT rich interactive domain 2 (ARID, RFX-like); K11765 AT-rich interactive domain-containing protein 2 (A)
evm.model.000098F.25	BnaC01g35270D [Brassica napus]	NA	Molecular Function: zinc ion binding (GO:0008270)	armadillo repeat-containing kinesin-like protein 3; K10396 kinesin family member 5 (A)
evm.model.000314F.12	NA	NA	NA	NA
evm.model.000113F.105.1	PREDICTED: cyclin-dependent kinase F-4-like [Brassica rapa]	Cyclin-dependent kinase F-4 OS=Oryza sativa subsp. japonica GN=CDKF-4 PE=2 SV=1	Molecular Function: protein kinase activity (GO:0004672),Molecular Function: ATP binding (GO:0005524),Biological Process: protein phosphorylation (GO:0006468)	cyclin-dependent kinase F-4-like; K08829 male germ cell-associated kinase [EC:2.7.11.22] (A)
evm.model.000095F.82	BnaC09g19650D [Brassica napus]	NA	NA	NA
evm.model.000046F.36	BnaC09g49880D [Brassica napus]	Mitotic spindle checkpoint protein BUBR1 OS=Arabidopsis thaliana GN=BUBR1 PE=1 SV=2	NA	mitotic spindle checkpoint protein BUBR1-like; K02178 checkpoint serine/threonine-protein kinase [EC:2.7.11.1] (A)
evm.model.000268F.3	PREDICTED: non-specific lipid-transfer protein-like protein At2g13820 [Brassica rapa]	Non-specific lipid-transfer protein-like protein At2g13820 OS=Arabidopsis thaliana GN=At2g13820 PE=1 SV=1	NA	NA
evm.model.000020F.213	PREDICTED: LOW QUALITY PROTEIN: 14 kDa zinc-binding protein-like [Brassica rapa]	14 kDa zinc-binding protein OS=Zea mays GN=ZBP14 PE=1 SV=1	Molecular Function: catalytic activity (GO:0003824)	14 kDa zinc-binding protein-like; K02503 histidine triad (HIT) family protein (A)
evm.model.000067F.168	NA	NA	NA	NA
evm.model.000036F.7_evm.model.000036F.8	PREDICTED: DNA polymerase epsilon subunit 2 [Brassica rapa]	DNA polymerase epsilon subunit 2 OS=Dictyostelium discoideum GN=pole2 PE=3 SV=1	Molecular Function: DNA binding (GO:0003677),Molecular Function: DNA-directed DNA polymerase activity (GO:0003887),Biological Process: DNA replication (GO:0006260)	DNA polymerase epsilon subunit 2-like; K02325 DNA polymerase epsilon subunit 2 [EC:2.7.7.7] (A)
evm.model.000175F.20	PREDICTED: uncharacterized protein LOC103860166 [Brassica rapa]	NA	Molecular Function: structural constituent of ribosome (GO:0003735),Cellular Component: intracellular (GO:0005622),Cellular Component: ribosome (GO:0005840),Biological Process: translation (GO:0006412)	50S ribosomal protein L7/L12-like; K02935 large subunit ribosomal protein L7/L12 (A)
evm.model.000193F.58	BnaA09g11920D [Brassica napus]	Late embryogenesis abundant protein At1g64065 OS=Arabidopsis thaliana GN=At1g64065 PE=2 SV=1	NA	NA
evm.model.000125F.213	BnaA03g41670D [Brassica napus]	NA	NA	NA
evm.model.000118F.4	NA	NA	NA	NA
evm.model.000029F.534	BnaC03g29650D [Brassica napus]	NA	NA	NA
evm.model.000162F.49.2	BnaC06g17610D [Brassica napus]	Putative histone-lysine N-methyltransferase ASHH4 OS=Arabidopsis thaliana GN=ASHH4 PE=3 SV=1	Molecular Function: protein binding (GO:0005515),Cellular Component: nucleus (GO:0005634),Molecular Function: histone-lysine N-methyltransferase activity (GO:0018024)	putative histone-lysine N-methyltransferase ASHH4; K11423 histone-lysine N-methyltransferase SETD2 [EC:2.1.1.43] (A)
evm.model.000082F.72	BnaC04g56440D [Brassica napus]	Protein argonaute 4 OS=Arabidopsis thaliana GN=AGO4 PE=1 SV=2	Molecular Function: protein binding (GO:0005515)	protein argonaute 4-like; K11593 eukaryotic translation initiation factor 2C (A)
evm.model.000242F.67	BnaA02g32300D [Brassica napus]	NA	NA	NA
evm.model.000140F.18	BnaA01g35980D [Brassica napus]	NA	NA	NA
evm.model.000061F.19	BnaCnng69700D [Brassica napus]	NA	NA	NA
evm.model.000260F.10	BnaC05g50540D [Brassica napus]	MATH domain and coiled-coil domain-containing protein At3g58370 OS=Arabidopsis thaliana GN=At3g58370 PE=3 SV=3	Molecular Function: protein binding (GO:0005515)	hypothetical protein; K10523 speckle-type POZ protein (A)
evm.model.000001F.1174	NA	NA	NA	NA
evm.model.000064F.83	BnaC09g34780D [Brassica napus]	NA	NA	uncharacterized LOC106418388; K12593 M-phase phosphoprotein 6, animal type (A)
evm.model.000049F.336	BnaC04g01010D [Brassica napus]	Uncharacterized protein At5g41620 OS=Arabidopsis thaliana GN=At5g41620 PE=2 SV=2	NA	NA
evm.model.000239F.9	BnaC06g12690D [Brassica napus]	NA	NA	NA
evm.model.000102F.48	BnaC08g29460D [Brassica napus]	NA	NA	citrate synthase 2, peroxisomal-like; K01647 citrate synthase [EC:2.3.3.1] (A)
evm.model.000068F.202	PREDICTED: uncharacterized protein LOC103863858 [Brassica rapa]	Probable ADP,ATP carrier protein At5g56450 OS=Arabidopsis thaliana GN=At5g56450 PE=2 SV=1	Biological Process: protein folding (GO:0006457),Biological Process: transmembrane transport (GO:0055085)	probable ADP,ATP carrier protein At5g56450; K05863 solute carrier family 25 (mitochondrial adenine nucleotide translocator), member 4/5/6/31 (A)
evm.model.000084F.138.1	BnaC03g39670D [Brassica napus]	Auxin-responsive protein IAA26 OS=Arabidopsis thaliana GN=IAA26 PE=1 SV=2	Cellular Component: nucleus (GO:0005634),Biological Process: regulation of transcription, DNA-dependent (GO:0006355),Molecular Function: protein dimerization activity (GO:0046983)	auxin-responsive protein IAA26-like; K14484 auxin-responsive protein IAA (A)
evm.model.000250F.22	BnaC09g13000D [Brassica napus]	Peptidyl-tRNA hydrolase ICT1, mitochondrial OS=Mus musculus GN=Ict1 PE=1 SV=1	Molecular Function: translation release factor activity (GO:0003747),Biological Process: translational termination (GO:0006415)	peptidyl-tRNA hydrolase ICT1, mitochondrial-like; K15033 peptidyl-tRNA hydrolase ICT1 [EC:3.1.1.29] (A)
evm.model.000061F.89	BnaC07g03760D [Brassica napus]	Binding partner of ACD11 1 OS=Arabidopsis thaliana GN=BPA1 PE=1 SV=1	Molecular Function: nucleic acid binding (GO:0003676)	RNA recognition motif domain containing protein; K13165 splicing factor, arginine/serine-rich 12 (A)
evm.model.000001F.1241	BnaC02g03440D [Brassica napus]	Putative oxidoreductase GLYR1 OS=Pongo abelii GN=GLYR1 PE=2 SV=2	NA	uncharacterized LOC104802799; K17398 DNA (cytosine-5)-methyltransferase 3A [EC:2.1.1.37] (A)
evm.model.000036F.156	BnaC03g27850D [Brassica napus]	Probable malate dehydrogenase, glyoxysomal OS=Arabidopsis thaliana GN=At2g22780 PE=2 SV=1	Biological Process: malate metabolic process (GO:0006108),Molecular Function: oxidoreductase activity, acting on the CH-OH group of donors, NAD or NADP as acceptor (GO:0016616),Molecular Function: L-malate dehydrogenase activity (GO:0030060),Biological Process: cellular carbohydrate metabolic process (GO:0044262),Biological Process: oxidation-reduction process (GO:0055114)	probable malate dehydrogenase, glyoxysomal; K00026 malate dehydrogenase [EC:1.1.1.37] (A)
Bo9g009270.1_Bole	NA	NA	NA	NA
evm.model.000001F.925	BnaC02g00190D [Brassica napus]	Pentatricopeptide repeat-containing protein At5g10690 OS=Arabidopsis thaliana GN=CBSPPR1 PE=2 SV=1	NA	hypothetical protein; K17710 pentatricopeptide repeat domain-containing protein 1 (A)
evm.model.000021F.304	NA	NA	NA	NA
evm.model.000159F.182	BnaC05g04110D [Brassica napus]	Protein ENHANCED DISEASE RESISTANCE 2-like OS=Arabidopsis thaliana GN=EDR2L PE=2 SV=1	NA	NA
evm.model.000022F.83	BnaC02g31840D [Brassica napus]	NA	NA	NA
evm.model.000003F.503	BnaC02g21920D [Brassica napus]	40S ribosomal protein S12-1 OS=Arabidopsis thaliana GN=RPS12A PE=2 SV=1	Molecular Function: structural constituent of ribosome (GO:0003735),Cellular Component: intracellular (GO:0005622),Cellular Component: ribosome (GO:0005840),Biological Process: translation (GO:0006412)	40S ribosomal protein S12-1-like; K02951 small subunit ribosomal protein S12e (A)
evm.model.000090F.21	BnaC03g45450D [Brassica napus]	Protein trichome birefringence-like 13 OS=Arabidopsis thaliana GN=TBL13 PE=2 SV=1	NA	NA
evm.model.000003F.329	BnaC02g20630D [Brassica napus]	Carboxypeptidase D (Fragment) OS=Lophonetta specularioides GN=CPD PE=1 SV=1	Molecular Function: metallocarboxypeptidase activity (GO:0004181),Biological Process: proteolysis (GO:0006508),Molecular Function: zinc ion binding (GO:0008270)	carboxypeptidase D-like; K07752 carboxypeptidase D [EC:3.4.17.22] (A)
evm.model.000083F.350	BnaC09g45640D [Brassica napus]	Protein ASPARTIC PROTEASE IN GUARD CELL 2 OS=Arabidopsis thaliana GN=ASPG2 PE=2 SV=1	Molecular Function: aspartic-type endopeptidase activity (GO:0004190),Biological Process: proteolysis (GO:0006508)	hypothetical protein; K01381 saccharopepsin [EC:3.4.23.25] (A)
evm.model.000043F.110	BnaC04g49840D [Brassica napus]	Uclacyanin-2 OS=Arabidopsis thaliana GN=At2g44790 PE=1 SV=1	Molecular Function: copper ion binding (GO:0005507),Molecular Function: electron carrier activity (GO:0009055)	NA
evm.model.000001F.1016	PREDICTED: uncharacterized protein At5g08430 [Brassica rapa]	Uncharacterized protein At5g08430 OS=Arabidopsis thaliana GN=At5g08430 PE=1 SV=2	Molecular Function: DNA binding (GO:0003677),Molecular Function: protein binding (GO:0005515),Cellular Component: nucleus (GO:0005634),Biological Process: DNA-dependent transcription, initiation (GO:0006352),Biological Process: histone modification (GO:0016570)	125 kDa kinesin-related protein-like; K10398 kinesin family member 11 (A)
evm.model.000036F.190	BnaC03g28190D [Brassica napus]	NA	NA	NA
evm.model.000178F.18	BnaC04g29050D [Brassica napus]	Ribonucleases P/MRP protein subunit POP1 OS=Homo sapiens GN=POP1 PE=1 SV=2	Biological Process: tRNA 5'-leader removal (GO:0001682),Molecular Function: ribonuclease P activity (GO:0004526),Biological Process: RNA processing (GO:0006396)	ribonucleases P/MRP protein subunit POP1-like; K01164 ribonuclease P/MRP protein subunit POP1 [EC:3.1.26.5] (A)
evm.model.000210F.37	BnaC06g05810D [Brassica napus]	Outer envelope protein 64, chloroplastic OS=Arabidopsis thaliana GN=OEP64 PE=1 SV=1	NA	putative phospholipid-transporting ATPase 7; K01530 phospholipid-translocating ATPase [EC:3.6.3.1] (A)
evm.model.000065F.76	BnaC07g17720D [Brassica napus]	Nuclear cap-binding protein subunit 2 OS=Arabidopsis thaliana GN=CBP20 PE=1 SV=1	Molecular Function: RNA cap binding (GO:0000339),Molecular Function: nucleic acid binding (GO:0003676),Cellular Component: nuclear cap binding complex (GO:0005846),Biological Process: mRNA cis splicing, via spliceosome (GO:0045292)	nuclear cap-binding protein subunit 2-like; K12883 nuclear cap-binding protein subunit 2 (A)
evm.model.000080F.138	BnaC06g02030D [Brassica napus]	NA	Molecular Function: protein binding (GO:0005515),Molecular Function: zinc ion binding (GO:0008270)	NA
evm.model.000067F.49	BnaCnng20720D [Brassica napus]	NA	NA	NA
evm.model.000015F.161	PREDICTED: uncharacterized protein LOC103833462 isoform X1 [Brassica rapa]	NA	NA	NA
evm.model.000199F.24	NA	NA	NA	NA
evm.model.000032F.588	BnaC07g43500D [Brassica napus]	Protein POLAR LOCALIZATION DURING ASYMMETRIC DIVISION AND REDISTRIBUTION OS=Arabidopsis thaliana GN=POLAR PE=2 SV=1	Molecular Function: sequence-specific DNA binding transcription factor activity (GO:0003700),Biological Process: regulation of transcription, DNA-dependent (GO:0006355),Molecular Function: sequence-specific DNA binding (GO:0043565)	WRKY49; probable WRKY transcription factor 20-like; K18834 WRKY transcription factor 1 (A)
evm.model.000254F.49	BnaC08g23520D [Brassica napus]	mRNA cap guanine-N7 methyltransferase 2 OS=Arabidopsis thaliana GN=At3g52210 PE=2 SV=1	NA	mRNA cap guanine-N7 methyltransferase 2; K00565 mRNA (guanine-N7-)-methyltransferase [EC:2.1.1.56] (A)
evm.model.000105F.166	BnaC08g27610D [Brassica napus]	NA	Biological Process: metal ion transport (GO:0030001),Molecular Function: metal ion binding (GO:0046872)	NA
evm.model.000379F.12	BnaC04g52110D [Brassica napus]	Putative RING-H2 finger protein ATL21B OS=Arabidopsis thaliana GN=ATL21B PE=3 SV=1	Molecular Function: protein binding (GO:0005515),Molecular Function: zinc ion binding (GO:0008270)	putative RING-H2 finger protein ATL21A; K19041 E3 ubiquitin-protein ligase RNF38/44 [EC:2.3.2.27] (A)
evm.model.000086F.194	PREDICTED: BTB/POZ domain-containing protein FBL11 isoform X1 [Brassica rapa]	BTB/POZ domain-containing protein FBL11 OS=Arabidopsis thaliana GN=FBL11 PE=2 SV=2	Molecular Function: protein binding (GO:0005515)	F-box/LRR-repeat protein 4-like; K10268 F-box and leucine-rich repeat protein 2/20 (A)
evm.model.000020F.224	BnaC06g15870D [Brassica napus]	NA	NA	NA
evm.model.000059F.78	PREDICTED: putative Myb family transcription factor At1g14600 isoform X2 [Brassica rapa]	Putative Myb family transcription factor At1g14600 OS=Arabidopsis thaliana GN=At1g14600 PE=2 SV=2	Molecular Function: chromatin binding (GO:0003682)	hypothetical protein; K06236 collagen, type I, alpha (A)
evm.model.000061F.180	PREDICTED: CBS domain-containing protein CBSX6 [Brassica rapa]	CBS domain-containing protein CBSX6 OS=Arabidopsis thaliana GN=CBSX6 PE=1 SV=1	Molecular Function: adenyl nucleotide binding (GO:0030554)	NA
evm.model.000046F.142	BnaC01g33080D [Brassica napus]	NA	NA	NA
evm.model.000146F.67	NA	NA	NA	NA
evm.model.000000F.632	PREDICTED: protein GLUTAMINE DUMPER 3-like [Brassica rapa]	Protein GLUTAMINE DUMPER 3 OS=Arabidopsis thaliana GN=GDU3 PE=2 SV=1	NA	hypothetical protein; K13128 zinc finger CCHC domain-containing protein 8 (A)
evm.model.000078F.200	farnesylated protein 3 [Arabidopsis thaliana]	Copper transport protein CCH OS=Arabidopsis thaliana GN=CCH PE=1 SV=1	Biological Process: metal ion transport (GO:0030001),Molecular Function: metal ion binding (GO:0046872)	POPTRDRAFT_228799; hypothetical protein; K07213 copper chaperone (A)
evm.model.000091F.223	PREDICTED: uncharacterized protein LOC103870640 [Brassica rapa]	NA	NA	hypothetical protein; K11446 histone demethylase JARID1 [EC:1.14.11.-] (A)
evm.model.000078F.46	BnaC08g11450D [Brassica napus]	ATPase 5, plasma membrane-type OS=Arabidopsis thaliana GN=AHA5 PE=3 SV=3	Biological Process: cation transport (GO:0006812),Cellular Component: integral to membrane (GO:0016021),Molecular Function: cation-transporting ATPase activity (GO:0019829)	ATPase 5, plasma membrane-type-like; K01535 H+-transporting ATPase [EC:3.6.3.6] (A)
evm.model.000130F.102	BnaC08g21460D [Brassica napus]	NA	NA	NA
evm.model.000002F.38	NA	NA	NA	NA
evm.model.000002F.1176	BnaC08g45510D [Brassica napus]	Switch 2 OS=Arabidopsis thaliana GN=SWI2 PE=3 SV=1	Molecular Function: nucleic acid binding (GO:0003676),Molecular Function: DNA binding (GO:0003677),Molecular Function: helicase activity (GO:0004386),Molecular Function: protein kinase activity (GO:0004672),Molecular Function: protein tyrosine kinase activity (GO:0004713),Molecular Function: ATP binding (GO:0005524),Biological Process: protein phosphorylation (GO:0006468)	hypothetical protein; K20098 DNA excision repair protein ERCC-6-like 2 [EC:3.6.4.-] (A)
evm.model.000071F.269	BnaC07g46510D [Brassica napus]	Lysine-rich arabinogalactan protein 17 OS=Arabidopsis thaliana GN=AGP17 PE=2 SV=1	NA	NA
evm.model.000002F.564	PREDICTED: short-chain dehydrogenase reductase 3b-like [Brassica rapa]	Short-chain dehydrogenase reductase 3b OS=Arabidopsis thaliana GN=SDR3b PE=2 SV=1	Biological Process: metabolic process (GO:0008152),Molecular Function: oxidoreductase activity (GO:0016491)	NAD(P)-binding Rossmann-fold superfamily protein; K09841 xanthoxin dehydrogenase [EC:1.1.1.288] (A)
evm.model.000093F.138	BnaC07g01640D [Brassica napus]	WD-40 repeat-containing protein MSI4 OS=Arabidopsis thaliana GN=MSI4 PE=1 SV=3	NA	WD-40 repeat-containing protein MSI4-like; K10752 histone-binding protein RBBP4 (A)
evm.model.000012F.631	BnaCnng25000D [Brassica napus]	Protein DEHYDRATION-INDUCED 19 homolog 6 OS=Arabidopsis thaliana GN=DI19-6 PE=1 SV=1	NA	NA
evm.model.000062F.118	NA	NA	NA	NA
evm.model.000217F.15	NA	NA	NA	NA
evm.model.000002F.196	BnaC08g35800D [Brassica napus]	D-xylulose kinase OS=Staphylococcus epidermidis (strain ATCC 12228) GN=xylB PE=3 SV=1	Biological Process: carbohydrate metabolic process (GO:0005975),Molecular Function: phosphotransferase activity, alcohol group as acceptor (GO:0016773)	sugar kinase; K00851 gluconokinase [EC:2.7.1.12] (A)
evm.model.000103F.164	BnaC05g18030D [Brassica napus]	NA	NA	NA
evm.model.000000F.284	PREDICTED: probable mitochondrial intermediate peptidase, mitochondrial isoform X1 [Brassica rapa]	Probable mitochondrial intermediate peptidase, mitochondrial OS=Arabidopsis thaliana GN=MIP PE=3 SV=1	Molecular Function: metalloendopeptidase activity (GO:0004222),Biological Process: proteolysis (GO:0006508)	probable mitochondrial intermediate peptidase, mitochondrial; K01410 mitochondrial intermediate peptidase [EC:3.4.24.59] (A)
evm.model.000001F.38.1	BnaC02g09880D [Brassica napus]	DnaJ homolog subfamily B member 8 OS=Mus musculus GN=Dnajb8 PE=2 SV=1	NA	Chaperone DnaJ-domain superfamily protein, putative isoform 1; K03686 molecular chaperone DnaJ (A)
evm.model.000036F.248	BnaA03g24200D [Brassica napus]	NA	NA	NA
evm.model.000141F.85	BnaA07g20740D [Brassica napus]	Protein COFACTOR ASSEMBLY OF COMPLEX C SUBUNIT B CCB4, chloroplastic OS=Arabidopsis thaliana GN=CCB4 PE=1 SV=1	NA	AP-1 complex subunit mu-2; K12393 AP-1 complex subunit mu (A)
evm.model.000113F.179	BnaC07g15940D [Brassica napus]	NA	NA	NA
evm.model.000028F.197	NA	NA	NA	NA
evm.model.000110F.95	NA	NA	NA	NA
evm.model.000023F.508	PREDICTED: cyclin-A1-2-like [Brassica rapa]	Cyclin-A1-2 OS=Arabidopsis thaliana GN=CYCA1-2 PE=1 SV=2	Cellular Component: nucleus (GO:0005634)	cyclin-A1-2-like; K06627 cyclin A (A)
evm.model.000036F.39	BnaC03g26780D [Brassica napus]	NA	NA	uncharacterized LOC104610044; K19042 E3 ubiquitin-protein ligase BOI and related proteins [EC:2.3.2.27] (A)
evm.model.000002F.1296	BnaCnng04410D [Brassica napus]	Probable glutathione peroxidase 4 OS=Arabidopsis thaliana GN=GPX4 PE=2 SV=1	Molecular Function: glutathione peroxidase activity (GO:0004602),Biological Process: response to oxidative stress (GO:0006979),Biological Process: oxidation-reduction process (GO:0055114)	probable glutathione peroxidase 4; K00432 glutathione peroxidase [EC:1.11.1.9] (A)
evm.model.000254F.96	BnaC08g23020D [Brassica napus]	ATPase 3, plasma membrane-type OS=Arabidopsis thaliana GN=AHA3 PE=1 SV=2	NA	ATPase 3, plasma membrane-type-like; K01535 H+-transporting ATPase [EC:3.6.3.6] (A)
evm.model.000162F.118	BnaA06g22170D [Brassica napus]	Hsp70-Hsp90 organizing protein 1 OS=Arabidopsis thaliana GN=HOP1 PE=2 SV=1	NA	protein HOP1; K09553 stress-induced-phosphoprotein 1 (A)
evm.model.000067F.227	PREDICTED: uncharacterized protein LOC104704355 [Camelina sativa]	NA	NA	NA
evm.model.000121F.71	BnaC09g51570D [Brassica napus]	Zinc finger protein VAR3, chloroplastic OS=Arabidopsis thaliana GN=VAR3 PE=1 SV=2	Molecular Function: zinc ion binding (GO:0008270)	DNA polymerase zeta catalytic subunit, putative (EC:2.7.7.7); K02350 DNA polymerase zeta [EC:2.7.7.7] (A)
evm.model.000002F.885	BnaC08g42610D [Brassica napus]	Transmembrane emp24 domain-containing protein p24delta3 OS=Arabidopsis thaliana GN=At1g09580 PE=1 SV=1	NA	NA
evm.model.000011F.314	BnaC01g38980D [Brassica napus]	Probable E3 ubiquitin-protein ligase LOG2 OS=Arabidopsis thaliana GN=LOG2 PE=1 SV=1	Molecular Function: protein binding (GO:0005515),Molecular Function: zinc ion binding (GO:0008270)	probable E3 ubiquitin-protein ligase LOG2; K10604 E3 ubiquitin-protein ligase MGRN1 [EC:2.3.2.27] (A)
evm.model.000046F.72	PREDICTED: eukaryotic translation initiation factor 3 subunit G [Brassica rapa]	Eukaryotic translation initiation factor 3 subunit G OS=Mus musculus GN=Eif3g PE=1 SV=2	Molecular Function: nucleic acid binding (GO:0003676),Molecular Function: translation initiation factor activity (GO:0003743),Cellular Component: cytoplasm (GO:0005737),Cellular Component: eukaryotic translation initiation factor 3 complex (GO:0005852)	eukaryotic translation initiation factor 3 subunit G-like; K03248 translation initiation factor 3 subunit G (A)
evm.model.000345F.9	BnaC05g48650D [Brassica napus]	Pre-rRNA-processing protein esf1 OS=Schizosaccharomyces pombe (strain 972 / ATCC 24843) GN=esf1 PE=1 SV=1	Cellular Component: nucleus (GO:0005634)	NA
evm.model.000015F.279	NA	NA	NA	NA
evm.model.000144F.150	BnaC04g26040D [Brassica napus]	AT-hook motif nuclear-localized protein 14 OS=Arabidopsis thaliana GN=AHL14 PE=1 SV=1	Molecular Function: DNA binding (GO:0003677)	hypothetical protein; K06228 fused [EC:2.7.11.1] (A)
evm.model.000083F.77	BnaC09g48560D [Brassica napus]	Glutamyl-tRNA(Gln) amidotransferase subunit A OS=Sulfurihydrogenibium sp. (strain YO3AOP1) GN=gatA PE=3 SV=1	Molecular Function: carbon-nitrogen ligase activity, with glutamine as amido-N-donor (GO:0016884)	qrsl1; glutaminyl-tRNA synthase (glutamine-hydrolyzing)-like 1 (EC:6.3.5.7); K02433 aspartyl-tRNA(Asn)/glutamyl-tRNA(Gln) amidotransferase subunit A [EC:6.3.5.6 6.3.5.7] (A)
evm.model.000000F.585	BnaA03g10530D [Brassica napus]	NA	NA	NA
evm.model.000013F.109	BnaC08g17790D [Brassica napus]	Mitogen-activated protein kinase 8 OS=Arabidopsis thaliana GN=MPK8 PE=1 SV=2	NA	mitogen-activated protein kinase 8-like; K04371 mitogen-activated protein kinase 1/3 [EC:2.7.11.24] (A)
evm.model.000169F.106	BnaCnng30190D [Brassica napus]	14-3-3-like protein GF14 nu OS=Arabidopsis thaliana GN=GRF7 PE=1 SV=1	Molecular Function: protein domain specific binding (GO:0019904)	hypothetical protein; K06630 14-3-3 protein epsilon (A)
evm.model.000352F.13	NA	NA	NA	NA
evm.model.000406F.10	BnaC04g25970D [Brassica napus]	Probable RNA-binding protein ARP1 OS=Arabidopsis thaliana GN=ARP1 PE=2 SV=1	Molecular Function: nucleic acid binding (GO:0003676)	UBP1-associated protein 2C-like; K12741 heterogeneous nuclear ribonucleoprotein A1/A3 (A)
evm.model.000132F.93	BnaCnng72960D [Brassica napus]	Auxin-responsive protein SAUR36 OS=Arabidopsis thaliana GN=SAUR36 PE=2 SV=1	NA	indole-3-acetic acid-induced protein ARG7; K14488 SAUR family protein (A)
evm.model.000156F.46	BnaC02g42130D [Brassica napus]	Probable LRR receptor-like serine/threonine-protein kinase At4g08850 OS=Arabidopsis thaliana GN=At4g08850 PE=2 SV=3	Molecular Function: protein binding (GO:0005515)	receptor-like protein kinase HSL1; K00924 [EC:2.7.1.-] (A)
evm.model.000001F.859	BnaC09g28540D [Brassica napus]	Dehydration-responsive element-binding protein 3 OS=Arabidopsis thaliana GN=DREB3 PE=2 SV=1	Molecular Function: sequence-specific DNA binding transcription factor activity (GO:0003700),Biological Process: regulation of transcription, DNA-dependent (GO:0006355)	dehydration-responsive element-binding protein 3-like; K09286 EREBP-like factor (A)
evm.model.000107F.50	BnaC09g00240D [Brassica napus]	Protein FANTASTIC FOUR 1 OS=Arabidopsis thaliana GN=FAF1 PE=2 SV=1	NA	NA
evm.model.000276F.21	BnaC01g34180D [Brassica napus]	Protein PHYTOCHROME KINASE SUBSTRATE 3 OS=Arabidopsis thaliana GN=PKS3 PE=2 SV=2	NA	NA
evm.model.000028F.154	BnaC09g41120D [Brassica napus]	Myosin-binding protein 3 OS=Arabidopsis thaliana GN=MYOB3 PE=1 SV=1	NA	uncharacterized LOC105650214; K13407 fatty acid omega-hydroxylase [EC:1.14.-.-] (A)
evm.model.000007F.895	BnaC01g00250D [Brassica napus]	Defensin-like protein 19 OS=Arabidopsis thaliana GN=PDF1.4 PE=3 SV=2	Biological Process: defense response (GO:0006952)	NA
evm.model.000228F.46	BnaC01g30260D [Brassica napus]	Proteasome subunit beta type-1 OS=Arabidopsis thaliana GN=PBF1 PE=1 SV=2	Molecular Function: threonine-type endopeptidase activity (GO:0004298),Cellular Component: proteasome core complex (GO:0005839),Biological Process: proteolysis involved in cellular protein catabolic process (GO:0051603)	proteasome subunit beta type-1; K02732 20S proteasome subunit beta 6 [EC:3.4.25.1] (A)
evm.model.000182F.29	PREDICTED: fe(2+) transport protein 1-like [Camelina sativa]	Fe(2+) transport protein 2 OS=Arabidopsis thaliana GN=IRT2 PE=1 SV=1	NA	hypothetical protein; K14709 solute carrier family 39 (zinc transporter), member 1/2/3 (A)
evm.model.000083F.166	BnaCnng67390D [Brassica napus]	NA	NA	NA
Bo6g079870.1_Bole	NA	NA	NA	NA
evm.model.000238F.47	BnaC09g54000D [Brassica napus]	4-hydroxy-3-methylbut-2-en-1-yl diphosphate synthase (ferredoxin), chloroplastic OS=Arabidopsis thaliana GN=ISPG PE=1 SV=1	Biological Process: terpenoid biosynthetic process (GO:0016114),Molecular Function: 4-hydroxy-3-methylbut-2-en-1-yl diphosphate synthase activity (GO:0046429),Biological Process: oxidation-reduction process (GO:0055114)	4-hydroxy-3-methylbut-2-en-1-yl diphosphate synthase (ferredoxin), chloroplastic-like; K03526 (E)-4-hydroxy-3-methylbut-2-enyl-diphosphate synthase [EC:1.17.7.1 1.17.7.3] (A)
evm.model.000116F.103	BnaC06g12190D [Brassica napus]	NA	NA	NA
evm.model.000027F.72	BnaA07g30090D [Brassica napus]	50S ribosomal protein L16, chloroplastic OS=Olimarabidopsis pumila GN=rpl16 PE=3 SV=1	Molecular Function: structural constituent of ribosome (GO:0003735),Cellular Component: ribosome (GO:0005840),Biological Process: translation (GO:0006412),Molecular Function: rRNA binding (GO:0019843)	60S ribosomal protein L16-like, mitochondrial; K02878 large subunit ribosomal protein L16 (A)
evm.model.000093F.13.1	BnaC07g02930D [Brassica napus]	NA	Cellular Component: membrane (GO:0016020),Biological Process: Golgi vesicle transport (GO:0048193)	syntaxin-61-like; K08498 syntaxin 6 (A)
evm.model.000125F.105	BnaC07g31780D [Brassica napus]	Pentatricopeptide repeat-containing protein At3g50420 OS=Arabidopsis thaliana GN=PCMP-E85 PE=2 SV=1	NA	pentatricopeptide repeat-containing protein At4g18750, chloroplastic-like; K17710 pentatricopeptide repeat domain-containing protein 1 (A)
evm.model.000000F.135	BnaC03g17550D [Brassica napus]	Preprotein translocase subunit SCY2, chloroplastic OS=Arabidopsis thaliana GN=SCY2 PE=2 SV=1	Biological Process: protein transport (GO:0015031),Cellular Component: membrane (GO:0016020)	POPTRDRAFT_415635; hypothetical protein; K10956 protein transport protein SEC61 subunit alpha (A)
Bo2g101860.1_Bole	NA	NA	NA	NA
evm.model.000333F.33	BnaC09g08910D [Brassica napus]	F-box protein At2g16365 OS=Arabidopsis thaliana GN=At2g16365 PE=2 SV=2	NA	NA
evm.model.000159F.127_evm.model.000159F.128	BnaC05g04680D [Brassica napus]	Eukaryotic translation initiation factor isoform 4G-1 OS=Arabidopsis thaliana GN=EIF(ISO)4G1 PE=1 SV=1	NA	programmed cell death protein 4-like; K16865 programmed cell death protein 4 (A)
Bo1g048030.1_Bole	NA	NA	NA	NA
evm.model.000033F.206	PREDICTED: ATP-dependent zinc metalloprotease FTSH 12, chloroplastic [Brassica rapa]	ATP-dependent zinc metalloprotease FTSH 12, chloroplastic OS=Arabidopsis thaliana GN=FTSH12 PE=2 SV=2	Molecular Function: nucleotide binding (GO:0000166),Molecular Function: metalloendopeptidase activity (GO:0004222),Molecular Function: ATP binding (GO:0005524),Biological Process: proteolysis (GO:0006508),Molecular Function: nucleoside-triphosphatase activity (GO:0017111)	ATP-dependent zinc metalloprotease FTSH 12, chloroplastic; K03798 cell division protease FtsH [EC:3.4.24.-] (A)
evm.model.000093F.15	NA	NA	NA	NA
evm.model.000004F.751	BnaC08g15250D [Brassica napus]	NA	NA	uncharacterized LOC102607678; K05290 phosphatidylinositol glycan, class K [EC:2.6.-.-] (A)
evm.model.000125F.35	BnaCnng61160D, partial [Brassica napus]	NA	NA	NA
evm.model.000104F.311	PREDICTED: uncharacterized protein At3g61260 [Brassica rapa]	Uncharacterized protein At3g61260 OS=Arabidopsis thaliana GN=At3g61260 PE=1 SV=1	NA	NA
evm.model.000172F.103	BnaC04g37470D [Brassica napus]	L10-interacting MYB domain-containing protein OS=Arabidopsis thaliana GN=LIMYB PE=1 SV=1	NA	cell cycle checkpoint protein RAD17; K06662 cell cycle checkpoint protein (A)
evm.model.000191F.93	BnaC09g16360D [Brassica napus]	NA	NA	NA
evm.model.000161F.99	BnaCnng73120D [Brassica napus]	Ethylene-responsive transcription factor CRF4 OS=Arabidopsis thaliana GN=CRF4 PE=1 SV=2	Molecular Function: chromatin binding (GO:0003682),Molecular Function: sequence-specific DNA binding transcription factor activity (GO:0003700),Biological Process: regulation of transcription, DNA-dependent (GO:0006355)	transcription factor TRY-like; K09422 myb proto-oncogene protein, plant (A)
Bo1g008710.1_Bole	NA	NA	NA	NA
evm.model.000029F.315	BnaA03g26690D [Brassica napus]	NA	NA	NA
evm.model.000097F.112	NA	NA	NA	NA
evm.model.000048F.68	BnaC03g44160D [Brassica napus]	BTB/POZ domain-containing protein At2g04740 OS=Arabidopsis thaliana GN=At2g04740 PE=2 SV=2	Molecular Function: protein binding (GO:0005515)	BTB/POZ domain-containing protein At2g04740; K10520 ankyrin repeat and BTB/POZ domain-containing protein 1 (A)
evm.model.000203F.43	NA	NA	NA	NA
evm.model.000063F.180	BnaCnng18990D [Brassica napus]	NA	NA	NA
evm.model.000065F.15	BnaC07g17250D [Brassica napus]	Transcription factor bHLH92 OS=Arabidopsis thaliana GN=BHLH92 PE=2 SV=1	Molecular Function: protein dimerization activity (GO:0046983)	NA
evm.model.000135F.123	BnaC05g01380D [Brassica napus]	Putative 3'-5' exonuclease R431 OS=Acanthamoeba polyphaga mimivirus GN=MIMI_R431 PE=3 SV=1	NA	NA
evm.model.000315F.26	BnaC05g26390D [Brassica napus]	Telomere repeat-binding factor 1 OS=Arabidopsis thaliana GN=TRB1 PE=1 SV=1	NA	telomere repeat-binding factor 1-like; K09422 myb proto-oncogene protein, plant (A)
evm.model.000004F.410	BnaA08g22250D [Brassica napus]	Two-component response regulator ARR7 OS=Arabidopsis thaliana GN=ARR7 PE=1 SV=1	Molecular Function: phosphorelay response regulator activity (GO:0000156),Biological Process: phosphorelay signal transduction system (GO:0000160),Molecular Function: protein binding (GO:0005515),Biological Process: regulation of transcription, DNA-dependent (GO:0006355),Molecular Function: zinc ion binding (GO:0008270)	two-component response regulator ARR7-like; K14492 two-component response regulator ARR-A family (A)
evm.model.000225F.85	BnaC01g22000D [Brassica napus]	NA	NA	NA
evm.model.000001F.911	PREDICTED: CBS domain-containing protein CBSX3, mitochondrial [Brassica rapa]	CBS domain-containing protein CBSX3, mitochondrial OS=Arabidopsis thaliana GN=CBSX3 PE=1 SV=1	Molecular Function: adenyl nucleotide binding (GO:0030554)	hypothetical protein; K10359 myosin VII (A)
evm.model.000076F.85	BnaC09g10310D [Brassica napus]	NA	NA	NA
Bo1g072380.1_Bole	NA	NA	NA	NA
evm.model.000223F.120	PREDICTED: putative F-box protein At3g22650 isoform X1 [Brassica rapa]	Putative F-box protein At3g22650 OS=Arabidopsis thaliana GN=At3g22650 PE=4 SV=1	NA	F-box/kelch-repeat protein At3g13680-like; K06174 ATP-binding cassette, sub-family E, member 1 (A)
evm.model.000002F.1223	PREDICTED: transcription factor HFR1-like isoform X1 [Brassica rapa]	Transcription factor HFR1 OS=Arabidopsis thaliana GN=HFR1 PE=1 SV=1	Molecular Function: manganese ion binding (GO:0030145),Molecular Function: nutrient reservoir activity (GO:0045735)	uncharacterized LOC101250545; K11426 SET and MYND domain-containing protein (A)
evm.model.000207F.53	BnaC06g24670D [Brassica napus]	Ankyrin repeat domain-containing protein 2 OS=Arabidopsis thaliana GN=AKR2 PE=1 SV=2	NA	NA
evm.model.000072F.143	BnaC01g16180D [Brassica napus]	Squamous cell carcinoma antigen recognized by T-cells 3 OS=Homo sapiens GN=SART3 PE=1 SV=1	Molecular Function: nucleic acid binding (GO:0003676),Cellular Component: intracellular (GO:0005622),Biological Process: RNA processing (GO:0006396)	PRPF39; PRP39 pre-mRNA processing factor 39 homolog (S. cerevisiae); K13217 pre-mRNA-processing factor 39 (A)
evm.model.000091F.275	BnaC05g43750D [Brassica napus]	BRISC complex subunit Abro1 OS=Xenopus tropicalis GN=fam175b PE=2 SV=2	NA	NA
evm.model.000011F.34	BnaC01g39930D [Brassica napus]	Putative F-box protein At4g29970 OS=Arabidopsis thaliana GN=At4g29970 PE=3 SV=1	Molecular Function: protein binding (GO:0005515)	hypothetical protein; K12844 U4/U6 small nuclear ribonucleoprotein PRP31 (A)
evm.model.000198F.49	NA	NA	NA	NA
evm.model.000129F.75	NA	NA	NA	NA
evm.model.000078F.148	BnaC03g50170D [Brassica napus]	NAC domain-containing protein 8 OS=Arabidopsis thaliana GN=NAC008 PE=2 SV=1	Molecular Function: DNA binding (GO:0003677),Biological Process: regulation of transcription, DNA-dependent (GO:0006355)	NA
evm.model.000022F.241	Sulfite oxidase, putative [Brassica oleracea]	Sulfite oxidase OS=Arabidopsis thaliana GN=SOX PE=1 SV=1	Molecular Function: electron carrier activity (GO:0009055),Molecular Function: oxidoreductase activity (GO:0016491),Molecular Function: molybdenum ion binding (GO:0030151),Molecular Function: metal ion binding (GO:0046872),Biological Process: oxidation-reduction process (GO:0055114)	sulfite oxidase-like; K00387 sulfite oxidase [EC:1.8.3.1] (A)
evm.model.000150F.9	PREDICTED: uncharacterized protein LOC103850317 [Brassica rapa]	NA	NA	NA
evm.model.000048F.82	BnaC03g44390D [Brassica napus]	Putative F-box/kelch-repeat protein At2g29810 OS=Arabidopsis thaliana GN=At2g29810 PE=4 SV=1	NA	NA
evm.model.000002F.1292	BnaCnng09200D [Brassica napus]	Protein CER1-like 1 OS=Arabidopsis thaliana GN=At1g02190 PE=2 SV=1	NA	armadillo repeat-containing kinesin-like protein 3; K10396 kinesin family member 5 (A)
evm.model.000020F.102	BnaC06g16090D [Brassica napus]	Probable inactive receptor-like protein kinase At1g65250 OS=Arabidopsis thaliana GN=At1g65250 PE=2 SV=1	Molecular Function: protein kinase activity (GO:0004672),Molecular Function: ATP binding (GO:0005524),Biological Process: protein phosphorylation (GO:0006468)	probable inactive receptor-like protein kinase At1g65250; K04733 interleukin-1 receptor-associated kinase 4 [EC:2.7.11.1] (A)
evm.model.000125F.260	BnaC07g33130D [Brassica napus]	NA	NA	NA
evm.model.000002F.828	BnaC08g49870D [Brassica napus]	Protein PHLOEM PROTEIN 2-LIKE A6 OS=Arabidopsis thaliana GN=PP2A6 PE=2 SV=1	Molecular Function: hydrolase activity, acting on glycosyl bonds (GO:0016798)	Cysteine/Histidine-rich C1 domain family protein, putative; K16219 protein N-terminal methyltransferase [EC:2.1.1.244] (A)
evm.model.000161F.33	NA	NA	NA	NA
evm.model.000017F.344	BnaA03g33360D [Brassica napus]	Defensin-like protein 268 OS=Arabidopsis thaliana GN=At1g13605 PE=3 SV=1	NA	NA
evm.model.000004F.411	BnaC08g18490D [Brassica napus]	NA	NA	NA
evm.model.000095F.126	nuclear RNA binding protein, putative [Brassica oleracea]	NA	NA	suppressor protein STM1-like; K13199 plasminogen activator inhibitor 1 RNA-binding protein (A)
evm.model.000071F.113	BnaCnng67970D [Brassica napus]	B3 domain-containing protein At4g34400 OS=Arabidopsis thaliana GN=At4g34400 PE=2 SV=2	Molecular Function: DNA binding (GO:0003677)	sucrose transport protein SUC1-like; K15378 solute carrier family 45, member 1/2/4 (A)
evm.model.000169F.97	BnaC09g53370D [Brassica napus]	DNA ligase 4 OS=Arabidopsis thaliana GN=LIG4 PE=1 SV=1	Molecular Function: DNA binding (GO:0003677),Molecular Function: DNA ligase (ATP) activity (GO:0003910),Molecular Function: ATP binding (GO:0005524),Biological Process: DNA repair (GO:0006281),Biological Process: DNA recombination (GO:0006310)	DNA ligase 4-like; K10777 DNA ligase 4 [EC:6.5.1.1] (A)
evm.model.000068F.41	PREDICTED: uncharacterized protein LOC103859961 [Brassica rapa]	NA	NA	NA
evm.model.000040F.80	BnaCnng60620D, partial [Brassica napus]	Terpenoid synthase 20 OS=Arabidopsis thaliana GN=TPS20 PE=2 SV=2	Biological Process: metabolic process (GO:0008152),Molecular Function: terpene synthase activity (GO:0010333),Molecular Function: lyase activity (GO:0016829)	terpene synthase/cyclase family protein; K15799 (+)-alpha-barbatene/beta-chamigrene/thujopsene synthase [EC:4.2.3.69 4.2.3.78 4.2.3.79] (A)
evm.model.000034F.216	PREDICTED: uncharacterized protein LOC103863956 [Brassica rapa]	NA	NA	tyrosine/DOPA decarboxylase; K01592 tyrosine decarboxylase [EC:4.1.1.25] (A)
evm.model.000153F.136	NA	NA	NA	NA
evm.model.000217F.56	PREDICTED: WASP homolog-associated protein with actin, membranes and microtubules isoform X5 [Brassica rapa]	NA	NA	NA
evm.model.000084F.24	NA	NA	NA	NA
evm.model.000280F.29	NA	NA	NA	NA
evm.model.000009F.60	BnaC07g11750D [Brassica napus]	NA	NA	uncharacterized LOC106431668; K18667 activating signal cointegrator complex subunit 2 (A)
evm.model.000133F.63	BnaC03g00390D [Brassica napus]	Putative F-box protein At3g22650 OS=Arabidopsis thaliana GN=At3g22650 PE=4 SV=1	Molecular Function: protein binding (GO:0005515)	hypothetical protein; K06174 ATP-binding cassette, sub-family E, member 1 (A)
evm.model.000017F.580	BnaC05g08140D [Brassica napus]	CCA tRNA nucleotidyltransferase, mitochondrial OS=Candida glabrata (strain ATCC 2001 / CBS 138 / JCM 3761 / NBRC 0622 / NRRL Y-65) GN=CCA1 PE=1 SV=2	Molecular Function: RNA binding (GO:0003723),Biological Process: RNA processing (GO:0006396),Molecular Function: nucleotidyltransferase activity (GO:0016779)	tRNA nucleotidyltransferase; K00974 tRNA nucleotidyltransferase (CCA-adding enzyme) [EC:2.7.7.72 3.1.3.- 3.1.4.-] (A)
evm.model.000107F.73	BnaC09g00510D [Brassica napus]	Zerumbone synthase OS=Zingiber zerumbet GN=ZSD1 PE=1 SV=1	Biological Process: metabolic process (GO:0008152),Molecular Function: oxidoreductase activity (GO:0016491)	xanthoxin dehydrogenase-like; K09841 xanthoxin dehydrogenase [EC:1.1.1.288] (A)
evm.model.000091F.277	PREDICTED: putative pentatricopeptide repeat-containing protein At3g08820 [Brassica rapa]	Putative pentatricopeptide repeat-containing protein At3g08820 OS=Arabidopsis thaliana GN=PCMP-H84 PE=3 SV=1	NA	uncharacterized LOC100250295; K03452 magnesium/proton exchanger (A)
evm.model.000083F.367	BnaC09g45440D [Brassica napus]	Clathrin light chain 2 OS=Arabidopsis thaliana GN=CLC2 PE=1 SV=1	Molecular Function: structural molecule activity (GO:0005198),Biological Process: intracellular protein transport (GO:0006886),Biological Process: vesicle-mediated transport (GO:0016192),Cellular Component: clathrin coat of trans-Golgi network vesicle (GO:0030130),Cellular Component: clathrin coat of coated pit (GO:0030132)	clathrin light chain 2-like; K04645 clathrin light chain B (A)
evm.model.000315F.13	BnaC05g26280D [Brassica napus]	Aldehyde dehydrogenase family 3 member F1 OS=Arabidopsis thaliana GN=ALDH3F1 PE=2 SV=2	Molecular Function: aldehyde dehydrogenase [NAD(P)+] activity (GO:0004030),Biological Process: cellular aldehyde metabolic process (GO:0006081),Biological Process: metabolic process (GO:0008152),Molecular Function: oxidoreductase activity (GO:0016491),Biological Process: oxidation-reduction process (GO:0055114)	aldehyde dehydrogenase family 3 member F1-like; K00128 aldehyde dehydrogenase (NAD+) [EC:1.2.1.3] (A)
Bo3g164390.1_Bole	NA	NA	NA	NA
evm.model.000086F.213	BnaAnng07610D [Brassica napus]	40S ribosomal protein S14-2 OS=Arabidopsis thaliana GN=RPS14B PE=1 SV=1	Molecular Function: structural constituent of ribosome (GO:0003735),Cellular Component: ribosome (GO:0005840),Biological Process: translation (GO:0006412)	40S ribosomal protein S14-2; K02955 small subunit ribosomal protein S14e (A)
evm.model.000032F.8	BnaC07g38120D [Brassica napus]	NA	NA	NA
Bo6g072590.1_Bole	NA	NA	NA	NA
evm.model.000104F.176	BnaC08g32440D [Brassica napus]	Desiccation-related protein PCC13-62 OS=Craterostigma plantagineum PE=2 SV=1	NA	hypothetical protein; K01206 alpha-L-fucosidase [EC:3.2.1.51] (A)
evm.model.000027F.101	PREDICTED: threonylcarbamoyladenosine tRNA methylthiotransferase [Brassica rapa]	Threonylcarbamoyladenosine tRNA methylthiotransferase OS=Xenopus tropicalis GN=cdkal1 PE=2 SV=1	Molecular Function: catalytic activity (GO:0003824),Biological Process: RNA modification (GO:0009451),Molecular Function: iron-sulfur cluster binding (GO:0051536),Molecular Function: 4 iron, 4 sulfur cluster binding (GO:0051539)	threonylcarbamoyladenosine tRNA methylthiotransferase; K15865 threonylcarbamoyladenosine tRNA methylthiotransferase CDKAL1 [EC:2.8.4.5] (A)
evm.model.000257F.28	BnaA07g15310D [Brassica napus]	RNA-binding protein NOB1 OS=Mus musculus GN=Nob1 PE=1 SV=1	NA	20S-pre-rRNA D-site endonuclease nob1-like; K11883 RNA-binding protein NOB1 (A)
evm.model.000130F.162	NA	NA	NA	NA
evm.model.000004F.412	BnaC08g18480D [Brassica napus]	Transcription factor MYB1R1 OS=Solanum tuberosum PE=2 SV=1	Molecular Function: chromatin binding (GO:0003682)	hypothetical protein; K08869 aarF domain-containing kinase (A)
evm.model.000010F.73	peptidylprolyl cis/trans isomerase, NIMA-interacting protein [Medicago truncatula]	Peptidyl-prolyl cis-trans isomerase NIMA-interacting 4 OS=Xenopus tropicalis GN=pin4 PE=2 SV=1	Molecular Function: isomerase activity (GO:0016853)	peptidylprolyl cis/trans isomerase, NIMA-interacting protein; K09579 peptidyl-prolyl cis-trans isomerase NIMA-interacting 4 [EC:5.2.1.8] (A)
evm.model.000083F.152	NA	NA	NA	NA
evm.model.000024F.202	PREDICTED: transcription initiation factor IIB-like [Brassica rapa]	Transcription initiation factor IIB OS=Glycine max GN=TFIIB1 PE=2 SV=1	Biological Process: DNA-dependent transcription, initiation (GO:0006352),Biological Process: regulation of transcription, DNA-dependent (GO:0006355),Molecular Function: zinc ion binding (GO:0008270),Molecular Function: TBP-class protein binding (GO:0017025)	transcription initiation factor IIB-like; K03124 transcription initiation factor TFIIB (A)
evm.model.000029F.356	BnaC03g31180D [Brassica napus]	NA	NA	NA
evm.model.000166F.8	PREDICTED: GDT1-like protein 4 [Brassica rapa]	GDT1-like protein 4 OS=Arabidopsis thaliana GN=At1g25520 PE=2 SV=1	Cellular Component: membrane (GO:0016020)	NA
evm.model.000147F.58	BnaC09g17810D [Brassica napus]	NA	NA	NA
evm.model.000024F.335	BnaC04g23000D [Brassica napus]	Sister chromatid cohesion 1 protein 3 OS=Arabidopsis thaliana GN=SYN3 PE=2 SV=2	Molecular Function: protein binding (GO:0005515)	hypothetical protein; K06670 cohesin complex subunit SCC1 (A)
evm.model.000249F.13	BnaCnng19920D [Brassica napus]	Pectin acetylesterase 1 OS=Arabidopsis thaliana GN=PAE1 PE=3 SV=1	NA	peroxidase N-like; K00430 peroxidase [EC:1.11.1.7] (A)
evm.model.000001F.1028	BnaA08g00110D [Brassica napus]	NA	NA	NA
evm.model.000027F.443	NA	NA	NA	NA
evm.model.000122F.16	BnaA08g08260D [Brassica napus]	DNA mismatch repair protein MSH4 OS=Arabidopsis thaliana GN=MSH4 PE=2 SV=1	Molecular Function: ATP binding (GO:0005524),Biological Process: mismatch repair (GO:0006298),Molecular Function: mismatched DNA binding (GO:0030983)	DNA mismatch repair protein MSH4; K08740 DNA mismatch repair protein MSH4 (A)
evm.model.000133F.180	PREDICTED: probable sugar phosphate/phosphate translocator At5g04160 [Camelina sativa]	Probable sugar phosphate/phosphate translocator At5g04160 OS=Arabidopsis thaliana GN=At5g04160 PE=2 SV=1	NA	hypothetical protein; K15286 solute carrier family 35, member E4 (A)
evm.model.000012F.538	BnaC09g04210D [Brassica napus]	NA	NA	NA
evm.model.000020F.138	NA	NA	NA	NA
evm.model.000173F.98	BnaCnng01730D [Brassica napus]	Cysteine-rich receptor-like protein kinase 41 OS=Arabidopsis thaliana GN=CRK41 PE=3 SV=2	NA	hypothetical protein; K04730 interleukin-1 receptor-associated kinase 1 [EC:2.7.11.1] (A)
evm.model.000058F.36	BnaC09g23410D [Brassica napus]	NA	NA	NA
evm.model.000001F.89	PREDICTED: DNA-directed RNA polymerase III subunit rpc1 [Brassica rapa]	DNA-directed RNA polymerase III subunit RPC1 OS=Bos taurus GN=POLR3A PE=2 SV=1	Molecular Function: DNA binding (GO:0003677),Molecular Function: DNA-directed RNA polymerase activity (GO:0003899),Cellular Component: nucleus (GO:0005634),Biological Process: transcription, DNA-dependent (GO:0006351),Molecular Function: zinc ion binding (GO:0008270),Molecular Function: ribonucleoside binding (GO:0032549)	DNA-directed RNA polymerase III subunit rpc1; K03018 DNA-directed RNA polymerase III subunit RPC1 [EC:2.7.7.6] (A)
evm.model.000013F.150	NA	NA	NA	NA
evm.model.000144F.78	BnaC03g51440D [Brassica napus]	CASP-like protein 4A2 OS=Arabidopsis lyrata subsp. lyrata GN=ARALYDRAFT_919556 PE=3 SV=1	NA	NA
evm.model.000085F.131	BnaC02g25720D [Brassica napus]	Uridine 5'-monophosphate synthase OS=Arabidopsis thaliana GN=PYRE-F PE=2 SV=2	Molecular Function: orotidine-5'-phosphate decarboxylase activity (GO:0004590),Biological Process: 'de novo' pyrimidine nucleobase biosynthetic process (GO:0006207)	uridine 5'-monophosphate synthase; K13421 uridine monophosphate synthetase [EC:2.4.2.10 4.1.1.23] (A)
evm.model.000092F.82	BnaCnng29990D [Brassica napus]	NA	NA	NA
evm.model.000010F.164	BnaC07g48280D [Brassica napus]	Probable inactive poly [ADP-ribose] polymerase SRO2 OS=Arabidopsis thaliana GN=SRO2 PE=1 SV=1	Molecular Function: NAD+ ADP-ribosyltransferase activity (GO:0003950)	hypothetical protein; K13459 disease resistance protein RPS2 (A)
evm.model.000049F.95	BnaC04g02900D [Brassica napus]	F-box/LRR-repeat protein At2g43260 OS=Arabidopsis thaliana GN=At2g43260 PE=2 SV=1	NA	NA
evm.model.000009F.331.1	BnaC06g25920D [Brassica napus]	Phospholipase A1-Igamma2, chloroplastic OS=Arabidopsis thaliana GN=At2g30550 PE=1 SV=2	NA	hypothetical protein; K16818 phospholipase A1 [EC:3.1.1.32] (A)
Bo8g106220.1_Bole	NA	NA	NA	NA
evm.model.000007F.469	BnaC01g04310D [Brassica napus]	Protein DJ-1 homolog C OS=Arabidopsis thaliana GN=DJ1C PE=2 SV=1	NA	protein DJ-1 homolog C-like; K03152 4-methyl-5(b-hydroxyethyl)-thiazole monophosphate biosynthesis (A)
evm.model.000028F.325	BnaC09g42630D [Brassica napus]	Gibberellin-regulated protein 14 OS=Arabidopsis thaliana GN=GASA14 PE=1 SV=1	NA	NEFH; neurofilament, heavy polypeptide; K04574 neurofilament heavy polypeptide (A)
evm.model.000028F.43	BnaC09g39960D [Brassica napus]	Serine/threonine-protein phosphatase 5 OS=Arabidopsis thaliana GN=PAPP5 PE=1 SV=1	Molecular Function: phosphoprotein phosphatase activity (GO:0004721),Cellular Component: nucleus (GO:0005634),Cellular Component: cytoplasm (GO:0005737),Biological Process: protein dephosphorylation (GO:0006470),Molecular Function: hydrolase activity (GO:0016787)	serine/threonine-protein phosphatase 5; K04460 serine/threonine-protein phosphatase 5 [EC:3.1.3.16] (A)
evm.model.000165F.22	BnaA02g23450D [Brassica napus]	NA	NA	NA
evm.model.000129F.23	PREDICTED: uncharacterized protein LOC103841909 [Brassica rapa]	NA	NA	NA
evm.model.000059F.266	BnaC07g19910D [Brassica napus]	UPF0057 membrane protein At4g30650 OS=Arabidopsis thaliana GN=At4g30650 PE=3 SV=1	Cellular Component: integral to membrane (GO:0016021)	NA
evm.model.000000F.5	BnaC03g18890D [Brassica napus]	Glutathione S-transferase U19 OS=Arabidopsis thaliana GN=GSTU19 PE=2 SV=1	Molecular Function: protein binding (GO:0005515)	glutathione S-transferase U19; K00799 glutathione S-transferase [EC:2.5.1.18] (A)
evm.model.000071F.396	PREDICTED: protein NLP3 isoform X1 [Brassica rapa]	Protein NLP3 OS=Arabidopsis thaliana GN=NLP3 PE=2 SV=1	Molecular Function: protein binding (GO:0005515)	hypothetical protein; K14833 nucleolar complex protein 2 (A)
evm.model.000052F.465	NA	NA	NA	NA
evm.model.000001F.696	BnaC02g05660D [Brassica napus]	F-box/LRR-repeat protein At3g58980 OS=Arabidopsis thaliana GN=At3g58980 PE=2 SV=1	NA	NA
evm.model.000008F.249	BnaC07g04850D [Brassica napus]	NA	NA	NA
evm.model.000067F.211	BnaC03g57030D [Brassica napus]	NA	NA	uncharacterized LOC106395664; K06889 uncharacterized protein (A)
evm.model.000000F.1592	PREDICTED: oleosin-B1 isoform X1 [Brassica rapa]	Oleosin-B1 OS=Brassica napus GN=OlnB1 PE=1 SV=2	Cellular Component: monolayer-surrounded lipid storage body (GO:0012511),Cellular Component: integral to membrane (GO:0016021)	NA
evm.model.000086F.283	PREDICTED: 28 kDa ribonucleoprotein, chloroplastic [Brassica rapa]	31 kDa ribonucleoprotein, chloroplastic OS=Nicotiana sylvestris PE=1 SV=1	Molecular Function: nucleic acid binding (GO:0003676)	RNA-binding family protein isoform 1; K13126 polyadenylate-binding protein (A)
evm.model.000001F.178	BnaCnng34560D [Brassica napus]	Histone deacetylase HDT2 OS=Zea mays GN=HDT2 PE=1 SV=1	NA	Histone deacetylase 2a, putative; K11276 nucleophosmin 1 (A)
evm.model.000144F.124	BnaCnng29250D [Brassica napus]	Basic leucine zipper 25 OS=Arabidopsis thaliana GN=BZIP25 PE=1 SV=1	Molecular Function: sequence-specific DNA binding transcription factor activity (GO:0003700),Biological Process: regulation of transcription, DNA-dependent (GO:0006355),Molecular Function: sequence-specific DNA binding (GO:0043565)	bZIP transcription factor family protein; K09060 plant G-box-binding factor (A)
evm.model.000019F.177	BnaA06g32160D [Brassica napus]	NA	NA	NA
evm.model.000003F.70	NA	NA	NA	NA
evm.model.000026F.119	NA	NA	NA	NA
evm.model.000150F.93	BnaC04g42280D [Brassica napus]	40S ribosomal protein S3-1 OS=Arabidopsis thaliana GN=RPS3A PE=1 SV=1	Molecular Function: structural constituent of ribosome (GO:0003735),Cellular Component: ribosome (GO:0005840),Biological Process: translation (GO:0006412)	40S ribosomal protein S3-2-like; K02985 small subunit ribosomal protein S3e (A)
evm.model.000097F.28	BnaC01g24860D [Brassica napus]	Ras-related protein Rab11C OS=Lotus japonicus GN=RAB11C PE=2 SV=1	Molecular Function: GTPase activity (GO:0003924),Molecular Function: GTP binding (GO:0005525),Biological Process: GTP catabolic process (GO:0006184),Biological Process: signal transduction (GO:0007165),Biological Process: small GTPase mediated signal transduction (GO:0007264),Biological Process: protein transport (GO:0015031),Cellular Component: membrane (GO:0016020)	ras-related protein Rab11C; K07904 Ras-related protein Rab-11A (A)
evm.model.000010F.278	BnaC07g14020D [Brassica napus]	NA	NA	NA
evm.model.000172F.52	BnaC04g37960D [Brassica napus]	PHD finger protein 3 OS=Homo sapiens GN=PHF3 PE=1 SV=3	Cellular Component: nucleus (GO:0005634),Biological Process: transcription, DNA-dependent (GO:0006351),Molecular Function: zinc ion binding (GO:0008270)	SPOCD1; SPOC domain containing 1; K17596 SPOC domain-containing protein 1 (A)
evm.model.000194F.100	PREDICTED: uncharacterized protein LOC103859300 [Brassica rapa]	NA	NA	uncharacterized LOC105047412; K10581 ubiquitin-conjugating enzyme E2 O [EC:2.3.2.24] (A)
evm.model.000119F.14	NA	NA	NA	NA
evm.model.000210F.12	NA	NA	NA	NA
evm.model.000121F.157	BnaC09g15620D [Brassica napus]	Putative pectinesterase 10 OS=Arabidopsis thaliana GN=PME10 PE=2 SV=1	Cellular Component: cell wall (GO:0005618),Molecular Function: pectinesterase activity (GO:0030599),Biological Process: cell wall modification (GO:0042545)	putative pectinesterase 10; K01051 pectinesterase [EC:3.1.1.11] (A)
evm.model.000174F.55	BnaC08g14490D [Brassica napus]	NA	NA	NA
evm.model.000030F.198	BnaCnng14550D [Brassica napus]	Calmodulin-lysine N-methyltransferase OS=Xenopus laevis GN=camkmt PE=1 SV=1	NA	calmodulin-lysine N-methyltransferase-like; K18826 calmodulin-lysine N-methyltransferase [EC:2.1.1.60] (A)
Bo8g107220.1_Bole	NA	NA	NA	NA
evm.model.000013F.14	BnaC05g30860D [Brassica napus]	Syntaxin-71 OS=Arabidopsis thaliana GN=SYP71 PE=1 SV=1	NA	syntaxin-71-like; K08506 syntaxin of plants SYP7 (A)
Bo8g102310.1_Bole	NA	NA	NA	NA
evm.model.000142F.71	BnaCnng48900D [Brassica napus]	NA	Molecular Function: DNA binding (GO:0003677),Cellular Component: nucleus (GO:0005634),Biological Process: regulation of transcription, DNA-dependent (GO:0006355),Biological Process: transcription initiation from RNA polymerase II promoter (GO:0006367)	transcription initiation factor TFIID subunit 11-like; K03135 transcription initiation factor TFIID subunit 11 (A)
evm.model.000032F.2	BnaC03g20030D [Brassica napus]	NA	NA	uncharacterized LOC106434110; K07466 replication factor A1 (A)
evm.model.000113F.23	PREDICTED: uncharacterized protein LOC103844223 [Brassica rapa]	Protein SULFUR DEFICIENCY-INDUCED 2 OS=Arabidopsis thaliana GN=At1g04770 PE=2 SV=1	Molecular Function: protein binding (GO:0005515)	NA
evm.model.000226F.16	BnaC02g17810D [Brassica napus]	NA	NA	lysosomal alpha-mannosidase-like; K01191 alpha-mannosidase [EC:3.2.1.24] (A)
evm.model.000012F.280	BnaC09g06190D [Brassica napus]	Agamous-like MADS-box protein AGL61 OS=Arabidopsis thaliana GN=AGL61 PE=1 SV=1	Molecular Function: DNA binding (GO:0003677),Molecular Function: protein dimerization activity (GO:0046983)	mads box protein, putative; K12412 pheromone receptor transcription factor (A)
evm.model.000052F.325	BnaC06g35750D [Brassica napus]	Protein TIFY 10B OS=Arabidopsis thaliana GN=TIFY10B PE=1 SV=1	NA	protein TIFY 10B-like; K13464 jasmonate ZIM domain-containing protein (A)
evm.model.000078F.100	BnaCnng30440D [Brassica napus]	ATP-dependent zinc metalloprotease FtsH OS=Cyanidium caldarium GN=ftsH PE=3 SV=1	Molecular Function: nucleotide binding (GO:0000166),Molecular Function: metalloendopeptidase activity (GO:0004222),Molecular Function: ATP binding (GO:0005524),Biological Process: proteolysis (GO:0006508),Molecular Function: nucleoside-triphosphatase activity (GO:0017111)	ATP-dependent zinc metalloprotease FTSH 9, chloroplastic/mitochondrial-like; K03798 cell division protease FtsH [EC:3.4.24.-] (A)
evm.model.000036F.221	NA	NA	NA	NA
evm.model.000102F.31	BnaC04g05750D [Brassica napus]	NA	NA	NA
evm.model.000032F.59	BnaC07g38630D [Brassica napus]	NA	NA	NA
evm.model.000062F.194	NA	NA	NA	NA
evm.model.000036F.172	BnaAnng27910D [Brassica napus]	NA	NA	NA
evm.model.000027F.386	BnaC06g30420D [Brassica napus]	Ras GTPase-activating protein-binding protein 2 OS=Mus musculus GN=G3bp2 PE=1 SV=2	Molecular Function: nucleic acid binding (GO:0003676),Cellular Component: intracellular (GO:0005622),Biological Process: transport (GO:0006810)	ras GTPase-activating protein-binding protein 1-like; K17265 Ras GTPase-activating protein-binding protein 1 [EC:3.6.4.12 3.6.4.13] (A)
evm.model.000065F.147	BnaCnng36740D [Brassica napus]	Mitochondrial amidoxime-reducing component 1 OS=Homo sapiens GN=MARC1 PE=1 SV=1	Molecular Function: catalytic activity (GO:0003824),Molecular Function: molybdenum ion binding (GO:0030151),Molecular Function: pyridoxal phosphate binding (GO:0030170)	hypothetical protein; K18467 vacuolar protein sorting-associated protein 29 (A)
evm.model.000076F.101	BnaC09g10430D [Brassica napus]	Protein PHR1-LIKE 1 OS=Arabidopsis thaliana GN=PHL1 PE=1 SV=1	Molecular Function: chromatin binding (GO:0003682)	hypothetical protein; K12741 heterogeneous nuclear ribonucleoprotein A1/A3 (A)
evm.model.000092F.162	BnaC01g32160D [Brassica napus]	Cell wall integrity protein scw1 OS=Schizosaccharomyces pombe (strain 972 / ATCC 24843) GN=scw1 PE=1 SV=1	Molecular Function: nucleic acid binding (GO:0003676)	U2 small nuclear ribonucleoprotein B''; K11094 U2 small nuclear ribonucleoprotein B'' (A)
evm.model.000174F.17	BnaC08g14840D [Brassica napus]	NA	NA	NA
evm.model.000152F.76	BnaCnng43780D [Brassica napus]	NA	NA	NA
evm.model.000042F.245	BnaC06g09310D [Brassica napus]	Myrosinase-binding protein 2 OS=Arabidopsis thaliana GN=MBP2 PE=2 SV=1	NA	NA
evm.model.000053F.32	NA	NA	NA	NA
evm.model.000091F.163	NA	NA	NA	NA
evm.model.000100F.100	BnaC07g00370D [Brassica napus]	NA	NA	5' exonuclease Apollo-like; K15341 DNA cross-link repair 1B protein [EC:3.1.-.-] (A)
evm.model.000104F.16	NA	NA	NA	NA
evm.model.000122F.73	BnaC08g11180D [Brassica napus]	NA	NA	uncharacterized LOC103329149; K19307 25S rRNA (uracil2634-N3)-methyltransferase [EC:2.1.1.313] (A)
evm.model.000028F.492	PREDICTED: serpin-Z2-like [Brassica rapa]	Probable non-inhibitory serpin-Z5 OS=Arabidopsis thaliana GN=At1g62170 PE=2 SV=2	Cellular Component: extracellular space (GO:0005615)	probable non-inhibitory serpin-Z5; K13963 serpin B (A)
evm.model.000077F.40	hypothetical protein ARALYDRAFT_313871 [Arabidopsis lyrata subsp. lyrata]	Probable receptor-like protein kinase At1g33260 OS=Arabidopsis thaliana GN=At1g33260 PE=2 SV=1	Molecular Function: protein kinase activity (GO:0004672),Molecular Function: protein tyrosine kinase activity (GO:0004713),Molecular Function: ATP binding (GO:0005524),Biological Process: protein phosphorylation (GO:0006468),Cellular Component: membrane (GO:0016020)	probable receptor-like protein kinase At4g10390; K04733 interleukin-1 receptor-associated kinase 4 [EC:2.7.11.1] (A)
evm.model.000034F.350	BnaC04g33020D [Brassica napus]	Cysteine-rich repeat secretory protein 58 OS=Arabidopsis thaliana GN=CRRSP58 PE=1 SV=1	NA	cysteine-rich receptor-like protein kinase 26; K04730 interleukin-1 receptor-associated kinase 1 [EC:2.7.11.1] (A)
evm.model.000010F.418	BnaC07g14790D [Brassica napus]	NA	NA	NA
evm.model.000023F.9	PREDICTED: uncharacterized protein LOC103870303 [Brassica rapa]	NA	Molecular Function: protein binding (GO:0005515)	NA
evm.model.000036F.90	PREDICTED: growth-regulating factor 1 [Brassica rapa]	Growth-regulating factor 1 OS=Arabidopsis thaliana GN=GRF1 PE=1 SV=1	Molecular Function: protein binding (GO:0005515),Molecular Function: ATP binding (GO:0005524),Cellular Component: nucleus (GO:0005634),Biological Process: regulation of transcription, DNA-dependent (GO:0006355),Molecular Function: hydrolase activity, acting on acid anhydrides, in phosphorus-containing anhydrides (GO:0016818)	POPTRDRAFT_771192; hypothetical protein; K15601 lysine-specific demethylase 3 [EC:1.14.11.-] (A)
evm.model.000007F.887	BnaC01g00340D [Brassica napus]	NA	NA	NA
evm.model.000038F.267.2	transcription factor subunit NF-YB8 [Brassica napus]	Nuclear transcription factor Y subunit B-8 OS=Arabidopsis thaliana GN=NFYB8 PE=2 SV=1	Molecular Function: DNA binding (GO:0003677),Cellular Component: intracellular (GO:0005622),Molecular Function: sequence-specific DNA binding (GO:0043565)	nuclear transcription factor Y subunit B-8; K08065 nuclear transcription Y subunit beta (A)
evm.model.000043F.259	PREDICTED: inactive serine/threonine-protein kinase At1g67470-like [Camelina sativa]	Probable inactive receptor-like protein kinase At1g65250 OS=Arabidopsis thaliana GN=At1g65250 PE=2 SV=1	NA	probable inactive receptor-like protein kinase At1g65250; K04733 interleukin-1 receptor-associated kinase 4 [EC:2.7.11.1] (A)
evm.model.000261F.12.3	PREDICTED: uncharacterized protein LOC103853498 isoform X1 [Brassica rapa]	Zinc finger CCCH domain-containing protein 45 OS=Oryza sativa subsp. japonica GN=Os06g0677700 PE=3 SV=1	NA	hypothetical protein; K20100 YTH domain-containing protein 1 (A)
Bo5g113520.1_Bole	NA	NA	NA	NA
evm.model.000017F.600	NA	NA	NA	NA
evm.model.000100F.109	NA	NA	NA	hypothetical protein; K14440 SWI/SNF-related matrix-associated actin-dependent regulator of chromatin subfamily A-like protein 1 [EC:3.6.4.12] (A)
evm.model.000139F.9	BnaC03g47070D [Brassica napus]	Zinc finger A20 and AN1 domain-containing stress-associated protein 3 OS=Arabidopsis thaliana GN=SAP3 PE=2 SV=1	Molecular Function: DNA binding (GO:0003677),Molecular Function: zinc ion binding (GO:0008270)	AN1-type zinc finger protein 4-like; K12163 AN1-type zinc finger and ubiquitin domain-containing protein 1 (A)
evm.model.000010F.21	BnaA03g15220D [Brassica napus]	Protein BONZAI 2 OS=Arabidopsis thaliana GN=BON2 PE=1 SV=2	NA	NA
evm.model.000197F.115	PREDICTED: DNA ligase 1 isoform X2 [Brassica rapa]	DNA ligase 1 OS=Arabidopsis thaliana GN=LIG1 PE=2 SV=2	Molecular Function: DNA binding (GO:0003677),Molecular Function: DNA ligase (ATP) activity (GO:0003910),Molecular Function: ATP binding (GO:0005524),Biological Process: DNA repair (GO:0006281),Biological Process: DNA recombination (GO:0006310)	DNA ligase 1-like; K10747 DNA ligase 1 [EC:6.5.1.1 6.5.1.6 6.5.1.7] (A)
evm.model.000104F.38	BnaC08g33710D [Brassica napus]	NA	NA	NA
evm.model.000138F.87.2	BnaC02g34710D [Brassica napus]	NA	NA	uncharacterized LOC101513253; K17573 meiosis arrest female protein 1 (A)
evm.model.000255F.38	BnaCnng55690D [Brassica napus]	Protein PHR1-LIKE 1 OS=Arabidopsis thaliana GN=PHL1 PE=1 SV=1	Molecular Function: chromatin binding (GO:0003682)	uncharacterized protein LOC103984394; K14317 nuclear pore complex protein Nup214 (A)
evm.model.000169F.18.1	BnaCnng19600D [Brassica napus]	NA	NA	NA
evm.model.000108F.125	BnaC04g11700D [Brassica napus]	NA	NA	NA
evm.model.000004F.51	BnaCnng09320D [Brassica napus]	Peptide chain release factor 1 OS=Rickettsia massiliae (strain Mtu5) GN=prfA PE=3 SV=1	Molecular Function: translation release factor activity (GO:0003747),Biological Process: translational termination (GO:0006415)	hypothetical protein; K02835 peptide chain release factor 1 (A)
evm.model.000133F.178	BnaC03g01590D [Brassica napus]	Transcription factor bHLH101 OS=Arabidopsis thaliana GN=BHLH101 PE=2 SV=1	Molecular Function: DNA binding (GO:0003677),Molecular Function: DNA topoisomerase type II (ATP-hydrolyzing) activity (GO:0003918),Molecular Function: ATP binding (GO:0005524),Biological Process: DNA topological change (GO:0006265),Molecular Function: protein dimerization activity (GO:0046983)	DNA gyrase subunit B, mitochondrial; K02470 DNA gyrase subunit B [EC:5.99.1.3] (A)
Bo8g083080.1_Bole	NA	NA	NA	NA
evm.model.000122F.150	PREDICTED: cleavage and polyadenylation specificity factor subunit 5-like [Brassica rapa]	Pre-mRNA cleavage factor Im 25 kDa subunit 2 OS=Arabidopsis thaliana GN=CFIS2 PE=1 SV=1	Molecular Function: mRNA binding (GO:0003729),Cellular Component: mRNA cleavage factor complex (GO:0005849),Biological Process: mRNA polyadenylation (GO:0006378)	cleavage and polyadenylation specificity factor subunit 5-like; K14397 cleavage and polyadenylation specificity factor subunit 5 (A)
evm.model.000019F.418	BnaC07g26290D [Brassica napus]	Indole-3-glycerol phosphate synthase, chloroplastic OS=Arabidopsis thaliana GN=At2g04400 PE=2 SV=2	Molecular Function: indole-3-glycerol-phosphate synthase activity (GO:0004425)	indole-3-glycerol phosphate synthase, chloroplastic; K01609 indole-3-glycerol phosphate synthase [EC:4.1.1.48] (A)
evm.model.000102F.82	PREDICTED: uncharacterized protein LOC103866979 isoform X3 [Brassica rapa]	Elongation factor 1-delta 1 OS=Arabidopsis thaliana GN=At1g30230 PE=1 SV=2	Molecular Function: translation elongation factor activity (GO:0003746),Cellular Component: eukaryotic translation elongation factor 1 complex (GO:0005853),Biological Process: translational elongation (GO:0006414)	uncharacterized LOC103866979; K03232 elongation factor 1-beta (A)
evm.model.000144F.1	BnaUnng01190D [Brassica napus]	NA	NA	hypothetical protein; K15208 snRNA-activating protein complex subunit 1 (A)
evm.model.000129F.187	PREDICTED: uncharacterized protein At3g58460 [Brassica rapa]	Rhomboid-like protein 15 OS=Arabidopsis thaliana GN=RBL15 PE=1 SV=2	Molecular Function: serine-type endopeptidase activity (GO:0004252),Molecular Function: protein binding (GO:0005515),Cellular Component: integral to membrane (GO:0016021)	rhomboid-domain-containing protein; K09651 rhomboid domain-containing protein 1 [EC:3.4.21.-] (A)
evm.model.000035F.76	BnaC05g25790D [Brassica napus]	Probable non-specific lipid-transfer protein AKCS9 OS=Vigna unguiculata PE=2 SV=1	NA	NA
evm.model.000095F.120	Lil3 protein, putative [Brassica oleracea]	NA	NA	NA
evm.model.000092F.112	BnaC05g31310D [Brassica napus]	Probable mitochondrial-processing peptidase subunit alpha-1 OS=Arabidopsis thaliana GN=At1g51980 PE=2 SV=1	NA	probable mitochondrial-processing peptidase subunit alpha-1; K01412 mitochondrial-processing peptidase subunit alpha [EC:3.4.24.64] (A)
evm.model.000329F.45	BnaC09g50720D [Brassica napus]	Cytochrome P450 77A4 OS=Arabidopsis thaliana GN=CYP77A4 PE=2 SV=1	Molecular Function: DNA binding (GO:0003677),Molecular Function: iron ion binding (GO:0005506),Molecular Function: electron carrier activity (GO:0009055),Molecular Function: oxidoreductase activity, acting on paired donors, with incorporation or reduction of molecular oxygen (GO:0016705),Molecular Function: heme binding (GO:0020037),Molecular Function: protein dimerization activity (GO:0046983),B…	hypothetical protein; K15399 cytochrome P450, family 77, subfamily A, polypeptide 6 [EC:1.14.-.-] (A)
evm.model.000076F.62	BnaC08g36550D [Brassica napus]	UDP-glycosyltransferase 76E6 OS=Arabidopsis thaliana GN=UGT76E6 PE=2 SV=1	Biological Process: metabolic process (GO:0008152),Molecular Function: transferase activity, transferring hexosyl groups (GO:0016758)	UDP-glycosyltransferase 76C4-like; K00699 glucuronosyltransferase [EC:2.4.1.17] (A)
evm.model.000026F.257	BnaC04g20980D [Brassica napus]	NA	Molecular Function: ubiquitin-protein ligase activity (GO:0004842),Biological Process: mitochondrion organization (GO:0007005)	mitochondrial ubiquitin ligase activator of NFKB 1-like; K15688 E3 ubiquitin-protein ligase MUL1 [EC:2.3.2.27] (A)
evm.model.000003F.249	BnaC02g19960D [Brassica napus]	NA	NA	hypothetical protein; K01365 cathepsin L [EC:3.4.22.15] (A)
evm.model.000024F.268	NA	NA	NA	NA
evm.model.000083F.213	BnaC09g47150D [Brassica napus]	Non-specific lipid-transfer protein-like protein At5g64080 OS=Arabidopsis thaliana GN=At5g64080 PE=1 SV=1	NA	NA
evm.model.000274F.69	BnaC04g36340D [Brassica napus]	NA	NA	NA
evm.model.000027F.213	BnaCnng00010D [Brassica napus]	MLP-like protein 28 OS=Arabidopsis thaliana GN=MLP28 PE=1 SV=1	Biological Process: defense response (GO:0006952),Biological Process: response to biotic stimulus (GO:0009607)	hypothetical protein; K20027 palmitoyltransferase ZDHHC1/11 [EC:2.3.1.225] (A)
evm.model.000052F.101	BnaA07g33460D [Brassica napus]	Histone-lysine N-methyltransferase ASHH2 OS=Arabidopsis thaliana GN=ASHH2 PE=1 SV=1	Molecular Function: protein binding (GO:0005515),Cellular Component: nucleus (GO:0005634),Molecular Function: zinc ion binding (GO:0008270),Molecular Function: histone-lysine N-methyltransferase activity (GO:0018024)	histone-lysine N-methyltransferase ASHH2; K11423 histone-lysine N-methyltransferase SETD2 [EC:2.1.1.43] (A)
evm.model.000000F.794	BnaCnng65620D [Brassica napus]	Putative defensin-like protein 274 OS=Arabidopsis thaliana GN=At5g60615 PE=3 SV=1	NA	NA
evm.model.000015F.251	BnaC08g10460D [Brassica napus]	Two-component response regulator ARR12 OS=Arabidopsis thaliana GN=ARR12 PE=2 SV=2	Molecular Function: phosphorelay response regulator activity (GO:0000156),Biological Process: phosphorelay signal transduction system (GO:0000160),Biological Process: regulation of transcription, DNA-dependent (GO:0006355)	hypothetical protein; K14491 two-component response regulator ARR-B family (A)
evm.model.000327F.18	BnaC05g15190D [Brassica napus]	Gamma carbonic anhydrase 1, mitochondrial OS=Arabidopsis thaliana GN=GAMMACA1 PE=1 SV=1	NA	NA
evm.model.000347F.9	PREDICTED: 54S ribosomal protein L23, mitochondrial-like [Brassica rapa]	50S ribosomal protein L13 OS=Chlorobium phaeobacteroides (strain BS1) GN=rplM PE=3 SV=1	Molecular Function: structural constituent of ribosome (GO:0003735),Cellular Component: ribosome (GO:0005840),Biological Process: translation (GO:0006412)	50S ribosomal protein L13-like; K02871 large subunit ribosomal protein L13 (A)
evm.model.000043F.189	BnaC04g48910D [Brassica napus]	F-box/LRR-repeat protein At2g43260 OS=Arabidopsis thaliana GN=At2g43260 PE=2 SV=1	Molecular Function: protein binding (GO:0005515)	hypothetical protein; K04079 molecular chaperone HtpG (A)
evm.model.000057F.83	PREDICTED: uncharacterized protein LOC103852964 [Brassica rapa]	Anaphase-promoting complex subunit 11 OS=Arabidopsis thaliana GN=APC11 PE=1 SV=2	Molecular Function: ubiquitin-protein ligase activity (GO:0004842),Cellular Component: anaphase-promoting complex (GO:0005680)	armadillo repeat-containing kinesin-like protein 3; K10396 kinesin family member 5 (A)
evm.model.000101F.59	BnaCnng25360D [Brassica napus]	Uncharacterized protein At2g34160 OS=Arabidopsis thaliana GN=At2g34160 PE=1 SV=1	NA	NA
evm.model.000007F.680.1	BnaC01g02290D [Brassica napus]	NA	NA	NA
evm.model.000226F.30	BnaC02g45940D [Brassica napus]	Putative F-box/kelch-repeat protein At3g24610 OS=Arabidopsis thaliana GN=At3g24610 PE=4 SV=1	Molecular Function: protein binding (GO:0005515)	hypothetical protein; K04618 galactose oxidase [EC:1.1.3.9] (A)
evm.model.000159F.9	PREDICTED: protein-lysine methyltransferase METTL21D isoform X1 [Brassica rapa]	Protein-lysine methyltransferase METTL21D OS=Homo sapiens GN=VCPKMT PE=1 SV=2	NA	uncharacterized LOC105638120; K00599 methyltransferase-like protein 6 [EC:2.1.1.-] (A)
evm.model.000211F.36	BnaC02g17110D [Brassica napus]	NA	NA	NA
evm.model.000087F.86	BnaC06g08380D [Brassica napus]	14-3-3-like protein GF14 omicron OS=Arabidopsis thaliana GN=GRF11 PE=2 SV=2	Molecular Function: protein domain specific binding (GO:0019904)	14-3-3-like protein GF14 omicron; K06630 14-3-3 protein epsilon (A)
evm.model.000080F.74	BnaC06g01460D [Brassica napus]	Filament-like plant protein 6 OS=Arabidopsis thaliana GN=FPP6 PE=1 SV=1	NA	NA
evm.model.000053F.209	BnaC09g13900D [Brassica napus]	NA	NA	uncharacterized LOC106418604; K15032 mTERF domain-containing protein, mitochondrial (A)
evm.model.000060F.126	ESTs gb|AI993008, gb|T20978 come from this gene [Arabidopsis thaliana]	Exocyst complex component SEC5B OS=Arabidopsis thaliana GN=SEC5B PE=1 SV=1	NA	SEC5B; exocyst complex component SEC5B; K17637 exocyst complex component 2 (A)
evm.model.000012F.283	BnaC09g06160D [Brassica napus]	Increased DNA methylation 1 OS=Arabidopsis thaliana GN=IDM1 PE=1 SV=1	Molecular Function: protein binding (GO:0005515),Molecular Function: N-acetyltransferase activity (GO:0008080),Molecular Function: zinc ion binding (GO:0008270)	hypothetical protein; K11655 bromodomain adjacent to zinc finger domain protein 1A (A)
evm.model.000052F.293	BnaC06g36080D [Brassica napus]	NA	NA	uncharacterized LOC104813337; K05609 ubiquitin carboxyl-terminal hydrolase L3 [EC:3.4.19.12] (A)
evm.model.000002F.255	PREDICTED: pentatricopeptide repeat-containing protein At2g20540 [Brassica rapa]	Pentatricopeptide repeat-containing protein At2g20540 OS=Arabidopsis thaliana GN=PCMP-E78 PE=2 SV=1	NA	uncharacterized LOC100250295; K03452 magnesium/proton exchanger (A)
evm.model.000022F.112	BnaC02g32050D [Brassica napus]	WUSCHEL-related homeobox 8 OS=Arabidopsis thaliana GN=WOX8 PE=2 SV=1	Molecular Function: sequence-specific DNA binding transcription factor activity (GO:0003700),Biological Process: regulation of transcription, DNA-dependent (GO:0006355),Molecular Function: sequence-specific DNA binding (GO:0043565)	plasma membrane ATPase-like; K01535 H+-transporting ATPase [EC:3.6.3.6] (A)
evm.model.000125F.93	BnaA03g40680D [Brassica napus]	NA	NA	hypothetical protein; K18400 KAT8 regulatory NSL complex subunit 1 (A)
evm.model.000039F.35	PREDICTED: membrane-bound transcription factor site-2 protease isoform X1 [Brassica rapa]	Membrane-bound transcription factor site-2 protease homolog OS=Arabidopsis thaliana GN=S2P PE=2 SV=2	Molecular Function: metalloendopeptidase activity (GO:0004222),Biological Process: proteolysis (GO:0006508),Cellular Component: membrane (GO:0016020)	membrane-bound transcription factor site-2 protease homolog; K07765 S2P endopeptidase [EC:3.4.24.85] (A)
evm.model.000062F.167	BnaA03g44220D [Brassica napus]	NA	NA	NA
evm.model.000039F.328.1	BnaC01g10010D [Brassica napus]	Reticulon-like protein B18 OS=Arabidopsis thaliana GN=RTNLB18 PE=2 SV=2	NA	hypothetical protein; K18999 RNA polymerase II C-terminal domain phosphatase-like 3/4 [EC:3.1.3.16] (A)
evm.model.000129F.238	BnaC08g28710D [Brassica napus]	Arabinogalactan peptide 23 OS=Arabidopsis thaliana GN=AGP23 PE=2 SV=2	NA	NA
evm.model.000380F.5	BnaCnng29890D [Brassica napus]	NA	NA	NA
evm.model.000043F.215	BnaCnng30120D [Brassica napus]	Signal peptide peptidase-like 3 OS=Arabidopsis thaliana GN=SPPL3 PE=2 SV=1	Molecular Function: aspartic-type endopeptidase activity (GO:0004190),Cellular Component: integral to membrane (GO:0016021)	signal peptide peptidase-like 3; K09597 signal peptide peptidase-like 2B [EC:3.4.23.-] (A)
evm.model.000125F.118	PREDICTED: uncharacterized protein LOC103868323 [Brassica rapa]	NA	NA	uncharacterized LOC106392594; K00620 glutamate N-acetyltransferase / amino-acid N-acetyltransferase [EC:2.3.1.35 2.3.1.1] (A)
evm.model.000014F.169	PREDICTED: putative F-box/kelch-repeat protein At3g17540 [Brassica rapa]	Putative F-box/kelch-repeat protein At3g17540 OS=Arabidopsis thaliana GN=At3g17540 PE=3 SV=1	Molecular Function: protein binding (GO:0005515)	F-box/kelch-repeat protein At3g13680-like; K06174 ATP-binding cassette, sub-family E, member 1 (A)
evm.model.000000F.109	PREDICTED: DNA topoisomerase 3-beta isoform X1 [Brassica rapa]	DNA topoisomerase 3-beta OS=Arabidopsis thaliana GN=At2g32000 PE=2 SV=1	Molecular Function: DNA binding (GO:0003677),Molecular Function: DNA topoisomerase activity (GO:0003916),Molecular Function: DNA topoisomerase type I activity (GO:0003917),Biological Process: DNA topological change (GO:0006265)	DNA topoisomerase 3-beta; K03165 DNA topoisomerase III [EC:5.99.1.2] (A)
evm.model.000172F.9	BnaC04g38380D [Brassica napus]	Uncharacterized mitochondrial carrier C12B10.09 OS=Schizosaccharomyces pombe (strain 972 / ATCC 24843) GN=SPAC12B10.09 PE=3 SV=1	Biological Process: transmembrane transport (GO:0055085)	S-adenosylmethionine mitochondrial carrier protein-like; K15111 solute carrier family 25 (mitochondrial S-adenosylmethionine transporter), member 26 (A)
Bo4g076630.1_Bole	NA	NA	NA	NA
evm.model.000009F.351	BnaC03g36700D [Brassica napus]	Charged multivesicular body protein 5 OS=Rattus norvegicus GN=Chmp5 PE=2 SV=1	Biological Process: protein transport (GO:0015031)	charged multivesicular body protein 5-like; K12198 charged multivesicular body protein 5 (A)
evm.model.000260F.3	BnaC05g50670D [Brassica napus]	ATP-dependent Clp protease proteolytic subunit-related protein 1, chloroplastic OS=Arabidopsis thaliana GN=CLPR1 PE=1 SV=1	Molecular Function: serine-type endopeptidase activity (GO:0004252),Biological Process: proteolysis (GO:0006508)	ATP-dependent Clp protease proteolytic subunit-related protein 1, chloroplastic-like; K01358 ATP-dependent Clp protease, protease subunit [EC:3.4.21.92] (A)
evm.model.000001F.744	BnaC02g05060D [Brassica napus]	Ethylene-responsive transcription factor LEP OS=Arabidopsis thaliana GN=LEP PE=2 SV=1	Molecular Function: sequence-specific DNA binding transcription factor activity (GO:0003700),Biological Process: regulation of transcription, DNA-dependent (GO:0006355)	ethylene-responsive transcription factor LEP-like; K09286 EREBP-like factor (A)
evm.model.000290F.7	BnaC03g68130D [Brassica napus]	NA	NA	NA
evm.model.000028F.13	BnaC03g08830D [Brassica napus]	Putative H/ACA ribonucleoprotein complex subunit 1-like protein 1 OS=Arabidopsis thaliana GN=At3g03920 PE=2 SV=1	Biological Process: pseudouridine synthesis (GO:0001522),Cellular Component: box H/ACA snoRNP complex (GO:0031429),Biological Process: ribosome biogenesis (GO:0042254)	putative H/ACA ribonucleoprotein complex subunit 1-like protein 1; K11128 H/ACA ribonucleoprotein complex subunit 1 (A)
evm.model.000144F.58	NA	NA	NA	NA
Bo2g018440.1_Bole	NA	NA	NA	NA
evm.model.000002F.897	NA	NA	NA	NA
evm.model.000169F.30	BnaC07g03640D [Brassica napus]	NA	NA	NA
evm.model.000144F.15	BnaC04g27260D [Brassica napus]	RNA-binding protein CP29B, chloroplastic OS=Arabidopsis thaliana GN=CP29B PE=1 SV=1	Molecular Function: nucleic acid binding (GO:0003676)	hypothetical protein; K11294 nucleolin (A)
evm.model.000063F.181	BnaCnng18980D [Brassica napus]	NA	NA	NA
evm.model.000040F.134	NA	NA	NA	NA
evm.model.000005F.526	hypothetical protein EUTSA_v10003558mg [Eutrema salsugineum]	Protein CHROMATIN REMODELING 24 OS=Arabidopsis thaliana GN=CHR24 PE=2 SV=1	NA	hypothetical protein; K20093 DNA excision repair protein ERCC-6-like [EC:3.6.4.12] (A)
evm.model.000000F.728	NA	NA	NA	NA
evm.model.000090F.71	BnaC03g45940D [Brassica napus]	NA	NA	NA
evm.model.000027F.308	BnaA07g28480D [Brassica napus]	NA	NA	NA
evm.model.000109F.126	BnaC09g33190D [Brassica napus]	NAC domain-containing protein 73 OS=Arabidopsis thaliana GN=NAC073 PE=2 SV=1	Molecular Function: DNA binding (GO:0003677),Biological Process: regulation of transcription, DNA-dependent (GO:0006355)	NA
evm.model.000000F.639	PREDICTED: uncharacterized protein LOC103856730 isoform X2 [Brassica rapa]	D-amino-acid transaminase, chloroplastic OS=Arabidopsis thaliana GN=DAAT PE=1 SV=1	Molecular Function: catalytic activity (GO:0003824),Biological Process: metabolic process (GO:0008152)	D-amino-acid transaminase, chloroplastic-like; K18482 4-amino-4-deoxychorismate lyase [EC:4.1.3.38] (A)
evm.model.000256F.74	BnaC08g22700D [Brassica napus]	NA	NA	cell cycle checkpoint protein RAD17; K06662 cell cycle checkpoint protein (A)
evm.model.000012F.518	PREDICTED: probable 6-phosphogluconolactonase 5, chloroplastic [Brassica rapa]	Probable 6-phosphogluconolactonase 5, chloroplastic OS=Arabidopsis thaliana GN=EMB2024 PE=2 SV=1	Biological Process: carbohydrate metabolic process (GO:0005975)	probable 6-phosphogluconolactonase 5, chloroplastic; K01057 6-phosphogluconolactonase [EC:3.1.1.31] (A)
evm.model.000023F.231.1	BnaC05g52140D [Brassica napus]	NA	NA	NA
Bo4g039600.1_Bole	NA	NA	NA	NA
evm.model.000001F.706	PREDICTED: WW domain-binding protein 11 isoform X1 [Brassica rapa]	NA	NA	uncharacterized LOC101785211; K16903 L-tryptophan---pyruvate aminotransferase [EC:2.6.1.99] (A)
evm.model.000124F.14	BnaC03g59410D [Brassica napus]	Ribonucleoside-diphosphate reductase small chain C OS=Arabidopsis thaliana GN=TSO2 PE=1 SV=1	Biological Process: deoxyribonucleoside diphosphate metabolic process (GO:0009186),Biological Process: oxidation-reduction process (GO:0055114)	ribonucleoside-diphosphate reductase small chain C-like; K10808 ribonucleoside-diphosphate reductase subunit M2 [EC:1.17.4.1] (A)
evm.model.000042F.257	NA	NA	NA	NA
evm.model.000044F.171	NA	NA	NA	NA
evm.model.000008F.238	BnaC07g04920D [Brassica napus]	Reticulon-like protein B10 OS=Arabidopsis thaliana GN=RTNLB10 PE=2 SV=1	NA	hypothetical protein; K07748 sterol-4alpha-carboxylate 3-dehydrogenase (decarboxylating) [EC:1.1.1.170] (A)
evm.model.000001F.1085	NA	NA	NA	NA
evm.model.000127F.15	putative hydrolase [Brassica juncea]	(DL)-glycerol-3-phosphatase 1 OS=Arabidopsis thaliana GN=GPP1 PE=1 SV=1	NA	(DL)-glycerol-3-phosphatase 2-like; K17623 pseudouridine-5'-monophosphatase [EC:3.1.3.-] (A)
evm.model.000003F.14	BnaAnng39520D [Brassica napus]	VQ motif-containing protein 8, chloroplastic OS=Arabidopsis thaliana GN=VQ8 PE=2 SV=1	NA	NA
evm.model.000066F.65	BnaC05g24840D [Brassica napus]	NA	NA	probable BOI-related E3 ubiquitin-protein ligase 2; K19042 E3 ubiquitin-protein ligase BOI and related proteins [EC:2.3.2.27] (A)
evm.model.000212F.5	BnaC09g23110D [Brassica napus]	NA	NA	NA
evm.model.000052F.82	PREDICTED: pathogenesis-related protein 5-like [Camelina sativa]	Thaumatin-like protein OS=Arabidopsis thaliana GN=At1g18250 PE=2 SV=2	NA	BRCA1-A complex subunit BRE-like; K12173 BRCA1-A complex subunit BRE (A)
evm.model.000024F.134	BnaCnng38290D [Brassica napus]	bZIP transcription factor 49 OS=Arabidopsis thaliana GN=BZIP49 PE=1 SV=1	Molecular Function: sequence-specific DNA binding transcription factor activity (GO:0003700),Biological Process: regulation of transcription, DNA-dependent (GO:0006355),Molecular Function: sequence-specific DNA binding (GO:0043565)	stress response protein NST1-like; K03248 translation initiation factor 3 subunit G (A)
evm.model.000161F.160	BnaC01g20110D [Brassica napus]	NA	NA	Uncharacterized protein isoform 1; K17964 leucine-rich PPR motif-containing protein, mitochondrial (A)
evm.model.000042F.213	BnaC06g09860D [Brassica napus]	Signal peptidase complex catalytic subunit SEC11C OS=Pongo abelii GN=SEC11C PE=2 SV=3	Biological Process: signal peptide processing (GO:0006465),Molecular Function: peptidase activity (GO:0008233),Cellular Component: membrane (GO:0016020)	signal peptidase complex catalytic subunit SEC11C-like; K13280 signal peptidase, endoplasmic reticulum-type [EC:3.4.-.-] (A)
evm.model.000192F.39	BnaC02g22810D [Brassica napus]	NA	NA	NA
evm.model.000193F.56	BnaC09g12500D [Brassica napus]	NA	NA	NA
evm.model.000029F.386	BnaC03g30930D [Brassica napus]	Mitogen-activated protein kinase kinase kinase 1 OS=Arabidopsis thaliana GN=MEKK1 PE=1 SV=2	Molecular Function: protein kinase activity (GO:0004672),Molecular Function: protein tyrosine kinase activity (GO:0004713),Molecular Function: ATP binding (GO:0005524),Biological Process: protein phosphorylation (GO:0006468)	mitogen-activated protein kinase kinase kinase 1-like; K13414 mitogen-activated protein kinase kinase kinase 1, plant [EC:2.7.11.25] (A)
evm.model.000362F.11	PREDICTED: uncharacterized protein LOC103828441 [Brassica rapa]	NA	NA	NA
evm.model.000044F.204	NA	NA	NA	NA
evm.model.000002F.457.2	PREDICTED: uncharacterized protein LOC103842833 isoform X1 [Brassica rapa]	Helicase SEN1 OS=Saccharomyces cerevisiae (strain ATCC 204508 / S288c) GN=SEN1 PE=1 SV=2	NA	helicase SEN1-like; K10706 senataxin [EC:3.6.4.-] (A)
evm.model.000154F.33	BnaC05g36260D [Brassica napus]	E3 ubiquitin-protein ligase XBAT32 OS=Arabidopsis thaliana GN=XBAT32 PE=1 SV=1	Molecular Function: metal ion binding (GO:0046872)	E3 ubiquitin-protein ligase XBAT32-like; K19044 E3 ubiquitin-protein ligase XBAT32/33 [EC:2.3.2.27] (A)
evm.model.000017F.22	NA	NA	NA	NA
evm.model.000204F.18	BnaC02g11830D [Brassica napus]	Protease Do-like 5, chloroplastic OS=Arabidopsis thaliana GN=DEGP5 PE=1 SV=3	NA	NA
evm.model.000005F.523	BnaC02g39180D [Brassica napus]	NA	Molecular Function: DNA-directed RNA polymerase activity (GO:0003899),Cellular Component: nucleus (GO:0005634),Biological Process: transcription, DNA-dependent (GO:0006351)	DNA-directed RNA polymerase III subunit RPC5-like; K14721 DNA-directed RNA polymerase III subunit RPC5 (A)
evm.model.000024F.133.1	BnaCnng38300D [Brassica napus]	PsbP domain-containing protein 6, chloroplastic OS=Arabidopsis thaliana GN=PPD6 PE=1 SV=1	NA	Zinc-binding alcohol dehydrogenase domain-containing protein 2; K07119 uncharacterized protein (A)
evm.model.000028F.21	PREDICTED: superoxide dismutase [Cu-Zn] 3 isoform X2 [Brassica rapa]	Superoxide dismutase [Cu-Zn] 3 OS=Arabidopsis thaliana GN=CSD3 PE=1 SV=1	Biological Process: superoxide metabolic process (GO:0006801),Molecular Function: metal ion binding (GO:0046872),Biological Process: oxidation-reduction process (GO:0055114)	superoxide dismutase [Cu-Zn] 3; K04565 superoxide dismutase, Cu-Zn family [EC:1.15.1.1] (A)
evm.model.000243F.19	BnaC01g22760D [Brassica napus]	ATP-dependent RNA helicase SUV3, mitochondrial OS=Arabidopsis thaliana GN=SUV3 PE=1 SV=1	Molecular Function: nucleic acid binding (GO:0003676),Molecular Function: helicase activity (GO:0004386),Molecular Function: ATP binding (GO:0005524),Molecular Function: hydrolase activity, acting on acid anhydrides (GO:0016817)	ATP-dependent RNA helicase SUV3, mitochondrial-like; K17675 ATP-dependent RNA helicase SUPV3L1/SUV3 [EC:3.6.4.13] (A)
Bo8g004740.1_Bole	NA	NA	NA	NA
evm.model.000012F.296	BnaC09g05990D [Brassica napus]	Flavonol synthase/flavanone 3-hydroxylase OS=Arabidopsis thaliana GN=FLS1 PE=1 SV=1	Molecular Function: oxidoreductase activity (GO:0016491),Molecular Function: oxidoreductase activity, acting on paired donors, with incorporation or reduction of molecular oxygen, 2-oxoglutarate as one donor, and incorporation of one atom each of oxygen into both donors (GO:0016706),Biological Process: oxidation-reduction process (GO:0055114)	flavonol synthase/flavanone 3-hydroxylase-like; K05278 flavonol synthase [EC:1.14.11.23] (A)
evm.model.000175F.9	BnaC05g30420D [Brassica napus]	Ribosomal RNA large subunit methyltransferase I OS=Alteromonas macleodii (strain DSM 17117 / Deep ecotype) GN=rlmI PE=3 SV=1	Molecular Function: RNA binding (GO:0003723)	NA
evm.model.000000F.577.2	BnaCnng47150D [Brassica napus]	NA	NA	NA
evm.model.000229F.49.1	BnaCnng19290D [Brassica napus]	Werner Syndrome-like exonuclease OS=Arabidopsis thaliana GN=WEX PE=1 SV=1	Molecular Function: nucleic acid binding (GO:0003676),Biological Process: nucleobase-containing compound metabolic process (GO:0006139),Molecular Function: 3'-5' exonuclease activity (GO:0008408)	Werner syndrome ATP-dependent helicase-like; K10900 werner syndrome ATP-dependent helicase [EC:3.6.4.12] (A)
evm.model.000000F.362	BnaC03g15230D [Brassica napus]	Probable protein phosphatase 2C 76 OS=Arabidopsis thaliana GN=At5g53140 PE=2 SV=1	Molecular Function: catalytic activity (GO:0003824),Biological Process: metabolic process (GO:0008152),Molecular Function: oxidoreductase activity (GO:0016491)	probable protein phosphatase 2C 76; K17506 protein phosphatase 1L [EC:3.1.3.16] (A)
evm.model.000156F.104	BnaC02g41610D [Brassica napus]	Uncharacterized protein At5g08430 OS=Arabidopsis thaliana GN=At5g08430 PE=1 SV=2	Molecular Function: DNA binding (GO:0003677),Molecular Function: protein binding (GO:0005515),Cellular Component: nucleus (GO:0005634),Biological Process: DNA-dependent transcription, initiation (GO:0006352),Biological Process: histone modification (GO:0016570)	hypothetical protein; K01062 platelet-activating factor acetylhydrolase [EC:3.1.1.47] (A)
evm.model.000000F.1548	BnaC03g03500D [Brassica napus]	FAD synthetase 2, chloroplastic OS=Arabidopsis thaliana GN=RIBF2 PE=1 SV=1	Molecular Function: FMN adenylyltransferase activity (GO:0003919),Biological Process: riboflavin biosynthetic process (GO:0009231)	NA
evm.model.000000F.65	NA	NA	NA	NA
evm.model.000072F.236	BnaC01g17110D [Brassica napus]	QWRF motif-containing protein 7 OS=Arabidopsis thaliana GN=QWRF7 PE=2 SV=1	Molecular Function: DNA binding (GO:0003677),Molecular Function: DNA-directed RNA polymerase activity (GO:0003899),Cellular Component: DNA-directed RNA polymerase III complex (GO:0005666),Biological Process: transcription from RNA polymerase III promoter (GO:0006383)	uncharacterized LOC106346571; K03026 DNA-directed RNA polymerase III subunit RPC4 (A)
evm.model.000032F.12	hypothetical protein ARALYDRAFT_492539 [Arabidopsis lyrata subsp. lyrata]	NA	NA	uncharacterized LOC104813337; K05609 ubiquitin carboxyl-terminal hydrolase L3 [EC:3.4.19.12] (A)
evm.model.000199F.80	BnaC06g08440D [Brassica napus]	NA	NA	NA
evm.model.000135F.79	BnaC05g00960D [Brassica napus]	NAC domain-containing protein 62 OS=Arabidopsis thaliana GN=NAC062 PE=1 SV=1	Molecular Function: DNA binding (GO:0003677),Biological Process: regulation of transcription, DNA-dependent (GO:0006355)	NA
evm.model.000087F.101	NA	NA	NA	NA
evm.model.000107F.278	BnaC09g02520D [Brassica napus]	RPM1-interacting protein 4 OS=Arabidopsis thaliana GN=RIN4 PE=1 SV=1	Molecular Function: protein binding (GO:0005515),Molecular Function: zinc ion binding (GO:0008270)	RPM1-interacting protein 4-like; K13456 RPM1-interacting protein 4 (A)
evm.model.000049F.188	BnaC04g02590D [Brassica napus]	Transcription factor bHLH48 OS=Arabidopsis thaliana GN=BHLH48 PE=2 SV=1	NA	NA
evm.model.000001F.861	BnaA02g01070D [Brassica napus]	Ultraviolet-B receptor UVR8 OS=Arabidopsis thaliana GN=UVR8 PE=1 SV=1	NA	protein SPA1-RELATED 4-like; K10143 E3 ubiquitin-protein ligase RFWD2 [EC:2.3.2.27] (A)
evm.model.000066F.100	BnaC05g24520D [Brassica napus]	Tobamovirus multiplication protein 2B OS=Arabidopsis thaliana GN=TOM2B PE=2 SV=2	NA	NA
evm.model.000001F.625	BnaC02g06320D [Brassica napus]	Uncharacterized protein At1g32220, chloroplastic OS=Arabidopsis thaliana GN=At1g32220 PE=2 SV=1	NA	NA
evm.model.000188F.21	PREDICTED: receptor-like protein 12 isoform X3 [Brassica rapa]	Receptor-like protein 12 OS=Arabidopsis thaliana GN=RLP12 PE=2 SV=2	NA	LRR receptor-like serine/threonine-protein kinase FLS2; K13420 LRR receptor-like serine/threonine-protein kinase FLS2 [EC:2.7.11.1] (A)
evm.model.000000F.1024	BnaC03g09010D [Brassica napus]	NA	NA	auxin response factor 3-like; K14486 auxin response factor (A)
evm.model.000429F.8	BnaC06g34230D [Brassica napus]	NA	NA	uncharacterized LOC106377709; K07466 replication factor A1 (A)
evm.model.000164F.82	BnaC05g20830D [Brassica napus]	ABC transporter G family member 34 OS=Arabidopsis thaliana GN=ABCG34 PE=2 SV=1	NA	NA
evm.model.000192F.95	PREDICTED: uncharacterized protein LOC103855662 isoform X1 [Brassica rapa]	NA	NA	NA
evm.model.000005F.178	BnaC02g36590D [Brassica napus]	NA	NA	NA
evm.model.000001F.133	NA	NA	NA	NA
evm.model.000002F.1208	BnaC08g46000D [Brassica napus]	Protein DEHYDRATION-INDUCED 19 homolog 2 OS=Arabidopsis thaliana GN=DI19-2 PE=1 SV=1	NA	protein DEHYDRATION-INDUCED 19 homolog 2-like; K15697 RING finger protein 114 [EC:2.3.2.27] (A)
evm.model.000117F.154	BnaCnng40030D [Brassica napus]	ATP-dependent RNA helicase fal1 OS=Schizosaccharomyces pombe (strain 972 / ATCC 24843) GN=tif412 PE=1 SV=1	NA	eukaryotic initiation factor 4A; K03257 translation initiation factor 4A (A)
evm.model.000166F.115	PREDICTED: TMV resistance protein N isoform X3 [Brassica rapa]	TMV resistance protein N OS=Nicotiana glutinosa GN=N PE=1 SV=1	Molecular Function: protein binding (GO:0005515),Biological Process: signal transduction (GO:0007165)	TMV resistance protein N-like; K19613 leucine-rich repeat protein SHOC2 (A)
evm.model.000075F.158	BnaC09g38240D [Brassica napus]	Nudix hydrolase 20, chloroplastic OS=Arabidopsis thaliana GN=NUDT20 PE=2 SV=1	Molecular Function: hydrolase activity (GO:0016787)	hypothetical protein; K00949 thiamine pyrophosphokinase [EC:2.7.6.2] (A)
evm.model.000011F.560	BnaA01g29990D [Brassica napus]	Pentatricopeptide repeat-containing protein At3g13150 OS=Arabidopsis thaliana GN=At3g13150 PE=2 SV=1	NA	pentatricopeptide repeat-containing protein At1g52620-like; K17964 leucine-rich PPR motif-containing protein, mitochondrial (A)
evm.model.000053F.76	BnaC09g14740D [Brassica napus]	Pantothenate kinase 1 OS=Arabidopsis thaliana GN=PANK1 PE=2 SV=2	Molecular Function: pantothenate kinase activity (GO:0004594),Molecular Function: ATP binding (GO:0005524),Biological Process: coenzyme A biosynthetic process (GO:0015937)	pantothenate kinase 1; K09680 type II pantothenate kinase [EC:2.7.1.33] (A)
evm.model.000000F.330	BnaC03g15530D [Brassica napus]	NA	NA	subtilase family protein; K08653 membrane-bound transcription factor site-1 protease [EC:3.4.21.112] (A)
evm.model.000091F.12	PREDICTED: uncharacterized protein LOC103870809 [Brassica rapa]	NA	NA	NA
evm.model.000057F.262	BnaC07g30170D [Brassica napus]	Membrane protein of ER body 2 OS=Arabidopsis thaliana GN=MEB2 PE=1 SV=1	NA	NA
evm.model.000085F.25	BnaCnng60170D [Brassica napus]	Cytochrome c oxidase subunit 5b-2, mitochondrial OS=Arabidopsis thaliana GN=COX5B-2 PE=2 SV=1	Molecular Function: cytochrome-c oxidase activity (GO:0004129),Cellular Component: mitochondrial envelope (GO:0005740)	cytochrome c oxidase subunit 5b-2; K02265 cytochrome c oxidase subunit 5b (A)
evm.model.000288F.55	BnaC05g42670D [Brassica napus]	Putative F-box only protein 15 OS=Arabidopsis thaliana GN=FBX15 PE=3 SV=1	Molecular Function: protein binding (GO:0005515)	F-box/kelch-repeat protein At3g13680-like; K06174 ATP-binding cassette, sub-family E, member 1 (A)
Bo9g120260.1_Bole	NA	NA	NA	NA
evm.model.000086F.13	BnaC04g46080D [Brassica napus]	NA	NA	NA
evm.model.000301F.47	BnaC08g12630D [Brassica napus]	Membrane protein of ER body 1 OS=Arabidopsis thaliana GN=MEB1 PE=1 SV=1	NA	NA
evm.model.000000F.573	predicted protein [Arabidopsis lyrata subsp. lyrata]	NA	NA	NA
evm.model.000004F.769	BnaC08g15060D [Brassica napus]	ATP-dependent Clp protease proteolytic subunit 6, chloroplastic OS=Arabidopsis thaliana GN=CLPP6 PE=1 SV=1	Molecular Function: serine-type endopeptidase activity (GO:0004252),Biological Process: proteolysis (GO:0006508)	ATP-dependent Clp protease proteolytic subunit 6, chloroplastic; K01358 ATP-dependent Clp protease, protease subunit [EC:3.4.21.92] (A)
evm.model.000044F.139	BnaC03g63990D [Brassica napus]	Dof zinc finger protein DOF4.4 OS=Arabidopsis thaliana GN=DOF4.4 PE=3 SV=1	Molecular Function: DNA binding (GO:0003677),Biological Process: regulation of transcription, DNA-dependent (GO:0006355)	cyclic dof factor 1-like; K16222 Dof zinc finger protein DOF5.5 (A)
evm.model.000005F.310	PREDICTED: flocculation protein FLO11 [Brassica rapa]	Uncharacterized protein C2orf16 OS=Homo sapiens GN=C2orf16 PE=2 SV=3	NA	collagen alpha-1(I) chain-like; K19720 collagen, type III, alpha (A)
evm.model.000109F.148	BnaC09g33390D [Brassica napus]	NA	NA	NA
evm.model.000152F.88.1	BnaA02g26900D [Brassica napus]	Uridine-cytidine kinase C OS=Dictyostelium discoideum GN=udkC PE=3 SV=1	Molecular Function: nucleotide binding (GO:0000166),Molecular Function: uridine kinase activity (GO:0004849),Molecular Function: ATP binding (GO:0005524),Biological Process: metabolic process (GO:0008152),Molecular Function: kinase activity (GO:0016301),Molecular Function: phosphotransferase activity, alcohol group as acceptor (GO:0016773),Molecular Function: nucleoside-triphosphatase activity (G…	uridine-cytidine kinase-like 1; K00876 uridine kinase [EC:2.7.1.48] (A)
evm.model.000000F.451	BnaC03g14490D [Brassica napus]	50S ribosomal protein L24, chloroplastic OS=Arabidopsis thaliana GN=RPL24 PE=2 SV=2	NA	hypothetical protein; K02895 large subunit ribosomal protein L24 (A)
evm.model.000083F.75	BnaC09g48580D [Brassica napus]	NA	NA	NA
evm.model.000003F.144	BnaC02g19280D [Brassica napus]	NA	NA	NA
Bo9g121150.1_Bole	NA	NA	NA	NA
evm.model.000012F.272	BnaC09g06270D [Brassica napus]	Ubiquinol oxidase 2, mitochondrial OS=Arabidopsis thaliana GN=AOX2 PE=1 SV=2	Molecular Function: alternative oxidase activity (GO:0009916),Biological Process: oxidation-reduction process (GO:0055114)	ubiquinol oxidase 2, mitochondrial-like; K17893 ubiquinol oxidase [EC:1.10.3.11] (A)
evm.model.000027F.408	BnaC06g29830D [Brassica napus]	WPP domain-interacting tail-anchored protein 2 OS=Arabidopsis thaliana GN=WIT2 PE=1 SV=1	NA	NA
evm.model.000210F.52	BnaA05g14780D [Brassica napus]	4-substituted benzoates-glutamate ligase GH3.12 OS=Arabidopsis thaliana GN=GH3.12 PE=1 SV=1	NA	4-substituted benzoates-glutamate ligase GH3.12-like; K14487 auxin responsive GH3 gene family (A)
evm.model.000247F.45	BnaC06g22670D [Brassica napus]	Putative F-box protein At5g36200 OS=Arabidopsis thaliana GN=At5g36200 PE=3 SV=1	NA	hypothetical protein; K13173 arginine and glutamate-rich protein 1 (A)
evm.model.000156F.5	PREDICTED: transcriptional corepressor SEUSS [Brassica rapa]	Probable transcriptional regulator SLK2 OS=Arabidopsis thaliana GN=SLK2 PE=1 SV=1	NA	peroxisomal (S)-2-hydroxy-acid oxidase GLO5-like; K11517 (S)-2-hydroxy-acid oxidase [EC:1.1.3.15] (A)
evm.model.000011F.22	NA	NA	NA	NA
evm.model.000019F.494	BnaC07g27080D [Brassica napus]	NA	NA	NA
evm.model.000315F.4	PREDICTED: uncharacterized protein LOC103868788 [Brassica rapa]	Probable transcription factor KAN3 OS=Arabidopsis thaliana GN=KAN3 PE=2 SV=1	Molecular Function: chromatin binding (GO:0003682)	SORBIDRAFT_01g019980, Sb01g019980; hypothetical protein; K14491 two-component response regulator ARR-B family (A)
evm.model.000226F.9	PREDICTED: E3 ubiquitin-protein ligase ATL59 isoform X1 [Brassica rapa]	E3 ubiquitin-protein ligase RING1 OS=Gossypium hirsutum GN=RING1 PE=1 SV=1	Molecular Function: protein binding (GO:0005515),Molecular Function: zinc ion binding (GO:0008270)	zinc finger protein, putative; K11982 E3 ubiquitin-protein ligase RNF115/126 [EC:2.3.2.27] (A)
evm.model.000162F.11	BnaC06g17300D [Brassica napus]	UPF0454 protein C12orf49 homolog OS=Xenopus laevis PE=2 SV=1	NA	P25 protein-like; K03809 NAD(P)H dehydrogenase (quinone) [EC:1.6.5.2] (A)
evm.model.000049F.335	PREDICTED: BAG family molecular chaperone regulator 6 isoform X1 [Brassica rapa]	BAG family molecular chaperone regulator 6 OS=Arabidopsis thaliana GN=BAG6 PE=1 SV=1	Molecular Function: protein binding (GO:0005515),Molecular Function: chaperone binding (GO:0051087)	fumarylacetoacetase-like; K01555 fumarylacetoacetase [EC:3.7.1.2] (A)
evm.model.000268F.16	BnaC02g28170D [Brassica napus]	Actin-3 OS=Arabidopsis thaliana GN=ACT3 PE=1 SV=1	NA	hypothetical protein; K10355 actin, other eukaryote (A)
evm.model.000082F.35	NA	NA	NA	NA
evm.model.000001F.622	BnaC02g06350D [Brassica napus]	Phenylalanine--tRNA ligase beta subunit, cytoplasmic OS=Arabidopsis thaliana GN=At1g72550 PE=2 SV=1	NA	hypothetical protein; K01890 phenylalanyl-tRNA synthetase beta chain [EC:6.1.1.20] (A)
evm.model.000082F.63	BnaCnng56830D [Brassica napus]	NA	NA	NA
evm.model.000030F.105	NA	NA	NA	NA
evm.model.000039F.271	NA	NA	NA	NA
evm.model.000037F.253	PREDICTED: uncharacterized protein LOC103867127 isoform X1 [Brassica rapa]	NA	NA	NA
evm.model.000313F.11	BnaA03g24130D [Brassica napus]	DEAD-box ATP-dependent RNA helicase 39 OS=Arabidopsis thaliana GN=RH39 PE=2 SV=2	Molecular Function: nucleic acid binding (GO:0003676),Molecular Function: ATP binding (GO:0005524),Molecular Function: ATP-dependent helicase activity (GO:0008026)	DEAD/DEAH-box helicase; K13126 polyadenylate-binding protein (A)
evm.model.000038F.137	BnaC03g72150D [Brassica napus]	F-box/kelch-repeat protein At5g51250 OS=Arabidopsis thaliana GN=At5g51250 PE=2 SV=1	NA	hypothetical protein; K14050 geranylgeranyl transferase type-2 subunit alpha [EC:2.5.1.60] (A)
evm.model.000019F.273	BnaC07g25110D [Brassica napus]	Putative rRNA methyltransferase YlbH OS=Bacillus subtilis (strain 168) GN=ylbH PE=3 SV=2	Molecular Function: methyltransferase activity (GO:0008168),Biological Process: rRNA methylation (GO:0031167)	NA
evm.model.000242F.33	BnaC02g40560D [Brassica napus]	Protein kinase APK1B, chloroplastic OS=Arabidopsis thaliana GN=APK1B PE=2 SV=2	Molecular Function: protein kinase activity (GO:0004672),Molecular Function: protein tyrosine kinase activity (GO:0004713),Molecular Function: ATP binding (GO:0005524),Biological Process: protein phosphorylation (GO:0006468)	probable serine/threonine-protein kinase Cx32, chloroplastic; K00924 [EC:2.7.1.-] (A)
evm.model.000013F.40	BnaC03g55210D [Brassica napus]	High mobility group B protein 1 OS=Arabidopsis thaliana GN=HMGB1 PE=1 SV=1	NA	HMGB1; high mobility group protein B1; K10802 high mobility group protein B1 (A)
evm.model.000002F.652	BnaC08g40190D [Brassica napus]	Ninja-family protein AFP2 OS=Arabidopsis thaliana GN=AFP2 PE=1 SV=1	NA	extensin-like; K05747 Wiskott-Aldrich syndrome protein (A)
evm.model.000040F.169	NA	NA	NA	NA
evm.model.000043F.293	BnaA04g24140D [Brassica napus]	NA	NA	NA
evm.model.000076F.214	BnaC09g11480D [Brassica napus]	Uncharacterized protein At1g76660 OS=Arabidopsis thaliana GN=At1g76660 PE=2 SV=1	NA	NA
evm.model.000207F.29	hypothetical protein EUTSA_v10018164mg [Eutrema salsugineum]	Formin-like protein 8 OS=Arabidopsis thaliana GN=FH8 PE=1 SV=1	NA	hypothetical protein; K18875 enhanced disease susceptibility 1 protein (A)
evm.model.000020F.455	BnaC06g13830D [Brassica napus]	Serine/threonine-protein kinase WNK8 OS=Arabidopsis thaliana GN=WNK8 PE=1 SV=1	Molecular Function: protein kinase activity (GO:0004672),Molecular Function: protein tyrosine kinase activity (GO:0004713),Molecular Function: ATP binding (GO:0005524),Biological Process: protein phosphorylation (GO:0006468)	ZIK6; serine/threonine-protein kinase WNK8; K08867 WNK lysine deficient protein kinase [EC:2.7.11.1] (A)
evm.model.000016F.247	PREDICTED: uncharacterized protein LOC103833025 [Brassica rapa]	NA	NA	NA
evm.model.000194F.62	BnaC01g41100D [Brassica napus]	Transcription factor bHLH103 OS=Arabidopsis thaliana GN=BHLH103 PE=2 SV=1	Molecular Function: protein dimerization activity (GO:0046983)	uncharacterized LOC101301142; K05765 cofilin (A)
evm.model.000006F.341	BnaA06g11560D [Brassica napus]	NA	NA	uncharacterized LOC103840295; K07466 replication factor A1 (A)
evm.model.000335F.40	BnaC08g25700D [Brassica napus]	Monothiol glutaredoxin-S14, chloroplastic OS=Arabidopsis thaliana GN=GRXS14 PE=1 SV=2	NA	monothiol glutaredoxin-S14, chloroplastic-like; K07390 monothiol glutaredoxin (A)
evm.model.000094F.32	NA	NA	NA	NA
evm.model.000019F.39	BnaC07g22930D [Brassica napus]	Allene oxide cyclase 3, chloroplastic OS=Arabidopsis thaliana GN=AOC3 PE=2 SV=1	Cellular Component: chloroplast (GO:0009507),Molecular Function: isomerase activity (GO:0016853)	allene oxide cyclase 3, chloroplastic-like; K10525 allene oxide cyclase [EC:5.3.99.6] (A)
evm.model.000046F.264	BnaC01g32160D [Brassica napus]	RNA-binding protein with multiple splicing OS=Homo sapiens GN=RBPMS PE=1 SV=1	Molecular Function: nucleic acid binding (GO:0003676)	U2 small nuclear ribonucleoprotein B''; K11094 U2 small nuclear ribonucleoprotein B'' (A)
evm.model.000071F.148	hypothetical protein AALP_AA3G333800 [Arabis alpina]	Exosome complex exonuclease RRP44 OS=Mus musculus GN=Dis3 PE=2 SV=4	Molecular Function: RNA binding (GO:0003723),Molecular Function: ribonuclease activity (GO:0004540)	hypothetical protein; K12585 exosome complex exonuclease DIS3/RRP44 [EC:3.1.13.-] (A)
evm.model.000130F.17	BnaC08g20600D [Brassica napus]	Remorin OS=Solanum tuberosum PE=1 SV=1	NA	NA
evm.model.000003F.358	NA	NA	NA	NA
evm.model.000003F.38	BnaC02g18370D [Brassica napus]	Phosphoribosylformylglycinamidine cyclo-ligase, chloroplastic OS=Arabidopsis thaliana GN=PUR5 PE=1 SV=2	Molecular Function: catalytic activity (GO:0003824),Molecular Function: ADP binding (GO:0043531)	phosphoribosylformylglycinamidine cyclo-ligase, chloroplastic-like; K01933 phosphoribosylformylglycinamidine cyclo-ligase [EC:6.3.3.1] (A)
evm.model.000276F.57	BnaC01g34590D [Brassica napus]	B3 domain-containing protein At5g25475 OS=Arabidopsis thaliana GN=At5g25475 PE=2 SV=1	Molecular Function: DNA binding (GO:0003677)	NA
evm.model.000178F.8	BnaC04g29140D [Brassica napus]	NA	NA	uncharacterized LOC106393717; K07466 replication factor A1 (A)
evm.model.000024F.71.2	BnaC04g25340D [Brassica napus]	NA	NA	NA
evm.model.000060F.190	BnaC08g27530D [Brassica napus]	NA	NA	NA
evm.model.000516F.16	BnaCnng12930D [Brassica napus]	ATP synthase subunit a OS=Brassica napus GN=ATP6 PE=2 SV=1	Molecular Function: hydrogen ion transmembrane transporter activity (GO:0015078),Biological Process: ATP synthesis coupled proton transport (GO:0015986),Cellular Component: proton-transporting ATP synthase complex, coupling factor F(o) (GO:0045263)	atp6, BrnapMp018; ATPase subunit 6; K02126 F-type H+-transporting ATPase subunit a (A)
evm.model.000020F.434	AT3G54470 [Arabidopsis thaliana]	Uridine 5'-monophosphate synthase OS=Arabidopsis thaliana GN=PYRE-F PE=2 SV=2	Molecular Function: orotidine-5'-phosphate decarboxylase activity (GO:0004590),Biological Process: 'de novo' pyrimidine nucleobase biosynthetic process (GO:0006207)	uridine 5'-monophosphate synthase-like; K13421 uridine monophosphate synthetase [EC:2.4.2.10 4.1.1.23] (A)
evm.model.000057F.334	BnaC02g42160D [Brassica napus]	GEM-like protein 7 OS=Arabidopsis thaliana GN=At5g23360 PE=2 SV=1	NA	uncharacterized LOC100792815; K03868 RING-box protein 1 (A)
evm.model.000226F.66	BnaCnng35320D, partial [Brassica napus]	NA	NA	putative hydrolase C777.06c; K06167 phosphoribosyl 1,2-cyclic phosphate phosphodiesterase [EC:3.1.4.55] (A)
evm.model.000194F.54	NA	NA	NA	NA
evm.model.000000F.855	BnaC03g10600D [Brassica napus]	Replication factor C subunit 1 OS=Arabidopsis thaliana GN=RFC1 PE=2 SV=1	NA	hypothetical protein; K10754 replication factor C subunit 1 (A)
evm.model.000197F.91	hypothetical protein EUTSA_v10002347mg [Eutrema salsugineum]	Pentatricopeptide repeat-containing protein At1g29710, mitochondrial OS=Arabidopsis thaliana GN=PCMP-H67 PE=3 SV=1	NA	ATP-dependent DNA helicase MER3 homolog; K15271 ATP-dependent DNA helicase HFM1/MER3 [EC:3.6.4.12] (A)
evm.model.000169F.22.1	At5g57760 [Arabidopsis thaliana]	NA	NA	NA
evm.model.000030F.260	BnaC09g29720D [Brassica napus]	O-acyltransferase WSD1 OS=Arabidopsis thaliana GN=WSD1 PE=2 SV=1	Molecular Function: diacylglycerol O-acyltransferase activity (GO:0004144),Biological Process: glycerolipid biosynthetic process (GO:0045017)	hypothetical protein; K15406 wax-ester synthase / diacylglycerol O-acyltransferase [EC:2.3.1.75 2.3.1.20] (A)
evm.model.000034F.296	BnaC05g43480D [Brassica napus]	Suppressor of mec-8 and unc-52 protein homolog 1 OS=Arabidopsis thaliana GN=SMU1 PE=1 SV=1	NA	WD40 repeat-containing protein SMU1-like; K13111 WD40 repeat-containing protein SMU1 (A)
evm.model.000060F.197	BnaC05g15980D [Brassica napus]	NA	NA	NA
evm.model.000316F.40	BnaC05g02990D [Brassica napus]	Putative BPI/LBP family protein At1g04970 OS=Arabidopsis thaliana GN=At1g04970 PE=2 SV=1	Molecular Function: lipid binding (GO:0008289)	putative BPI/LBP family protein At1g04970; K05399 lipopolysaccharide-binding protein (A)
evm.model.000064F.256	BnaC09g33540D [Brassica napus]	NA	NA	NA
evm.model.000069F.4	BnaCnng38000D [Brassica napus]	NA	Molecular Function: zinc ion binding (GO:0008270)	hypothetical protein; K15407 queuine tRNA-ribosyltransferase subunit QTRTD1 [EC:2.4.2.29] (A)
evm.model.000029F.128	BnaC03g33450D [Brassica napus]	RING-H2 finger protein ATL51 OS=Arabidopsis thaliana GN=ATL51 PE=2 SV=2	Molecular Function: protein binding (GO:0005515),Molecular Function: zinc ion binding (GO:0008270)	hypothetical protein; K19041 E3 ubiquitin-protein ligase RNF38/44 [EC:2.3.2.27] (A)
evm.model.000002F.1192	BnaC08g45810D [Brassica napus]	Beta-carotene isomerase D27, chloroplastic OS=Arabidopsis thaliana GN=D27 PE=1 SV=1	NA	beta-carotene isomerase D27, chloroplastic-like; K17911 beta-carotene isomerase [EC:5.2.1.14] (A)
evm.model.000091F.79	BnaC05g45500D [Brassica napus]	NA	NA	NA
evm.model.000052F.319	BnaC06g35810D [Brassica napus]	Pathogenesis-related protein 5 OS=Arabidopsis thaliana GN=At1g75040 PE=1 SV=1	NA	BRCA1-A complex subunit BRE-like; K12173 BRCA1-A complex subunit BRE (A)
evm.model.000078F.122	BnaC03g49820D [Brassica napus]	Beta carbonic anhydrase 5, chloroplastic OS=Arabidopsis thaliana GN=BCA5 PE=2 SV=1	Molecular Function: carbonate dehydratase activity (GO:0004089),Molecular Function: zinc ion binding (GO:0008270)	beta carbonic anhydrase 5, chloroplastic-like; K01673 carbonic anhydrase [EC:4.2.1.1] (A)
Bo01293s010.1_Bole	NA	NA	NA	NA
evm.model.000108F.195	NA	NA	NA	NA
evm.model.000002F.531	NA	NA	NA	NA
evm.model.000032F.16.1	BnaC07g38220D [Brassica napus]	E3 ubiquitin-protein ligase At3g02290 OS=Arabidopsis thaliana GN=At3g02290 PE=2 SV=1	Molecular Function: protein binding (GO:0005515),Molecular Function: zinc ion binding (GO:0008270)	60S ribosomal protein L7a, putative; K02936 large subunit ribosomal protein L7Ae (A)
Bo7g095350.1_Bole	NA	NA	NA	NA
evm.model.000055F.199	BnaA09g19880D [Brassica napus]	Transcription factor bHLH114 OS=Arabidopsis thaliana GN=BHLH114 PE=2 SV=2	Molecular Function: protein dimerization activity (GO:0046983)	uncharacterized LOC101301142; K05765 cofilin (A)
evm.model.000038F.414	DSBA oxidoreductase family protein [Arabidopsis lyrata subsp. lyrata]	NA	NA	NA
evm.model.000046F.21	BnaC09g50010D [Brassica napus]	High mobility group B protein 7 OS=Arabidopsis thaliana GN=HMGB7 PE=1 SV=1	NA	high mobility group B protein 3; K11296 high mobility group protein B3 (A)
Bo02212s010.1_Bole	NA	NA	NA	NA
Bo2g133910.1_Bole	NA	NA	NA	NA
evm.model.000159F.234	BnaC05g03520D [Brassica napus]	Sigma non-opioid intracellular receptor 1 OS=Xenopus laevis GN=sigmar1 PE=2 SV=1	Molecular Function: C-8 sterol isomerase activity (GO:0000247),Cellular Component: endoplasmic reticulum (GO:0005783),Biological Process: ergosterol biosynthetic process (GO:0006696)	C-8 sterol isomerase; K09829 C-8 sterol isomerase [EC:5.-.-.-] (A)
evm.model.000007F.377.1	BnaCnng71270D [Brassica napus]	Vesicle transport protein GOT1A OS=Mus musculus GN=Golt1a PE=2 SV=1	Biological Process: vesicle-mediated transport (GO:0016192)	NA
evm.model.000159F.146	unnamed protein product [Coffea canephora]	NA	NA	NA
Bo00579s070.1_Bole	NA	NA	NA	NA
evm.model.000174F.61	PREDICTED: UPF0725 protein At1g02770-like [Brassica rapa]	UPF0725 protein At1g02770 OS=Arabidopsis thaliana GN=At1g02770 PE=2 SV=1	NA	NA
evm.model.000299F.38	BnaC05g14080D [Brassica napus]	General transcription factor IIH subunit 3 OS=Bos taurus GN=GTF2H3 PE=2 SV=1	Cellular Component: core TFIIH complex (GO:0000439),Biological Process: nucleotide-excision repair (GO:0006289),Biological Process: regulation of transcription, DNA-dependent (GO:0006355)	general transcription factor IIH subunit 3-like; K03143 transcription initiation factor TFIIH subunit 3 (A)
evm.model.000214F.69	BnaC06g06860D [Brassica napus]	Trihelix transcription factor ASIL1 OS=Arabidopsis thaliana GN=ASIL1 PE=1 SV=1	NA	uncharacterized LOC101297570; K09903 uridylate kinase [EC:2.7.4.22] (A)
evm.model.000104F.193.1	BnaA09g39970D [Brassica napus]	NA	NA	NA
evm.model.000147F.121	BnaAnng40190D [Brassica napus]	NA	NA	NA
evm.model.000144F.67	NA	NA	NA	NA
evm.model.000011F.304	PREDICTED: L-ascorbate peroxidase 2, cytosolic [Brassica rapa]	L-ascorbate peroxidase 2, cytosolic OS=Arabidopsis thaliana GN=APX2 PE=2 SV=3	Molecular Function: peroxidase activity (GO:0004601),Biological Process: response to oxidative stress (GO:0006979),Molecular Function: heme binding (GO:0020037),Biological Process: oxidation-reduction process (GO:0055114)	L-ascorbate peroxidase 2, cytosolic; K00434 L-ascorbate peroxidase [EC:1.11.1.11] (A)
evm.model.000146F.114	PREDICTED: dol-P-Man:Man(5)GlcNAc(2)-PP-Dol alpha-1,3-mannosyltransferase [Brassica rapa]	Dol-P-Man:Man(5)GlcNAc(2)-PP-Dol alpha-1,3-mannosyltransferase OS=Arabidopsis thaliana GN=ALG3 PE=1 SV=1	Cellular Component: endoplasmic reticulum (GO:0005783),Cellular Component: integral to membrane (GO:0016021),Molecular Function: transferase activity, transferring hexosyl groups (GO:0016758)	dol-P-Man:Man(5)GlcNAc(2)-PP-Dol alpha-1,3-mannosyltransferase; K03845 alpha-1,3-mannosyltransferase [EC:2.4.1.258] (A)
evm.model.000004F.609	BnaAnng22250D [Brassica napus]	Inositol oxygenase 1 OS=Arabidopsis thaliana GN=MIOX1 PE=2 SV=1	Molecular Function: iron ion binding (GO:0005506),Cellular Component: cytoplasm (GO:0005737),Biological Process: inositol catabolic process (GO:0019310),Molecular Function: inositol oxygenase activity (GO:0050113),Biological Process: oxidation-reduction process (GO:0055114)	MIOX1; inositol oxygenase 1; K00469 inositol oxygenase [EC:1.13.99.1] (A)
evm.model.000084F.104	NA	NA	NA	NA
evm.model.000100F.91_evm.model.000100F.92	BnaC07g00540D [Brassica napus]	Protein PHR1-LIKE 1 OS=Arabidopsis thaliana GN=PHL1 PE=1 SV=1	Molecular Function: chromatin binding (GO:0003682)	uncharacterized protein LOC103984394; K14317 nuclear pore complex protein Nup214 (A)
evm.model.000308F.36	BnaC05g34970D [Brassica napus]	NA	NA	NA
evm.model.000052F.346	BnaA08g13260D [Brassica napus]	NA	NA	NA
evm.model.000085F.16	BnaA02g20000D [Brassica napus]	EPIDERMAL PATTERNING FACTOR-like protein 8 OS=Arabidopsis thaliana GN=EPFL8 PE=1 SV=1	NA	NA
Bo3g185200.1_Bole	NA	NA	NA	NA
evm.model.000203F.67	BnaC04g28170D [Brassica napus]	NA	NA	NA
evm.model.000000F.335	PREDICTED: uncharacterized protein C683.02c-like [Brassica rapa]	Uncharacterized protein C683.02c OS=Schizosaccharomyces pombe (strain 972 / ATCC 24843) GN=SPAC683.02c PE=3 SV=1	Molecular Function: nucleic acid binding (GO:0003676),Molecular Function: zinc ion binding (GO:0008270)	uncharacterized LOC104426974; K05765 cofilin (A)
evm.model.000224F.61	BnaC01g33460D [Brassica napus]	NA	NA	NA
evm.model.000037F.136	NA	NA	NA	NA
evm.model.000000F.1300	BnaC03g05950D [Brassica napus]	Eukaryotic translation initiation factor 6-2 OS=Arabidopsis thaliana GN=EIF6-2 PE=2 SV=1	Molecular Function: hydrolase activity (GO:0016787),Biological Process: mature ribosome assembly (GO:0042256),Molecular Function: ribosome binding (GO:0043022),Biological Process: cell redox homeostasis (GO:0045454)	eukaryotic translation initiation factor 6-2-like; K03264 translation initiation factor 6 (A)
evm.model.000044F.223	NA	NA	NA	NA
Bo2g018430.1_Bole	NA	NA	NA	NA
evm.model.000041F.61	BnaC09g27930D [Brassica napus]	NA	NA	protein phosphatase 1 regulatory subunit 7-like; K17550 protein phosphatase 1 regulatory subunit 7 (A)
evm.model.000020F.42	NA	NA	NA	NA
evm.model.000022F.102	BnaC02g31970D [Brassica napus]	Adenylosuccinate lyase OS=Haemophilus influenzae (strain ATCC 51907 / DSM 11121 / KW20 / Rd) GN=purB PE=3 SV=1	Molecular Function: N6-(1,2-dicarboxyethyl)AMP AMP-lyase (fumarate-forming) activity (GO:0004018),Biological Process: IMP biosynthetic process (GO:0006188),Biological Process: purine ribonucleotide biosynthetic process (GO:0009152)	adenylosuccinate lyase-like; K01756 adenylosuccinate lyase [EC:4.3.2.2] (A)
evm.model.000030F.14	BnaA10g18010D [Brassica napus]	FRIGIDA-like protein 1 OS=Arabidopsis thaliana GN=FRL1 PE=1 SV=1	NA	5'-3' exoribonuclease 4-like; K12619 5'-3' exoribonuclease 2 [EC:3.1.13.-] (A)
evm.model.000004F.614	BnaA08g23960D [Brassica napus]	NA	NA	NA
evm.model.000039F.283	NA	NA	NA	NA
evm.model.000066F.145	PREDICTED: DEAD-box ATP-dependent RNA helicase 2 [Tarenaya hassleriana]	DEAD-box ATP-dependent RNA helicase 34 OS=Arabidopsis thaliana GN=RH34 PE=2 SV=2	Molecular Function: nucleic acid binding (GO:0003676),Molecular Function: ATP binding (GO:0005524),Molecular Function: ATP-dependent helicase activity (GO:0008026)	DEAD-box ATP-dependent RNA helicase 2; K13025 ATP-dependent RNA helicase [EC:3.6.4.13] (A)
evm.model.000019F.240	glabra 1, partial [Brassica incana]	Trichome differentiation protein GL1 OS=Arabidopsis thaliana GN=GL1 PE=1 SV=2	Molecular Function: chromatin binding (GO:0003682)	GL1; trichome differentiation protein GL1-like; K09422 myb proto-oncogene protein, plant (A)
evm.model.000012F.367	BnaC07g38340D [Brassica napus]	NA	NA	NA
evm.model.000036F.137	BnaC03g72840D [Brassica napus]	Ribosomal RNA small subunit methyltransferase G OS=Alkaliphilus metalliredigens (strain QYMF) GN=rsmG PE=3 SV=1	Cellular Component: cytoplasm (GO:0005737),Biological Process: rRNA processing (GO:0006364),Molecular Function: rRNA methyltransferase activity (GO:0008649)	ribosomal RNA small subunit methyltransferase G-like; K03501 16S rRNA (guanine527-N7)-methyltransferase [EC:2.1.1.170] (A)
evm.model.000126F.58	BnaC01g23930D [Brassica napus]	Histone deacetylase HDT1 OS=Arabidopsis thaliana GN=HDT1 PE=1 SV=1	Molecular Function: metal ion binding (GO:0046872)	hypothetical protein; K11276 nucleophosmin 1 (A)
evm.model.000108F.45	BnaCnng05370D [Brassica napus]	Ethylene-responsive transcription factor ERF112 OS=Arabidopsis thaliana GN=ERF112 PE=2 SV=1	Molecular Function: sequence-specific DNA binding transcription factor activity (GO:0003700),Biological Process: regulation of transcription, DNA-dependent (GO:0006355)	ethylene response factor; K09286 EREBP-like factor (A)
evm.model.000085F.55	BnaC02g46560D [Brassica napus]	NA	NA	NA
evm.model.000105F.80.2	BnaC08g26820D [Brassica napus]	NA	NA	NA
evm.model.000011F.79	PREDICTED: uncharacterized protein LOC103849915 isoform X1 [Brassica rapa]	NA	NA	NA
evm.model.000135F.77	BnaC05g00880D [Brassica napus]	Protein arv1 OS=Schizosaccharomyces pombe (strain 972 / ATCC 24843) GN=arv1 PE=3 SV=3	NA	NA
evm.model.000001F.1078	BnaC02g01750D [Brassica napus]	NA	NA	NA
evm.model.000055F.82	NA	NA	NA	NA
evm.model.000136F.83	NA	NA	NA	NA
evm.model.000207F.83	BnaCnng17060D [Brassica napus]	UDP-glucose:glycoprotein glucosyltransferase OS=Arabidopsis thaliana GN=UGGT PE=1 SV=1	NA	hypothetical protein; K11718 UDP-glucose:glycoprotein glucosyltransferase [EC:2.4.1.-] (A)
evm.model.000002F.1067	BnaC08g44590D [Brassica napus]	B-box zinc finger protein 24 OS=Arabidopsis thaliana GN=BBX24 PE=1 SV=1	Cellular Component: intracellular (GO:0005622),Molecular Function: zinc ion binding (GO:0008270)	hypothetical protein; K19720 collagen, type III, alpha (A)
evm.model.000004F.152	BnaC08g06370D [Brassica napus]	NA	NA	NA
evm.model.000316F.4	BnaC05g03380D [Brassica napus]	NA	NA	NA
evm.model.000309F.41	sulfotransferase 5b [Brassica rapa subsp. pekinensis]	Cytosolic sulfotransferase 18 OS=Arabidopsis thaliana GN=SOT18 PE=1 SV=1	NA	hypothetical protein; K11821 desulfoglucosinolate sulfotransferase A/B/C [EC:2.8.2.-] (A)
evm.model.000061F.15	BnaC07g03200D [Brassica napus]	Sugar phosphate exchanger 3 OS=Xenopus laevis GN=slc37a3 PE=2 SV=1	Cellular Component: integral to membrane (GO:0016021),Biological Process: transmembrane transport (GO:0055085)	hypothetical protein; K13783 MFS transporter, OPA family, solute carrier family 37 (glycerol-3-phosphate transporter), member 1/2 (A)
evm.model.000169F.13	BnaCnng19550D [Brassica napus]	NA	NA	ubiquitin family protein; K03873 transcription elongation factor B, polypeptide 2 (A)
evm.model.000078F.66.1	BnaC03g49430D [Brassica napus]	Programmed cell death protein 2-like OS=Homo sapiens GN=PDCD2L PE=1 SV=1	Cellular Component: cytoplasm (GO:0005737)	programmed cell death protein 2-like; K14801 pre-rRNA-processing protein TSR4 (A)
evm.model.000139F.112	BnaC03g72460D [Brassica napus]	NA	NA	NA
evm.model.000049F.348	BnaC04g01110D [Brassica napus]	Mitochondrial carrier protein MTM1 OS=Arabidopsis thaliana GN=MTM1 PE=2 SV=1	Biological Process: transmembrane transport (GO:0055085)	mitochondrial carrier protein MTM1-like; K15119 solute carrier family 25, member 39/40 (A)
evm.model.000000F.1563	BnaUnng01680D [Brassica napus]	Basic leucine zipper 43 OS=Arabidopsis thaliana GN=BZIP43 PE=1 SV=1	Molecular Function: sequence-specific DNA binding transcription factor activity (GO:0003700),Biological Process: regulation of transcription, DNA-dependent (GO:0006355),Molecular Function: sequence-specific DNA binding (GO:0043565)	common plant regulatory factor 1; K09060 plant G-box-binding factor (A)
evm.model.000152F.44	NA	NA	NA	NA
evm.model.000139F.85	BnaC03g26140D [Brassica napus]	Dol-P-Man:Man(5)GlcNAc(2)-PP-Dol alpha-1,3-mannosyltransferase OS=Arabidopsis thaliana GN=ALG3 PE=1 SV=1	Cellular Component: endoplasmic reticulum (GO:0005783),Cellular Component: integral to membrane (GO:0016021),Molecular Function: transferase activity, transferring hexosyl groups (GO:0016758)	dol-P-Man:Man(5)GlcNAc(2)-PP-Dol alpha-1,3-mannosyltransferase; K03845 alpha-1,3-mannosyltransferase [EC:2.4.1.258] (A)
evm.model.000064F.11	PREDICTED: NEDD8-specific protease 1 [Brassica rapa]	NEDD8-specific protease 1 OS=Arabidopsis thaliana GN=NEDP1 PE=2 SV=1	Biological Process: proteolysis (GO:0006508),Molecular Function: cysteine-type peptidase activity (GO:0008234)	NEDD8-specific protease 1; K08597 sentrin-specific protease 8 [EC:3.4.22.68] (A)
evm.model.000184F.142	BnaC08g25140D [Brassica napus]	NA	NA	NA
evm.model.000025F.410	NA	NA	NA	NA
evm.model.000026F.286	BnaC04g20680D [Brassica napus]	Peptidyl-prolyl cis-trans isomerase CYP63 OS=Arabidopsis thaliana GN=CYP63 PE=1 SV=1	Molecular Function: peptidyl-prolyl cis-trans isomerase activity (GO:0003755),Molecular Function: signal transducer activity (GO:0004871),Cellular Component: heterotrimeric G-protein complex (GO:0005834),Biological Process: protein folding (GO:0006457),Biological Process: G-protein coupled receptor signaling pathway (GO:0007186)	peptidyl-prolyl cis-trans isomerase CYP63; K09566 peptidyl-prolyl isomerase G (cyclophilin G) [EC:5.2.1.8] (A)
Bo3g018700.1_Bole	NA	NA	NA	NA
evm.model.000001F.966	BnaA02g00240D [Brassica napus]	DNA-directed RNA polymerase II subunit 4 OS=Arabidopsis thaliana GN=NRPB4 PE=1 SV=1	Molecular Function: DNA-directed RNA polymerase activity (GO:0003899),Biological Process: transcription, DNA-dependent (GO:0006351)	DNA-directed RNA polymerase II subunit 4; K03012 DNA-directed RNA polymerase II subunit RPB4 (A)
evm.model.000087F.36	BnaC06g07980D [Brassica napus]	Probable S-adenosylmethionine carrier 2, chloroplastic OS=Arabidopsis thaliana GN=SAMC2 PE=2 SV=1	Biological Process: transmembrane transport (GO:0055085)	probable S-adenosylmethionine carrier 2, chloroplastic; K15111 solute carrier family 25 (mitochondrial S-adenosylmethionine transporter), member 26 (A)
evm.model.000108F.54	BnaA05g10040D [Brassica napus]	RNA polymerase II C-terminal domain phosphatase-like 3 OS=Arabidopsis thaliana GN=CPL3 PE=1 SV=2	Molecular Function: protein binding (GO:0005515)	RNA polymerase II C-terminal domain phosphatase-like 3; K18999 RNA polymerase II C-terminal domain phosphatase-like 3/4 [EC:3.1.3.16] (A)
evm.model.000007F.835	BnaC01g00900D [Brassica napus]	Putative WEB family protein At1g65010, chloroplastic OS=Arabidopsis thaliana GN=At1g65010 PE=1 SV=1	NA	NA
evm.model.000032F.110	PREDICTED: uncharacterized protein LOC103861502 [Brassica rapa]	NA	NA	NA
evm.model.000148F.152	BnaCnng40450D [Brassica napus]	Phosphatidylinositol N-acetylglucosaminyltransferase subunit A OS=Homo sapiens GN=PIGA PE=1 SV=1	Biological Process: GPI anchor biosynthetic process (GO:0006506),Biological Process: biosynthetic process (GO:0009058)	phosphatidylinositol N-acetylglucosaminyltransferase gpi3 subunit-like; K03857 phosphatidylinositol glycan, class A [EC:2.4.1.198] (A)
evm.model.000002F.1139	BnaC08g50130D [Brassica napus]	NA	NA	NA
evm.model.000157F.4	PREDICTED: uncharacterized protein DDB_G0290587 isoform X2 [Brassica rapa]	NA	NA	NA
evm.model.000095F.154	BnaC09g20250D [Brassica napus]	ADP-ribosylation factor 2-B OS=Arabidopsis thaliana GN=ARF2-B PE=2 SV=1	Molecular Function: nucleic acid binding (GO:0003676),Molecular Function: GTP binding (GO:0005525),Cellular Component: intracellular (GO:0005622),Biological Process: small GTPase mediated signal transduction (GO:0007264)	uncharacterized LOC106416731; K07937 ADP-ribosylation factor 1 (A)
evm.model.000115F.175	BnaCnng52050D [Brassica napus]	Serine incorporator 3 OS=Pongo abelii GN=SERINC3 PE=2 SV=1	Cellular Component: membrane (GO:0016020)	NA
evm.model.000103F.205	BnaC05g17440D [Brassica napus]	14-3-3-like protein GF14 epsilon OS=Arabidopsis thaliana GN=GRF10 PE=1 SV=1	Molecular Function: protein domain specific binding (GO:0019904)	14-3-3-like protein GF14 epsilon; K06630 14-3-3 protein epsilon (A)
evm.model.000000F.8	BnaC03g18870D [Brassica napus]	NA	NA	NA
evm.model.000028F.315	NA	NA	NA	NA
evm.model.000133F.61	BnaC03g00340D [Brassica napus]	Phosphoglucan, water dikinase, chloroplastic OS=Arabidopsis thaliana GN=GWD3 PE=1 SV=1	Molecular Function: catalytic activity (GO:0003824),Molecular Function: starch binding (GO:2001070)	hypothetical protein; K15535 phosphoglucan, water dikinase [EC:2.7.9.5] (A)
evm.model.000039F.323	BnaAnng31360D [Brassica napus]	NA	NA	NA
evm.model.000000F.551	BnaC03g13500D [Brassica napus]	Putative FBD-associated F-box protein At5g50270 OS=Arabidopsis thaliana GN=At5g50270 PE=4 SV=2	Molecular Function: protein binding (GO:0005515)	putative pirin-like protein At3g59260; K06911 uncharacterized protein (A)
evm.model.000007F.698	BnaA01g01170D [Brassica napus]	Acidic leucine-rich nuclear phosphoprotein 32-related protein OS=Arabidopsis thaliana GN=At3g50690 PE=2 SV=1	Molecular Function: protein binding (GO:0005515)	acidic leucine-rich nuclear phosphoprotein 32-related protein-like; K18647 acidic leucine-rich nuclear phosphoprotein 32 family member B (A)
evm.model.000039F.58	PREDICTED: uncharacterized N-acetyltransferase ycf52 [Brassica rapa]	NA	NA	NA
evm.model.000187F.147	BnaC03g24990D [Brassica napus]	ELMO domain-containing protein A OS=Dictyostelium discoideum GN=elmoA PE=1 SV=1	Cellular Component: cytoskeleton (GO:0005856),Biological Process: phagocytosis (GO:0006909)	ELMO domain-containing protein A; K19241 engulfment and cell motility protein 3 (A)
evm.model.000040F.72	BnaCnng00280D [Brassica napus]	Pentatricopeptide repeat-containing protein At3g25210, mitochondrial OS=Arabidopsis thaliana GN=At3g25210 PE=2 SV=1	NA	pentatricopeptide repeat-containing protein At1g09900; K17710 pentatricopeptide repeat domain-containing protein 1 (A)
evm.model.000204F.48	BnaC02g11520D [Brassica napus]	AP2-like ethylene-responsive transcription factor AIL5 OS=Arabidopsis thaliana GN=AIL5 PE=2 SV=2	Molecular Function: sequence-specific DNA binding transcription factor activity (GO:0003700),Biological Process: regulation of transcription, DNA-dependent (GO:0006355)	AP2-like ethylene-responsive transcription factor AIL5; K09285 AP2-like factor, ANT lineage (A)
evm.model.000007F.357	shikimate kinase-like protein [Arabidopsis thaliana]	Shikimate kinase 2, chloroplastic OS=Arabidopsis thaliana GN=SK2 PE=1 SV=1	NA	shikimate kinase 2, chloroplastic; K00891 shikimate kinase [EC:2.7.1.71] (A)
evm.model.000151F.88	BnaC01g42400D [Brassica napus]	NA	NA	NA
evm.model.000005F.482	BnaC02g38930D [Brassica napus]	Probable 3-ketoacyl-CoA synthase 20 OS=Arabidopsis thaliana GN=KCS20 PE=2 SV=1	Biological Process: fatty acid biosynthetic process (GO:0006633),Biological Process: lipid biosynthetic process (GO:0008610),Cellular Component: membrane (GO:0016020),Molecular Function: transferase activity, transferring acyl groups other than amino-acyl groups (GO:0016747)	probable 3-ketoacyl-CoA synthase 20; K15397 3-ketoacyl-CoA synthase [EC:2.3.1.199] (A)
evm.model.000124F.118	BnaA09g27280D [Brassica napus]	Protein NUCLEAR FUSION DEFECTIVE 6, chloroplastic/mitochondrial OS=Arabidopsis thaliana GN=NFD6 PE=2 SV=1	NA	NA
evm.model.000086F.130	PREDICTED: pentatricopeptide repeat-containing protein At2g37310 [Brassica rapa]	Pentatricopeptide repeat-containing protein At2g37310 OS=Arabidopsis thaliana GN=PCMP-E49 PE=2 SV=1	NA	SLOW growth protein; K19589 release factor glutamine methyltransferase [EC:2.1.1.297] (A)
evm.model.000172F.48	PREDICTED: uncharacterized protein LOC103833560 [Brassica rapa]	NA	NA	NA
evm.model.000019F.477	BnaC07g26930D [Brassica napus]	Putative defensin-like protein 83 OS=Arabidopsis thaliana GN=LCR46 PE=3 SV=1	Biological Process: defense response (GO:0006952)	NA
Bo2g160680.1_Bole	NA	NA	NA	NA
evm.model.000288F.49	BnaC05g42760D [Brassica napus]	Pumilio homolog 4 OS=Arabidopsis thaliana GN=APUM4 PE=1 SV=2	Molecular Function: RNA binding (GO:0003723)	pumilio homolog 4; K17943 pumilio RNA-binding family (A)
evm.model.000085F.81	BnaC02g46630D [Brassica napus]	Factor of DNA methylation 1 OS=Arabidopsis thaliana GN=FDM1 PE=1 SV=1	NA	NA
evm.model.000151F.15	BnaC01g26380D [Brassica napus]	LOB domain-containing protein 38 OS=Arabidopsis thaliana GN=LBD38 PE=2 SV=1	NA	NA
evm.model.000025F.281	BnaC02g44780D [Brassica napus]	Growth-regulating factor 7 OS=Arabidopsis thaliana GN=GRF7 PE=2 SV=1	Molecular Function: protein binding (GO:0005515),Molecular Function: ATP binding (GO:0005524),Cellular Component: nucleus (GO:0005634),Biological Process: regulation of transcription, DNA-dependent (GO:0006355),Molecular Function: hydrolase activity, acting on acid anhydrides, in phosphorus-containing anhydrides (GO:0016818)	NA
evm.model.000131F.156	PREDICTED: UBP1-associated proteins 1B [Brassica rapa]	UBP1-associated proteins 1B OS=Arabidopsis thaliana GN=UBA1B PE=2 SV=2	Molecular Function: nucleic acid binding (GO:0003676)	hypothetical protein; K12741 heterogeneous nuclear ribonucleoprotein A1/A3 (A)
evm.model.000154F.18	BnaC05g36380D [Brassica napus]	NA	NA	NA
evm.model.000052F.121	BnaC06g37840D [Brassica napus]	Peroxidase 13 OS=Arabidopsis thaliana GN=PER13 PE=3 SV=2	Molecular Function: peroxidase activity (GO:0004601),Biological Process: response to oxidative stress (GO:0006979),Molecular Function: heme binding (GO:0020037),Biological Process: oxidation-reduction process (GO:0055114)	peroxidase 13-like; K00430 peroxidase [EC:1.11.1.7] (A)
evm.model.000392F.16	PREDICTED: uncharacterized protein LOC103830825 [Brassica rapa]	NA	NA	NA
evm.model.000104F.324	BnaCnng63640D [Brassica napus]	Defensin-like protein 122 OS=Arabidopsis thaliana GN=LCR30 PE=2 SV=1	NA	NA
evm.model.000068F.152	BnaC03g41640D [Brassica napus]	FHA domain-containing protein DDL OS=Arabidopsis thaliana GN=DDL PE=1 SV=1	Molecular Function: protein binding (GO:0005515)	FHA domain-containing protein DDL-like; K13108 smad nuclear-interacting protein 1 (A)
evm.model.000074F.8	NA	NA	NA	NA
evm.model.000249F.9	NA	NA	NA	NA
evm.model.000122F.124	BnaA01g14310D [Brassica napus]	60S ribosomal protein L7a-2 OS=Arabidopsis thaliana GN=RPL7AB PE=1 SV=1	NA	60S ribosomal protein L7a-2-like; K02936 large subunit ribosomal protein L7Ae (A)
evm.model.000140F.62	BnaA01g23060D [Brassica napus]	F-box/LRR-repeat protein At3g62440 OS=Arabidopsis thaliana GN=At3g62440 PE=2 SV=1	NA	putative pirin-like protein At3g59260; K06911 uncharacterized protein (A)
evm.model.000036F.61	hypothetical protein EUTSA_v10001997mg [Eutrema salsugineum]	NA	Molecular Function: protein binding (GO:0005515)	protein gar2; K14411 RNA-binding protein Musashi (A)
evm.model.000086F.275	BnaC04g44430D [Brassica napus]	G-box-binding factor 1 OS=Arabidopsis thaliana GN=GBF1 PE=2 SV=2	Molecular Function: sequence-specific DNA binding transcription factor activity (GO:0003700),Biological Process: regulation of transcription, DNA-dependent (GO:0006355),Molecular Function: sequence-specific DNA binding (GO:0043565)	transcription factor HBP-1a-like; K09060 plant G-box-binding factor (A)
evm.model.000333F.41	PREDICTED: zinc finger CCCH domain-containing protein 19 [Brassica rapa]	Zinc finger CCCH domain-containing protein 19 OS=Arabidopsis thaliana GN=NERD PE=1 SV=3	Molecular Function: DNA binding (GO:0003677),Molecular Function: protein binding (GO:0005515),Cellular Component: nucleus (GO:0005634),Biological Process: DNA-dependent transcription, initiation (GO:0006352),Molecular Function: zinc ion binding (GO:0008270),Biological Process: histone modification (GO:0016570),Molecular Function: metal ion binding (GO:0046872)	hypothetical protein; K01062 platelet-activating factor acetylhydrolase [EC:3.1.1.47] (A)
evm.model.000191F.110	NA	NA	NA	NA
evm.model.000043F.29	PREDICTED: uncharacterized protein LOC103866270 [Brassica rapa]	NA	NA	NA
evm.model.000024F.127	BnaC05g07700D [Brassica napus]	E3 ubiquitin-protein ligase RING1-like OS=Arabidopsis thaliana GN=At3g19950 PE=1 SV=1	Molecular Function: protein binding (GO:0005515),Molecular Function: zinc ion binding (GO:0008270)	E3 ubiquitin-protein ligase RING1-like; K11982 E3 ubiquitin-protein ligase RNF115/126 [EC:2.3.2.27] (A)
evm.model.000301F.28	PREDICTED: napin-B-like [Brassica rapa]	Napin-B OS=Brassica napus GN=NAPB PE=2 SV=1	Molecular Function: nutrient reservoir activity (GO:0045735)	NA
evm.model.000009F.389	PREDICTED: uncharacterized protein LOC103859326 isoform X1 [Brassica rapa]	NA	NA	NA
evm.model.000060F.82	BnaC05g16770D [Brassica napus]	NA	NA	NA
evm.model.000199F.74	BnaC04g39260D [Brassica napus]	60S acidic ribosomal protein P2-2 OS=Arabidopsis thaliana GN=RPP2B PE=1 SV=1	Molecular Function: structural constituent of ribosome (GO:0003735),Cellular Component: intracellular (GO:0005622),Cellular Component: ribosome (GO:0005840),Biological Process: translational elongation (GO:0006414)	60S acidic ribosomal protein P2-2-like; K02943 large subunit ribosomal protein LP2 (A)
evm.model.000039F.371	BnaC01g09630D [Brassica napus]	NA	NA	NA
evm.model.000154F.98	BnaC05g35630D [Brassica napus]	NA	NA	NA
evm.model.000225F.98.1	BnaC01g22110D [Brassica napus]	NA	NA	uncharacterized LOC106416842; K07466 replication factor A1 (A)
evm.model.000079F.44	BnaCnng56190D, partial [Brassica napus]	Probable NOT transcription complex subunit VIP2 OS=Arabidopsis thaliana GN=VIP2 PE=1 SV=2	Cellular Component: nucleus (GO:0005634),Biological Process: regulation of transcription, DNA-dependent (GO:0006355)	probable NOT transcription complex subunit VIP2; K12605 CCR4-NOT transcription complex subunit 2 (A)
evm.model.000006F.286	NA	NA	NA	NA
evm.model.000021F.148	BnaC04g16780D [Brassica napus]	Cyclin-B1-4 OS=Arabidopsis thaliana GN=CYCB1-4 PE=2 SV=1	NA	hypothetical protein; K05868 cyclin B (A)
evm.model.000223F.44.1	BnaC07g35090D [Brassica napus]	ABC transporter C family member 13 OS=Arabidopsis thaliana GN=ABCC13 PE=2 SV=3	Molecular Function: nucleotide binding (GO:0000166),Molecular Function: ATP binding (GO:0005524),Biological Process: transport (GO:0006810),Cellular Component: integral to membrane (GO:0016021),Molecular Function: ATPase activity (GO:0016887),Molecular Function: nucleoside-triphosphatase activity (GO:0017111),Molecular Function: ATPase activity, coupled to transmembrane movement of substances (GO…	ABC transporter C family member 13-like; K05674 ATP-binding cassette, subfamily C (CFTR/MRP), member 10 (A)
evm.model.000307F.1	BnaC01g28520D [Brassica napus]	Galactinol synthase 7 OS=Arabidopsis thaliana GN=GOLS7 PE=2 SV=1	Molecular Function: transferase activity, transferring glycosyl groups (GO:0016757)	galactinol synthase 7-like; K18819 inositol 3-alpha-galactosyltransferase [EC:2.4.1.123] (A)
evm.model.000002F.969	BnaC08g43490D [Brassica napus]	L-ascorbate peroxidase 1, cytosolic OS=Arabidopsis thaliana GN=APX1 PE=1 SV=2	Molecular Function: peroxidase activity (GO:0004601),Biological Process: response to oxidative stress (GO:0006979),Molecular Function: heme binding (GO:0020037),Biological Process: oxidation-reduction process (GO:0055114)	L-ascorbate peroxidase 1, cytosolic-like; K00434 L-ascorbate peroxidase [EC:1.11.1.11] (A)
evm.model.000016F.86	BnaC08g05160D [Brassica napus]	Cyclin-A1-1 OS=Arabidopsis thaliana GN=CYCA1-1 PE=1 SV=1	NA	hypothetical protein; K06627 cyclin A (A)
evm.model.000124F.116.1	PREDICTED: uncharacterized protein LOC103838953 [Brassica rapa]	NA	NA	NA
evm.model.000210F.40	NA	NA	NA	NA
evm.model.000007F.863	BnaC01g00560D [Brassica napus]	NA	NA	NA
evm.model.000100F.101	BnaC07g00360D [Brassica napus]	Serine/threonine-protein kinase 19 OS=Homo sapiens GN=STK19 PE=1 SV=2	NA	serine/threonine-protein kinase 19 homolog; K08880 serine/threonine kinase 19 [EC:2.7.11.1] (A)
evm.model.000003F.544	NA	NA	NA	NA
evm.model.000007F.898	BnaC01g00220D [Brassica napus]	Bifunctional phosphatase IMPL2, chloroplastic OS=Arabidopsis thaliana GN=HISN7 PE=1 SV=1	Biological Process: phosphatidylinositol phosphorylation (GO:0046854)	bifunctional phosphatase IMPL2, chloroplastic-like; K18649 inositol-phosphate phosphatase / L-galactose 1-phosphate phosphatase / histidinol-phosphatase [EC:3.1.3.25 3.1.3.93 3.1.3.15] (A)
evm.model.000002F.1159	BnaA09g50680D [Brassica napus]	Tetratricopeptide repeat protein 4 homolog OS=Dictyostelium discoideum GN=ttc4 PE=3 SV=1	Molecular Function: protein binding (GO:0005515)	40S ribosomal protein S7; K02993 small subunit ribosomal protein S7e (A)
evm.model.000059F.21	BnaA06g33880D [Brassica napus]	Transcription termination factor 3, mitochondrial OS=Gallus gallus GN=MTERF3 PE=2 SV=1	NA	uncharacterized LOC106436787; K15032 mTERF domain-containing protein, mitochondrial (A)
evm.model.000140F.76	BnaC01g28720D [Brassica napus]	Glycine-rich RNA-binding protein RZ1B OS=Arabidopsis thaliana GN=RZ1B PE=2 SV=1	Molecular Function: nucleic acid binding (GO:0003676),Molecular Function: zinc ion binding (GO:0008270)	hypothetical protein; K12885 heterogeneous nuclear ribonucleoprotein G (A)
evm.model.000280F.55	BnaA06g12900D [Brassica napus]	NA	NA	NA
evm.model.000057F.90	BnaC07g28710D [Brassica napus]	NA	Biological Process: metal ion transport (GO:0030001),Molecular Function: metal ion binding (GO:0046872)	DEAD-box ATP-dependent RNA helicase 40; K12823 ATP-dependent RNA helicase DDX5/DBP2 [EC:3.6.4.13] (A)
evm.model.000041F.155	BnaC09g28590D [Brassica napus]	Uncharacterized membrane protein YjcL OS=Bacillus subtilis (strain 168) GN=yjcL PE=4 SV=1	NA	WD-40 repeat-containing protein MSI4; K10752 histone-binding protein RBBP4 (A)
evm.model.001012F.1	BnaC02g46050D [Brassica napus]	NA	NA	DNA-3-methyladenine glycosylase 1-like; K01246 DNA-3-methyladenine glycosylase I [EC:3.2.2.20] (A)
evm.model.000197F.58	BnaA07g26390D [Brassica napus]	Putative ribosome biogenesis GTPase RsgA OS=Microcystis aeruginosa (strain NIES-843) GN=rsgA PE=3 SV=1	Molecular Function: GTPase activity (GO:0003924),Molecular Function: GTP binding (GO:0005525)	putative ribosome biogenesis GTPase RsgA; K06949 ribosome biogenesis GTPase [EC:3.6.1.-] (A)
evm.model.000248F.66	BnaC07g08580D [Brassica napus]	Protein GIGAS CELL1 OS=Arabidopsis thaliana GN=GIG1 PE=1 SV=1	NA	NA
evm.model.000344F.3.1	BnaC09g32510D [Brassica napus]	NA	NA	putative ATP-dependent RNA helicase PB1A10.06c; K14780 ATP-dependent RNA helicase DHX37/DHR1 [EC:3.6.4.13] (A)
evm.model.000030F.227	BnaC09g30150D [Brassica napus]	NA	NA	NA
evm.model.000010F.410	BnaC07g14750D [Brassica napus]	SKP1-like protein 3 OS=Arabidopsis thaliana GN=ASK3 PE=1 SV=1	Biological Process: ubiquitin-dependent protein catabolic process (GO:0006511)	SKP1-like protein 4; K03094 S-phase kinase-associated protein 1 (A)
evm.model.000245F.13.1	BnaC03g23650D [Brassica napus]	RNA-binding protein with multiple splicing 2 OS=Mus musculus GN=Rbpms2 PE=1 SV=1	Molecular Function: nucleic acid binding (GO:0003676)	U2 small nuclear ribonucleoprotein B''; K11094 U2 small nuclear ribonucleoprotein B'' (A)
evm.model.000053F.164	BnaCnng09980D [Brassica napus]	NA	NA	NA
evm.model.000209F.87	BnaCnng55450D [Brassica napus]	NA	NA	NA
evm.model.000024F.121	NA	NA	NA	NA
Bo00900s090.1_Bole	NA	NA	NA	NA
evm.model.000076F.216	NA	NA	NA	NA
evm.model.000318F.29	BnaC07g11020D [Brassica napus]	NA	NA	NA
evm.model.000052F.444	PREDICTED: lipid transfer-like protein VAS isoform X2 [Brassica rapa]	Lipid transfer-like protein VAS OS=Arabidopsis thaliana GN=VAS PE=2 SV=1	NA	surfeit locus protein 1-like; K14998 surfeit locus 1 family protein (A)
evm.model.000144F.41	PREDICTED: uncharacterized protein LOC103863284 [Brassica rapa]	Late embryogenesis abundant protein Lea5-D OS=Gossypium hirsutum GN=LEA5-D PE=2 SV=1	Biological Process: response to stress (GO:0006950)	NA
evm.model.000017F.518	BnaCnng17950D [Brassica napus]	Uncharacterized protein At5g39570 OS=Arabidopsis thaliana GN=At5g39570 PE=1 SV=1	NA	NA
evm.model.000015F.339	NA	NA	NA	NA
evm.model.000084F.84	BnaC03g40050D [Brassica napus]	Uncharacterized protein ECU03_1610 OS=Encephalitozoon cuniculi (strain GB-M1) GN=ECU03_1610 PE=1 SV=1	NA	NA
evm.model.000057F.310	BnaC07g30640D [Brassica napus]	Protein bicaudal C homolog 1-B OS=Xenopus laevis GN=bicc1-b PE=2 SV=1	Molecular Function: protein binding (GO:0005515)	BICC1; BicC family RNA binding protein 1; K18756 protein bicaudal C (A)
evm.model.000252F.51	PREDICTED: UDP-glycosyltransferase 76E6-like [Brassica rapa]	UDP-glycosyltransferase 76E6 OS=Arabidopsis thaliana GN=UGT76E6 PE=2 SV=1	Biological Process: metabolic process (GO:0008152),Molecular Function: transferase activity, transferring hexosyl groups (GO:0016758)	hypothetical protein; K04628 2-hydroxyacylsphingosine 1-beta-galactosyltransferase [EC:2.4.1.45] (A)
evm.model.000043F.459	BnaA05g05850D [Brassica napus]	E3 ubiquitin-protein ligase RING1 OS=Gossypium hirsutum GN=RING1 PE=1 SV=1	Molecular Function: protein binding (GO:0005515),Molecular Function: zinc ion binding (GO:0008270)	hypothetical protein; K11982 E3 ubiquitin-protein ligase RNF115/126 [EC:2.3.2.27] (A)
evm.model.000021F.119	BnaC04g16400D [Brassica napus]	NA	NA	pre-mRNA-splicing factor SYF1-like; K12867 pre-mRNA-splicing factor SYF1 (A)
evm.model.000004F.23	BnaCnng09550D [Brassica napus]	Porphobilinogen deaminase, chloroplastic OS=Arabidopsis thaliana GN=HEMC PE=1 SV=1	Molecular Function: hydroxymethylbilane synthase activity (GO:0004418),Biological Process: tetrapyrrole biosynthetic process (GO:0033014)	porphobilinogen deaminase, chloroplastic; K01749 hydroxymethylbilane synthase [EC:2.5.1.61] (A)
evm.model.000241F.10	NA	NA	NA	NA
evm.model.000256F.32	BnaC08g22280D [Brassica napus]	Zinc-finger homeodomain protein 7 OS=Arabidopsis thaliana GN=ZHD7 PE=1 SV=1	NA	NA
evm.model.000043F.345.1	PREDICTED: chaperone protein dnaJ 72 [Brassica rapa]	Chaperone protein dnaJ 72 OS=Arabidopsis thaliana GN=ATJ72 PE=2 SV=1	NA	dnaJ homolog subfamily B member 6; K09512 DnaJ homolog subfamily B member 6 (A)
evm.model.000029F.507	BnaC03g29980D [Brassica napus]	NA	NA	NA
Bo7g114240.1_Bole	NA	NA	NA	NA
evm.model.000139F.59	BnaC03g26310D [Brassica napus]	Tropinone reductase homolog At2g29370 OS=Arabidopsis thaliana GN=At2g29370 PE=3 SV=1	Biological Process: metabolic process (GO:0008152),Molecular Function: oxidoreductase activity (GO:0016491)	tropinone reductase homolog At2g29370-like; K08081 tropinone reductase I [EC:1.1.1.206] (A)
evm.model.000073F.8	BnaC05g32430D [Brassica napus]	NA	NA	putative glucose-6-phosphate 1-epimerase; K01792 glucose-6-phosphate 1-epimerase [EC:5.1.3.15] (A)
evm.model.000173F.145	BnaCnng54710D [Brassica napus]	NA	NA	NA
evm.model.000093F.115.2	BnaCnng52800D [Brassica napus]	THO complex subunit 6 OS=Arabidopsis thaliana GN=THO6 PE=1 SV=1	Molecular Function: protein binding (GO:0005515)	THO complex subunit 6-like; K13175 THO complex subunit 6 (A)
evm.model.000292F.12	BnaC01g34670D [Brassica napus]	S-adenosylmethionine decarboxylase proenzyme 1 OS=Arabidopsis thaliana GN=SAMDC1 PE=1 SV=2	Molecular Function: adenosylmethionine decarboxylase activity (GO:0004014),Biological Process: spermine biosynthetic process (GO:0006597),Biological Process: spermidine biosynthetic process (GO:0008295)	S-adenosylmethionine decarboxylase proenzyme 1-like; K01611 S-adenosylmethionine decarboxylase [EC:4.1.1.50] (A)
evm.model.000161F.140	BnaAnng11890D [Brassica napus]	NA	NA	NA
evm.model.000042F.61	BnaC06g10730D [Brassica napus]	NA	NA	NA
evm.model.000114F.94	BnaC01g31700D [Brassica napus]	36.4 kDa proline-rich protein OS=Solanum lycopersicum GN=TPRP-F1 PE=2 SV=1	NA	uncharacterized LOC103646289; K02883 large subunit ribosomal protein L18e (A)
evm.model.000032F.544	NA	NA	NA	NA
evm.model.000242F.26	BnaC02g48600D [Brassica napus]	Polyadenylate-binding protein-interacting protein 6 OS=Arabidopsis thaliana GN=CID6 PE=2 SV=1	Molecular Function: protein binding (GO:0005515)	NA
evm.model.000252F.1	NA	NA	NA	NA
evm.model.000026F.172	BnaC04g21620D [Brassica napus]	NA	NA	NA
evm.model.000107F.226	BnaA09g02640D [Brassica napus]	Malonyl-CoA:anthocyanidin 5-O-glucoside-6''-O-malonyltransferase OS=Arabidopsis thaliana GN=5MAT PE=1 SV=1	Molecular Function: transferase activity, transferring acyl groups other than amino-acyl groups (GO:0016747)	AACT1; anthocyanin 5-aromatic acyltransferase 1; K14329 agmatine coumaroyltransferase [EC:2.3.1.64 2.3.1.-] (A)
evm.model.000027F.97	BnaC06g33220D [Brassica napus]	NA	NA	MICOS complex subunit Mic10-like; K17784 mitochondrial inner membrane organizing system protein 1 (A)
evm.model.000124F.149	BnaC05g21640D [Brassica napus]	NA	NA	NA
evm.model.000072F.291	BnaC01g17590D [Brassica napus]	NA	NA	NA
evm.model.000007F.670	BnaC01g02390D [Brassica napus]	NA	NA	NA
evm.model.000026F.51.1	BnaC04g22210D [Brassica napus]	ELMO domain-containing protein A OS=Dictyostelium discoideum GN=elmoA PE=1 SV=1	Cellular Component: cytoskeleton (GO:0005856),Biological Process: phagocytosis (GO:0006909)	ELMO domain-containing protein A; K19241 engulfment and cell motility protein 3 (A)
evm.model.000081F.137	NA	NA	NA	NA
evm.model.000059F.19	BnaC07g22070D [Brassica napus]	Mediator of RNA polymerase II transcription subunit 8 OS=Arabidopsis thaliana GN=MED8 PE=1 SV=1	NA	NA
evm.model.000030F.232	NA	NA	NA	NA
evm.model.000168F.88	NA	NA	NA	NA
Bo7g037610.1_Bole	NA	NA	NA	NA
evm.model.000173F.102	BnaCnng01690D [Brassica napus]	NA	NA	NA
evm.model.000019F.456	PREDICTED: UBX domain-containing protein 1 [Brassica rapa]	UBX domain-containing protein 1 OS=Xenopus tropicalis GN=ubxn1 PE=2 SV=1	Molecular Function: protein binding (GO:0005515)	hypothetical protein; K14011 UBX domain-containing protein 6 (A)
evm.model.000299F.44	BnaA06g12550D [Brassica napus]	Protein YLS3 OS=Arabidopsis thaliana GN=YLS3 PE=2 SV=1	NA	surfeit locus protein 1-like; K14998 surfeit locus 1 family protein (A)
evm.model.000075F.1	NA	NA	NA	NA
evm.model.000019F.118	PREDICTED: nudix hydrolase 13, mitochondrial isoform X1 [Brassica rapa]	Nudix hydrolase 13, mitochondrial OS=Arabidopsis thaliana GN=NUDT13 PE=1 SV=1	Molecular Function: hydrolase activity (GO:0016787)	nudix hydrolase 13, mitochondrial; K07766 diphosphoinositol-polyphosphate diphosphatase [EC:3.6.1.52] (A)
evm.model.000139F.79	BnaC03g26160D [Brassica napus]	NA	NA	NA
evm.model.000100F.129	NA	NA	NA	NA
evm.model.000148F.38	PREDICTED: kinesin-related protein 4 [Brassica rapa]	NA	Molecular Function: calmodulin binding (GO:0005516)	NA
Bo2g013030.1_Bole	NA	NA	NA	NA
evm.model.000024F.298	BnaC04g23310D [Brassica napus]	Glucan endo-1,3-beta-glucosidase 7 OS=Arabidopsis thaliana GN=At4g34480 PE=1 SV=2	Molecular Function: hydrolase activity, hydrolyzing O-glycosyl compounds (GO:0004553),Biological Process: carbohydrate metabolic process (GO:0005975)	hypothetical protein; K04730 interleukin-1 receptor-associated kinase 1 [EC:2.7.11.1] (A)
evm.model.000040F.36	BnaCnng21870D [Brassica napus]	Putative F-box protein At1g33020 OS=Arabidopsis thaliana GN=At1g33020 PE=3 SV=2	NA	NA
evm.model.000044F.39	PREDICTED: uncharacterized protein LOC103834258 [Brassica rapa]	NA	NA	NA
evm.model.000003F.133	BnaC02g19170D [Brassica napus]	Mitotic checkpoint protein BUB3.3 OS=Arabidopsis thaliana GN=BUB3.3 PE=2 SV=1	Molecular Function: protein binding (GO:0005515),Biological Process: regulation of barrier septum assembly (GO:0032955),Biological Process: cell division (GO:0051301)	mitotic checkpoint protein BUB3.3; K02180 cell cycle arrest protein BUB3 (A)
evm.model.000015F.273	PREDICTED: uncharacterized protein LOC103849885 isoform X1 [Brassica rapa]	NA	Molecular Function: protein-disulfide reductase activity (GO:0047134),Biological Process: oxidation-reduction process (GO:0055114)	Cysteine/Histidine-rich C1 domain family protein, putative; K16219 protein N-terminal methyltransferase [EC:2.1.1.244] (A)
evm.model.000155F.18	PREDICTED: transcription factor bHLH28-like [Brassica rapa]	Transcription factor bHLH28 OS=Arabidopsis thaliana GN=BHLH28 PE=2 SV=1	Molecular Function: protein dimerization activity (GO:0046983)	ATMYC2; K13422 transcription factor MYC2 (A)
evm.model.000014F.275	BnaC03g77970D [Brassica napus]	LysM domain receptor-like kinase 3 OS=Arabidopsis thaliana GN=LYK3 PE=2 SV=1	Molecular Function: protein binding (GO:0005515),Molecular Function: zinc ion binding (GO:0008270)	E3 ubiquitin-protein ligase ATL6-like; K10664 E3 ubiquitin-protein ligase ATL6/9/15/31/42/55 [EC:2.3.2.27] (A)
evm.model.000024F.225	NA	NA	NA	NA
evm.model.000196F.28	BnaC04g12070D [Brassica napus]	Splicing factor 3B subunit 4 OS=Homo sapiens GN=SF3B4 PE=1 SV=1	Molecular Function: nucleic acid binding (GO:0003676),Cellular Component: nucleus (GO:0005634)	hypothetical protein; K12831 splicing factor 3B subunit 4 (A)
evm.model.000112F.119	PREDICTED: UBA and UBX domain-containing protein At4g15410-like [Brassica rapa]	Plant UBX domain-containing protein 5 OS=Arabidopsis thaliana GN=PUX5 PE=1 SV=1	Molecular Function: protein binding (GO:0005515)	UBA and UBX domain-containing protein At4g15410-like; K14012 UBX domain-containing protein 1 (A)
evm.model.000001F.409	BnaCnng42700D [Brassica napus]	Rhodanese-like/PpiC domain-containing protein 12 OS=Arabidopsis thaliana GN=At5g19370 PE=2 SV=1	Molecular Function: isomerase activity (GO:0016853)	adenylyltransferase and sulfurtransferase MOCS3; K11996 adenylyltransferase and sulfurtransferase [EC:2.7.7.80] (A)
evm.model.000118F.154	BnaC08g13200D [Brassica napus]	Probable mitochondrial adenine nucleotide transporter BTL3 OS=Arabidopsis thaliana GN=At5g64970 PE=2 SV=1	NA	probable mitochondrial adenine nucleotide transporter BTL3; K14684 solute carrier family 25 (mitochondrial phosphate transporter), member 23/24/25/41 (A)
evm.model.000049F.240	BnaC04g01990D [Brassica napus]	Protein MIZU-KUSSEI 1 OS=Arabidopsis thaliana GN=MIZ1 PE=1 SV=1	NA	hypothetical protein; K18134 protein O-GlcNAc transferase [EC:2.4.1.255] (A)
evm.model.000034F.57	BnaC04g30950D [Brassica napus]	Pentatricopeptide repeat-containing protein At3g46870 OS=Arabidopsis thaliana GN=At3g46870 PE=1 SV=1	NA	aquaporin TIP3-1-like; K09873 aquaporin TIP (A)
evm.model.000410F.17	PREDICTED: gibberellic acid methyltransferase 1-like [Brassica rapa]	Gibberellic acid methyltransferase 1 OS=Arabidopsis thaliana GN=GAMT1 PE=1 SV=1	Molecular Function: methyltransferase activity (GO:0008168)	gibberellic acid methyltransferase 1-like; K18885 gibberellin A9 O-methyltransferase [EC:2.1.1.275] (A)
evm.model.000234F.4	BnaC02g31820D [Brassica napus]	NA	NA	NA
Bo4g032310.1_Bole	NA	NA	NA	NA
evm.model.000066F.64.1	BnaC05g24860D [Brassica napus]	Probable inactive heme oxygenase 2, chloroplastic OS=Arabidopsis thaliana GN=HO2 PE=2 SV=2	Molecular Function: heme oxygenase (decyclizing) activity (GO:0004392),Biological Process: heme oxidation (GO:0006788),Biological Process: oxidation-reduction process (GO:0055114)	probable inactive heme oxygenase 2, chloroplastic; K00510 heme oxygenase (biliverdin-producing) [EC:1.14.14.18] (A)
evm.model.000361F.13	BnaCnng76390D [Brassica napus]	NA	NA	NA
evm.model.000057F.237	phloem protein 2-B12 [Arabidopsis thaliana]	Putative F-box protein PP2-B12 OS=Arabidopsis thaliana GN=PP2B12 PE=3 SV=1	NA	vacuolar protein sorting-associated protein 54, chloroplastic-like; K17600 vacuolar protein sorting-associated protein 54 (A)
evm.model.000001F.186	BnaCnng58300D [Brassica napus]	Probable 2-carboxy-D-arabinitol-1-phosphatase OS=Arabidopsis thaliana GN=At5g22620 PE=1 SV=1	NA	probable 2-carboxy-D-arabinitol-1-phosphatase; K15634 probable phosphoglycerate mutase [EC:5.4.2.12] (A)
evm.model.000175F.38.1	BnaCnng26350D [Brassica napus]	Peroxisome biogenesis protein 22 OS=Arabidopsis thaliana GN=PEX22 PE=1 SV=1	NA	NA
evm.model.000029F.336	BnaC03g31380D [Brassica napus]	tRNA:m(4)X modification enzyme TRM13 homolog OS=Mus musculus GN=Trmt13 PE=2 SV=1	Biological Process: tRNA processing (GO:0008033),Molecular Function: methyltransferase activity (GO:0008168)	tRNA:m(4)X modification enzyme TRM13 homolog; K15446 tRNA:m4X modification enzyme [EC:2.1.1.225] (A)
evm.model.000017F.235	BnaC05g10960D [Brassica napus]	NA	NA	NA
evm.model.000020F.421	BnaC06g14250D [Brassica napus]	Thioredoxin reductase 2 OS=Arabidopsis thaliana GN=NTR2 PE=2 SV=2	Molecular Function: oxidoreductase activity (GO:0016491),Biological Process: oxidation-reduction process (GO:0055114)	thioredoxin reductase 2-like; K00384 thioredoxin reductase (NADPH) [EC:1.8.1.9] (A)
Bo4g130760.1_Bole	NA	NA	NA	NA
evm.model.000012F.66	BnaA04g18530D [Brassica napus]	Ankyrin repeat-containing protein At5g02620 OS=Arabidopsis thaliana GN=At5g02620 PE=1 SV=1	Molecular Function: protein binding (GO:0005515)	ankyrin repeat and SOCS box protein 3; K10325 ankyrin repeat and SOCS box protein 3 (A)
evm.model.000036F.178	BnaA03g23660D [Brassica napus]	NA	NA	NA
evm.model.000110F.68	BnaC02g30790D [Brassica napus]	Zinc finger protein NUTCRACKER OS=Arabidopsis thaliana GN=NUC PE=2 SV=1	NA	NA
evm.model.000017F.445	BnaC05g09290D [Brassica napus]	NA	NA	NA
evm.model.000011F.420	PREDICTED: PHD finger protein ALFIN-LIKE 2-like [Brassica rapa]	PHD finger protein ALFIN-LIKE 2 OS=Arabidopsis thaliana GN=AL2 PE=1 SV=1	Molecular Function: protein binding (GO:0005515),Biological Process: regulation of transcription, DNA-dependent (GO:0006355),Molecular Function: zinc ion binding (GO:0008270),Molecular Function: histone binding (GO:0042393)	hypothetical protein; K14960 COMPASS component SPP1 (A)
evm.model.000039F.402	BnaC01g09340D [Brassica napus]	Transcription factor FAMA OS=Arabidopsis thaliana GN=FAMA PE=1 SV=1	NA	NA
evm.model.000096F.251	BnaCnng45140D [Brassica napus]	Protein LHY OS=Arabidopsis thaliana GN=LHY PE=1 SV=2	NA	protein LHY-like; K12133 MYB-related transcription factor LHY (A)
evm.model.000055F.13	BnaC09g20730D [Brassica napus]	Lysosomal Pro-X carboxypeptidase OS=Mus musculus GN=Prcp PE=2 SV=2	Biological Process: proteolysis (GO:0006508),Molecular Function: serine-type peptidase activity (GO:0008236)	lysosomal Pro-X carboxypeptidase-like; K01285 lysosomal Pro-X carboxypeptidase [EC:3.4.16.2] (A)
evm.model.000124F.35	BnaC05g22600D [Brassica napus]	La-related protein 6A OS=Arabidopsis thaliana GN=LARP6A PE=2 SV=1	NA	hypothetical protein; K15191 La-related protein 7 (A)
evm.model.000002F.879	BnaC08g42550D [Brassica napus]	U2 small nuclear ribonucleoprotein A' OS=Arabidopsis thaliana GN=At1g09760 PE=2 SV=2	Molecular Function: protein binding (GO:0005515)	U2 small nuclear ribonucleoprotein A'; K11092 U2 small nuclear ribonucleoprotein A' (A)
evm.model.000008F.21	BnaC01g44190D [Brassica napus]	NA	NA	NA
evm.model.000057F.49	BnaC07g28090D [Brassica napus]	Putative protease Do-like 14 OS=Arabidopsis thaliana GN=DEGP14 PE=3 SV=2	Molecular Function: serine-type endopeptidase activity (GO:0004252),Molecular Function: protein binding (GO:0005515),Biological Process: proteolysis (GO:0006508)	putative protease Do-like 14; K08669 HtrA serine peptidase 2 [EC:3.4.21.108] (A)
evm.model.000107F.222	PREDICTED: uncharacterized protein LOC103837212 isoform X1 [Brassica rapa]	NA	NA	NA
evm.model.000100F.117	putative aminopeptidase [Raphanus sativus]	Puromycin-sensitive aminopeptidase OS=Arabidopsis thaliana GN=MPA1 PE=2 SV=1	NA	hypothetical protein; K01256 aminopeptidase N [EC:3.4.11.2] (A)
evm.model.000204F.82	PREDICTED: LOW QUALITY PROTEIN: uncharacterized protein LOC103871865 [Brassica rapa]	NA	NA	NA
evm.model.000002F.1195	BnaC08g45850D [Brassica napus]	Napsin-A OS=Mus musculus GN=Napsa PE=1 SV=1	Molecular Function: aspartic-type endopeptidase activity (GO:0004190),Biological Process: proteolysis (GO:0006508)	cardosin-E; K01379 cathepsin D [EC:3.4.23.5] (A)
evm.model.000055F.108	BnaC09g22010D [Brassica napus]	B3 domain-containing protein REM20 OS=Arabidopsis thaliana GN=REM20 PE=2 SV=1	Molecular Function: DNA binding (GO:0003677)	uncharacterized LOC106431089; K07466 replication factor A1 (A)
Bo8g109520.1_Bole	NA	NA	NA	NA
evm.model.000017F.118	BnaC05g49860D [Brassica napus]	Metal tolerance protein 10 OS=Arabidopsis thaliana GN=MTP10 PE=2 SV=1	Biological Process: cation transport (GO:0006812),Molecular Function: cation transmembrane transporter activity (GO:0008324),Cellular Component: integral to membrane (GO:0016021),Biological Process: transmembrane transport (GO:0055085)	NA
evm.model.000014F.535	BnaC03g67210D [Brassica napus]	Cytochrome P450 82C4 OS=Arabidopsis thaliana GN=CYP82C4 PE=2 SV=1	Molecular Function: iron ion binding (GO:0005506),Molecular Function: electron carrier activity (GO:0009055),Molecular Function: oxidoreductase activity, acting on paired donors, with incorporation or reduction of molecular oxygen (GO:0016705),Molecular Function: heme binding (GO:0020037),Biological Process: oxidation-reduction process (GO:0055114)	cytochrome P450 82C4; K00517 [EC:1.14.-.-] (A)
evm.model.000209F.6	PREDICTED: uncharacterized protein LOC103870899 [Brassica rapa]	NA	Molecular Function: protein-disulfide reductase activity (GO:0047134),Biological Process: oxidation-reduction process (GO:0055114)	Cysteine/Histidine-rich C1 domain family protein, putative; K16219 protein N-terminal methyltransferase [EC:2.1.1.244] (A)
evm.model.000100F.55	BnaC07g00840D [Brassica napus]	Thioredoxin reductase 2 OS=Arabidopsis thaliana GN=NTR2 PE=2 SV=2	Molecular Function: oxidoreductase activity (GO:0016491),Biological Process: oxidation-reduction process (GO:0055114)	thioredoxin reductase 2-like; K00384 thioredoxin reductase (NADPH) [EC:1.8.1.9] (A)
evm.model.000072F.268	BnaC01g17400D [Brassica napus]	MADS-box transcription factor 50 OS=Oryza sativa subsp. japonica GN=MADS50 PE=2 SV=1	Molecular Function: sequence-specific DNA binding transcription factor activity (GO:0003700),Cellular Component: nucleus (GO:0005634),Biological Process: regulation of transcription, DNA-dependent (GO:0006355)	NA
evm.model.000032F.217	PREDICTED: subtilisin-like protease isoform X1 [Brassica rapa]	Subtilisin-like protease SBT3.3 OS=Arabidopsis thaliana GN=SBT3.3 PE=2 SV=1	Molecular Function: serine-type endopeptidase activity (GO:0004252),Biological Process: proteolysis (GO:0006508),Molecular Function: identical protein binding (GO:0042802),Biological Process: negative regulation of catalytic activity (GO:0043086)	peptidase, putative (EC:3.4.21.25); K18443 golgi-specific brefeldin A-resistance guanine nucleotide exchange factor 1 (A)
evm.model.000138F.89.1	PREDICTED: survival of motor neuron-related-splicing factor 30 isoform X3 [Brassica rapa]	NA	NA	uncharacterized LOC106443629; K12839 survival of motor neuron-related-splicing factor 30 (A)
evm.model.000002F.1209	BnaC08g46010D [Brassica napus]	Protein MRG2 OS=Arabidopsis thaliana GN=MRG2 PE=1 SV=1	Cellular Component: nucleus (GO:0005634)	protein MRG2-like; K11339 mortality factor 4-like protein 1 (A)
evm.model.000127F.61	PREDICTED: uncharacterized protein LOC103853717 isoform X4 [Brassica rapa]	NA	NA	hypothetical protein; K07466 replication factor A1 (A)
evm.model.000040F.176	NA	NA	NA	NA
evm.model.000139F.22	BnaC03g46930D [Brassica napus]	NA	NA	Alpha-L-fucosidase 1; K01206 alpha-L-fucosidase [EC:3.2.1.51] (A)
evm.model.000345F.34	BnaC05g48370D [Brassica napus]	Auxin transport protein BIG OS=Arabidopsis thaliana GN=BIG PE=1 SV=2	Molecular Function: ubiquitin-protein ligase activity (GO:0004842),Molecular Function: zinc ion binding (GO:0008270)	auxin transport protein BIG; K10691 E3 ubiquitin-protein ligase UBR4 [EC:2.3.2.27] (A)
evm.model.000191F.99	BnaA02g17400D [Brassica napus]	Putative HVA22-like protein g OS=Arabidopsis thaliana GN=HVA22G PE=3 SV=2	NA	putative HVA22-like protein g; K17338 receptor expression-enhancing protein 1/2/3/4 (A)
evm.model.000042F.258	NA	NA	NA	NA
evm.model.000020F.387	PREDICTED: DNA-binding protein S1FA1 [Brassica rapa]	DNA-binding protein S1FA2 OS=Arabidopsis thaliana GN=S1FA2 PE=3 SV=2	Molecular Function: DNA binding (GO:0003677),Cellular Component: nucleus (GO:0005634),Biological Process: regulation of transcription, DNA-dependent (GO:0006355)	NA
evm.model.000144F.73	BnaC04g26580D [Brassica napus]	Jacalin-related lectin 10 OS=Arabidopsis thaliana GN=JAL10 PE=2 SV=1	NA	NA
evm.model.000034F.69	hypothetical protein EUTSA_v10004889mg [Eutrema salsugineum]	Transcription factor ALC OS=Arabidopsis thaliana GN=ALC PE=2 SV=1	Biological Process: regulation of transcription, DNA-dependent (GO:0006355),Molecular Function: protein dimerization activity (GO:0046983)	transcription factor PIF3-like; K12126 phytochrome-interacting factor 3 (A)
Bo6g095330.1_Bole	NA	NA	NA	NA
evm.model.000117F.160_evm.model.000117F.161	bHLH transcription factor SPT [Brassica oleracea var. capitata]	Transcription factor SPATULA OS=Arabidopsis thaliana GN=SPT PE=1 SV=1	Biological Process: regulation of transcription, DNA-dependent (GO:0006355),Molecular Function: protein dimerization activity (GO:0046983)	transcription factor PIF3; K12126 phytochrome-interacting factor 3 (A)
evm.model.000151F.67.2	BnaC01g42300D [Brassica napus]	NA	NA	NA
evm.model.000147F.31	BnaC09g18010D [Brassica napus]	NA	NA	NA
evm.model.000026F.230	BnaC04g21220D [Brassica napus]	Glutathione S-transferase F13 OS=Arabidopsis thaliana GN=GSTF13 PE=3 SV=1	Molecular Function: protein binding (GO:0005515)	glutathione S-transferase F13; K00799 glutathione S-transferase [EC:2.5.1.18] (A)
evm.model.000000F.923	BnaC03g10010D [Brassica napus]	NHP2-like protein 1 OS=Xenopus tropicalis GN=nhp2l1 PE=2 SV=1	Molecular Function: RNA binding (GO:0003723),Cellular Component: nucleolus (GO:0005730)	NHP2-like protein 1; K12845 U4/U6 small nuclear ribonucleoprotein SNU13 (A)
evm.model.000001F.724	BnaC02g05300D [Brassica napus]	Protein CHLOROPLAST IMPORT APPARATUS 2 OS=Arabidopsis thaliana GN=CIA2 PE=2 SV=1	Molecular Function: copper ion binding (GO:0005507),Molecular Function: protein binding (GO:0005515),Molecular Function: electron carrier activity (GO:0009055)	hypothetical protein; K12129 pseudo-response regulator 7 (A)
evm.model.000227F.93	BnaC06g40230D [Brassica napus]	Factor of DNA methylation 1 OS=Arabidopsis thaliana GN=FDM1 PE=1 SV=1	NA	NA
evm.model.001057F.6	BnaCnng07910D [Brassica napus]	NA	NA	NA
Bo6g098400.1_Bole	NA	NA	NA	NA
evm.model.000236F.42	NA	NA	NA	NA
evm.model.000019F.346	NA	NA	NA	NA
evm.model.000028F.362	PREDICTED: tRNA (uracil-5-)-methyltransferase homolog A [Brassica rapa]	23S rRNA (uracil(1939)-C(5))-methyltransferase RlmD OS=Thiomicrospira crunogena (strain XCL-2) GN=rlmD PE=3 SV=1	NA	NA
evm.model.000076F.221	BnaC09g11600D [Brassica napus]	Methyltransferase-like protein 23 OS=Xenopus laevis GN=mettl23 PE=2 SV=1	NA	NA
evm.model.000368F.4	NA	NA	NA	NA
evm.model.000148F.14	PREDICTED: uncharacterized transmembrane protein DDB_G0289901 [Brassica rapa]	Protein RNA-directed DNA methylation 3 OS=Arabidopsis thaliana GN=RDM3 PE=1 SV=1	Biological Process: regulation of transcription, DNA-dependent (GO:0006355),Biological Process: regulation of transcription from RNA polymerase II promoter (GO:0006357),Biological Process: regulation of DNA-dependent transcription, elongation (GO:0032784)	hypothetical protein; K15172 transcription elongation factor SPT5 (A)
evm.model.000198F.17.1	BnaCnng08350D [Brassica napus]	S-adenosylmethionine carrier 1, chloroplastic/mitochondrial OS=Arabidopsis thaliana GN=SAMC1 PE=1 SV=1	NA	mitoferrin-like; K15111 solute carrier family 25 (mitochondrial S-adenosylmethionine transporter), member 26 (A)
evm.model.000054F.16	BnaC04g19840D [Brassica napus]	NA	NA	hypothetical protein; K15032 mTERF domain-containing protein, mitochondrial (A)
evm.model.000002F.933	BnaC08g43100D [Brassica napus]	Thioredoxin-like 1-1, chloroplastic OS=Arabidopsis thaliana GN=At1g08570 PE=2 SV=1	Biological Process: glycerol ether metabolic process (GO:0006662),Molecular Function: electron carrier activity (GO:0009055),Molecular Function: protein disulfide oxidoreductase activity (GO:0015035),Biological Process: cell redox homeostasis (GO:0045454)	hypothetical protein; K03671 thioredoxin 1 (A)
evm.model.000081F.138	NA	NA	NA	NA
evm.model.000119F.133	PREDICTED: uncharacterized protein LOC103861247 [Brassica rapa]	NA	NA	NA
evm.model.000002F.670	BnaA09g46350D [Brassica napus]	Zinc finger protein WIP6 OS=Arabidopsis thaliana GN=WIP6 PE=2 SV=1	Molecular Function: metal ion binding (GO:0046872)	NA
evm.model.000003F.448	BnaC02g21480D [Brassica napus]	AP2-like ethylene-responsive transcription factor AIL1 OS=Arabidopsis thaliana GN=AIL1 PE=2 SV=1	Molecular Function: sequence-specific DNA binding transcription factor activity (GO:0003700),Biological Process: regulation of transcription, DNA-dependent (GO:0006355)	AP2-like ethylene-responsive transcription factor AIL1; K09285 AP2-like factor, ANT lineage (A)
evm.model.000040F.126	PREDICTED: uncharacterized protein LOC103828536 [Brassica rapa]	Zinc transport protein ZntB OS=Pectobacterium atrosepticum (strain SCRI 1043 / ATCC BAA-672) GN=zntB PE=3 SV=1	Cellular Component: membrane (GO:0016020),Biological Process: metal ion transport (GO:0030001),Molecular Function: metal ion transmembrane transporter activity (GO:0046873),Biological Process: transmembrane transport (GO:0055085)	SORBIDRAFT_06g022420, Sb06g022420; hypothetical protein; K05350 beta-glucosidase [EC:3.2.1.21] (A)
evm.model.000013F.119	BnaC03g54500D [Brassica napus]	NA	NA	NA
evm.model.000012F.459	NA	NA	NA	NA
evm.model.000184F.100.1	BnaC08g24770D [Brassica napus]	Gamma-tubulin complex component 4 OS=Arabidopsis thaliana GN=GCP4 PE=2 SV=2	Biological Process: microtubule cytoskeleton organization (GO:0000226),Cellular Component: spindle pole (GO:0000922),Cellular Component: microtubule organizing center (GO:0005815)	gamma-tubulin complex component 4-like; K16571 gamma-tubulin complex component 4 (A)
evm.model.000049F.69	BnaA05g03500D [Brassica napus]	Jacalin-related lectin 25 OS=Arabidopsis thaliana GN=JAL25 PE=2 SV=1	NA	NA
evm.model.000236F.26	BnaCnng77160D, partial [Brassica napus]	GDSL esterase/lipase At5g41890 OS=Arabidopsis thaliana GN=At5g41890 PE=3 SV=1	NA	geranylgeranyl diphosphate reductase, chloroplastic; K10960 geranylgeranyl reductase [EC:1.3.1.83] (A)
evm.model.000309F.40	BnaC06g24270D [Brassica napus]	Multiple organellar RNA editing factor 7, mitochondrial OS=Arabidopsis thaliana GN=MORF7 PE=2 SV=1	Molecular Function: protein binding (GO:0005515)	LRR receptor-like serine/threonine-protein kinase FLS2; K13420 LRR receptor-like serine/threonine-protein kinase FLS2 [EC:2.7.11.1] (A)
evm.model.000187F.93	PREDICTED: inactive protein RESTRICTED TEV MOVEMENT 1-like [Brassica rapa]	Jacalin-related lectin 24 OS=Arabidopsis thaliana GN=JAL24 PE=2 SV=2	NA	NA
evm.model.000010F.365	BnaAnng25000D, partial [Brassica napus]	NA	NA	NA
evm.model.000786F.1	BnaC01g31990D [Brassica napus]	NA	NA	NA
evm.model.000411F.6	BnaA05g16130D [Brassica napus]	NA	NA	NA
evm.model.000226F.2	NA	NA	NA	NA
evm.model.000002F.1169	BnaA09g50780D [Brassica napus]	12S seed storage protein CRD OS=Arabidopsis thaliana GN=CRD PE=1 SV=1	Molecular Function: nutrient reservoir activity (GO:0045735)	NA
evm.model.000002F.978	BnaCnng38890D [Brassica napus]	DNA-directed RNA polymerases II, IV and V subunit 12 OS=Arabidopsis thaliana GN=NRPB12 PE=1 SV=1	Molecular Function: DNA binding (GO:0003677),Molecular Function: DNA-directed RNA polymerase activity (GO:0003899),Biological Process: transcription, DNA-dependent (GO:0006351)	hypothetical protein; K03009 DNA-directed RNA polymerases I, II, and III subunit RPABC4 (A)
evm.model.000002F.205	BnaC08g35890D [Brassica napus]	NADP-dependent D-sorbitol-6-phosphate dehydrogenase OS=Malus domestica GN=S6PDH PE=2 SV=1	Molecular Function: oxidoreductase activity (GO:0016491),Biological Process: oxidation-reduction process (GO:0055114)	NADP-dependent D-sorbitol-6-phosphate dehydrogenase; K00011 aldehyde reductase [EC:1.1.1.21] (A)
evm.model.000027F.11	BnaC06g43860D [Brassica napus]	Protein LOW PSII ACCUMULATION 3, chloroplastic OS=Arabidopsis thaliana GN=LPA3 PE=1 SV=1	NA	NA
evm.model.000095F.170	NA	NA	NA	NA
evm.model.000030F.106	PREDICTED: protein TEM1 isoform X2 [Brassica rapa]	Septum-promoting GTP-binding protein 1 OS=Schizosaccharomyces pombe (strain 972 / ATCC 24843) GN=spg1 PE=1 SV=1	Molecular Function: GTP binding (GO:0005525),Cellular Component: intracellular (GO:0005622),Biological Process: small GTPase mediated signal transduction (GO:0007264)	septum-promoting GTP-binding protein 1; K07976 Rab family, other (A)
evm.model.000005F.185	BnaC02g36650D [Brassica napus]	B2 protein OS=Daucus carota PE=2 SV=1	NA	ring canal kelch homolog; K10457 kelch-like protein 20 (A)
evm.model.000124F.48	NA	NA	NA	NA
evm.model.000228F.21	BnaC07g38340D [Brassica napus]	NA	NA	NA
evm.model.000329F.42	BnaC09g50770D [Brassica napus]	ACT domain-containing protein ACR12 OS=Arabidopsis thaliana GN=ACR12 PE=2 SV=1	NA	NA
evm.model.000053F.22	BnaCnng37800D [Brassica napus]	Mitogen-activated protein kinase 1 OS=Arabidopsis thaliana GN=MPK1 PE=1 SV=2	NA	ATMPK1; mitogen-activated protein kinase 1; K04371 mitogen-activated protein kinase 1/3 [EC:2.7.11.24] (A)
evm.model.000281F.27	BnaC09g09550D [Brassica napus]	La-related protein 1C OS=Arabidopsis thaliana GN=LARP1C PE=1 SV=1	NA	la-related protein 1C-like; K18757 la-related protein 1 (A)
Bo9g058330.1_Bole	NA	NA	NA	NA
evm.model.000001F.891	NA	NA	NA	NA
evm.model.000070F.38	BnaC02g28780D [Brassica napus]	NA	NA	uncharacterized LOC106393717; K07466 replication factor A1 (A)
Bo4g061150.1_Bole	NA	NA	NA	NA
evm.model.000291F.42	NA	NA	NA	NA
evm.model.000291F.22	BnaC02g40050D [Brassica napus]	E3 ubiquitin-protein ligase UPL1 OS=Arabidopsis thaliana GN=UPL1 PE=1 SV=3	NA	hypothetical protein; K10592 E3 ubiquitin-protein ligase HUWE1 [EC:2.3.2.26] (A)
evm.model.000021F.136	PREDICTED: uncharacterized protein LOC103868299 [Brassica rapa]	Protein COFACTOR ASSEMBLY OF COMPLEX C SUBUNIT B CCB3, chloroplastic OS=Arabidopsis thaliana GN=CCB3 PE=1 SV=1	NA	protein COFACTOR ASSEMBLY OF COMPLEX C SUBUNIT B CCB3, chloroplastic-like; K02221 YggT family protein (A)
evm.model.000154F.30	BnaC03g62700D [Brassica napus]	NA	NA	NA
evm.model.000107F.244	NA	NA	NA	NA
evm.model.000004F.157.1	BnaC08g06310D [Brassica napus]	2-phytyl-1,4-beta-naphthoquinone methyltransferase, chloroplastic OS=Arabidopsis thaliana GN=MENG PE=1 SV=2	Molecular Function: methyltransferase activity (GO:0008168)	2-phytyl-1,4-beta-naphthoquinone methyltransferase, chloroplastic-like; K03183 demethylmenaquinone methyltransferase / 2-methoxy-6-polyprenyl-1,4-benzoquinol methylase [EC:2.1.1.163 2.1.1.201] (A)
evm.model.000187F.37	BnaC03g23900D [Brassica napus]	NA	NA	uncharacterized LOC104813337; K05609 ubiquitin carboxyl-terminal hydrolase L3 [EC:3.4.19.12] (A)
Bo9g059120.1_Bole	NA	NA	NA	NA
evm.model.000029F.459	BnaCnng15920D [Brassica napus]	NA	NA	NA
evm.model.000048F.147	hypothetical protein EUTSA_v10002434mg [Eutrema salsugineum]	Proline-rich receptor-like protein kinase PERK1 OS=Arabidopsis thaliana GN=PERK1 PE=2 SV=1	Molecular Function: protein kinase activity (GO:0004672),Molecular Function: ATP binding (GO:0005524),Biological Process: protein phosphorylation (GO:0006468)	PERK1, GmPERK1; putative receptor protein kinase PERK1; K04730 interleukin-1 receptor-associated kinase 1 [EC:2.7.11.1] (A)
evm.model.000165F.27	BnaC02g29260D [Brassica napus]	Tubulin beta-1 chain OS=Zea mays GN=TUBB1 PE=2 SV=1	Molecular Function: structural constituent of cytoskeleton (GO:0005200),Molecular Function: GTP binding (GO:0005525),Cellular Component: microtubule (GO:0005874),Biological Process: microtubule-based process (GO:0007017)	tubulin beta-2 chain-like; K07375 tubulin beta (A)
evm.model.000121F.65	BnaC09g51650D [Brassica napus]	Transcription factor bHLH96 OS=Arabidopsis thaliana GN=BHLH96 PE=2 SV=1	Molecular Function: protein dimerization activity (GO:0046983)	transcription factor bHLH96; K18485 myogenic factor 6 (A)
evm.model.000260F.4	BnaC05g50660D [Brassica napus]	Agamous-like MADS-box protein AGL97 OS=Arabidopsis thaliana GN=AGL97 PE=1 SV=1	NA	agamous-like MADS-box protein AGL97; K12412 pheromone receptor transcription factor (A)
evm.model.000195F.4	BnaCnng19400D [Brassica napus]	Dual specificity protein phosphatase 1 OS=Arabidopsis thaliana GN=DSPTP1 PE=1 SV=1	Molecular Function: transcription regulatory region sequence-specific DNA binding (GO:0000976),Molecular Function: DNA binding (GO:0003677),Molecular Function: sequence-specific DNA binding transcription factor activity (GO:0003700),Cellular Component: nucleus (GO:0005634),Biological Process: regulation of transcription, DNA-dependent (GO:0006355),Biological Process: protein dephosphorylation (GO…	dual specificity protein phosphatase 1-like; K05766 protein phosphatase slingshot [EC:3.1.3.16 3.1.3.48] (A)
evm.model.000023F.295	BnaC05g38880D [Brassica napus]	SART-1 family protein DOT2 OS=Arabidopsis thaliana GN=DOT2 PE=1 SV=1	NA	uncharacterized LOC103870001; K11984 U4/U6.U5 tri-snRNP-associated protein 1 (A)
evm.model.000159F.106	BnaC05g04870D [Brassica napus]	Zinc finger protein CONSTANS-LIKE 6 OS=Arabidopsis thaliana GN=COL6 PE=2 SV=2	Molecular Function: protein binding (GO:0005515)	two-component response regulator-like APRR9; K12130 pseudo-response regulator 5 (A)
evm.model.000039F.302	BnaC01g10250D [Brassica napus]	NA	NA	NA
evm.model.000133F.25	PREDICTED: mannan endo-1,4-beta-mannosidase 6 isoform X1 [Brassica rapa]	Mannan endo-1,4-beta-mannosidase 6 OS=Arabidopsis thaliana GN=MAN6 PE=2 SV=1	Molecular Function: hydrolase activity, hydrolyzing O-glycosyl compounds (GO:0004553),Biological Process: carbohydrate metabolic process (GO:0005975)	mannan endo-1,4-beta-mannosidase 6-like; K19355 mannan endo-1,4-beta-mannosidase [EC:3.2.1.78] (A)
evm.model.000100F.121	BnaC07g00220D [Brassica napus]	3-deoxy-manno-octulosonate cytidylyltransferase, mitochondrial OS=Arabidopsis thaliana GN=KDSB PE=1 SV=1	Cellular Component: cytoplasm (GO:0005737),Molecular Function: 3-deoxy-manno-octulosonate cytidylyltransferase activity (GO:0008690),Biological Process: lipopolysaccharide biosynthetic process (GO:0009103)	3-deoxy-manno-octulosonate cytidylyltransferase, mitochondrial; K00979 3-deoxy-manno-octulosonate cytidylyltransferase (CMP-KDO synthetase) [EC:2.7.7.38] (A)
evm.model.000199F.70	PREDICTED: tRNA dimethylallyltransferase 2 [Brassica rapa]	tRNA dimethylallyltransferase 2 OS=Arabidopsis thaliana GN=IPT2 PE=1 SV=2	Molecular Function: ATP binding (GO:0005524),Biological Process: tRNA processing (GO:0008033)	tRNA dimethylallyltransferase 2-like; K00791 tRNA dimethylallyltransferase [EC:2.5.1.75] (A)
evm.model.000002F.145	BnaC08g35430D [Brassica napus]	WD repeat-containing protein wat1 OS=Schizosaccharomyces pombe (strain 972 / ATCC 24843) GN=wat1 PE=1 SV=1	Molecular Function: protein binding (GO:0005515)	protein LST8 homolog; K08266 G protein beta subunit-like (A)
evm.model.000085F.91	NA	NA	NA	NA
evm.model.000000F.852	PREDICTED: probable receptor-like protein kinase At1g49730 [Brassica rapa]	Probable receptor-like protein kinase At1g49730 OS=Arabidopsis thaliana GN=At1g49730 PE=2 SV=1	Molecular Function: protein kinase activity (GO:0004672),Molecular Function: protein tyrosine kinase activity (GO:0004713),Molecular Function: ATP binding (GO:0005524),Biological Process: protein phosphorylation (GO:0006468)	serine/threonine-protein kinase PBS1; K13430 serine/threonine-protein kinase PBS1 [EC:2.7.11.1] (A)
evm.model.000084F.43	BnaC03g40400D [Brassica napus]	HMG-Y-related protein A OS=Glycine max PE=2 SV=1	Cellular Component: nucleosome (GO:0000786),Molecular Function: DNA binding (GO:0003677),Cellular Component: nucleus (GO:0005634),Biological Process: nucleosome assembly (GO:0006334)	phosphopantothenoylcysteine decarboxylase-like; K01598 phosphopantothenoylcysteine decarboxylase [EC:4.1.1.36] (A)
evm.model.000091F.278	BnaC05g43700D [Brassica napus]	E3 ubiquitin-protein ligase RNF14 OS=Mus musculus GN=Rnf14 PE=2 SV=2	Molecular Function: protein binding (GO:0005515),Molecular Function: zinc ion binding (GO:0008270)	probable E3 ubiquitin-protein ligase RNF217; K11975 E3 ubiquitin-protein ligase RNF144 [EC:2.3.2.27] (A)
evm.model.000247F.1	BnaC06g22300D [Brassica napus]	NA	NA	NA
evm.model.000118F.175	BnaC08g13000D [Brassica napus]	NA	NA	NA
evm.model.000071F.17	BnaC07g43910D [Brassica napus]	NA	NA	hypothetical protein; K15029 translation initiation factor 3 subunit L (A)
evm.model.000005F.30	BnaC02g35350D [Brassica napus]	Defensin-like protein 295 OS=Arabidopsis thaliana GN=At2g04045 PE=3 SV=2	NA	NA
evm.model.000014F.35	BnaC03g70810D [Brassica napus]	F-box only protein 8 OS=Arabidopsis thaliana GN=FBX8 PE=2 SV=1	NA	hypothetical protein; K12844 U4/U6 small nuclear ribonucleoprotein PRP31 (A)
evm.model.000014F.482.1	BnaC03g67750D [Brassica napus]	Endonuclease V OS=Mus musculus GN=Endov PE=1 SV=2	Molecular Function: endonuclease activity (GO:0004519),Biological Process: DNA repair (GO:0006281)	endonuclease V family protein; K05982 deoxyribonuclease V [EC:3.1.21.7] (A)
Bo3g013560.1_Bole	NA	NA	NA	NA
evm.model.000409F.7	BnaCnng28350D [Brassica napus]	NA	Molecular Function: oxidoreductase activity (GO:0016491),Molecular Function: oxidoreductase activity, acting on paired donors, with incorporation or reduction of molecular oxygen, 2-oxoglutarate as one donor, and incorporation of one atom each of oxygen into both donors (GO:0016706),Biological Process: oxidation-reduction process (GO:0055114)	RNA demethylase ALKBH5-like; K10767 alkylated DNA repair protein alkB homolog 5 [EC:1.14.11.-] (A)
evm.model.000020F.89	BnaC06g16220D [Brassica napus]	Protein EMSY-LIKE 1 OS=Arabidopsis thaliana GN=EML1 PE=1 SV=1	NA	NA
evm.model.000016F.194	NA	NA	NA	NA
evm.model.000263F.57	BnaAnng16480D [Brassica napus]	NA	NA	CCR4-NOT transcription complex subunit 1-like; K12604 CCR4-NOT transcription complex subunit 1 (A)
evm.model.000000F.1509.1	BnaC03g03950D [Brassica napus]	Probable plastid-lipid-associated protein 7, chloroplastic OS=Arabidopsis thaliana GN=PAP7 PE=2 SV=1	Molecular Function: structural molecule activity (GO:0005198),Cellular Component: chloroplast (GO:0009507)	uncharacterized LOC106373525; K17893 ubiquinol oxidase [EC:1.10.3.11] (A)
evm.model.000070F.43	BnaC02g28720D [Brassica napus]	BRI1 kinase inhibitor 1 OS=Arabidopsis thaliana GN=BKI1 PE=1 SV=1	NA	BRI1 kinase inhibitor 1-like; K14499 BRI1 kinase inhibitor 1 (A)
Bo3g004020.1_Bole	NA	NA	NA	NA
evm.model.000335F.48	BnaC08g25830D [Brassica napus]	Pentatricopeptide repeat-containing protein At3g54980, mitochondrial OS=Arabidopsis thaliana GN=At3g54980 PE=2 SV=1	NA	pentatricopeptide repeat-containing protein At5g61990, mitochondrial; K17964 leucine-rich PPR motif-containing protein, mitochondrial (A)
evm.model.000002F.1240	BnaCnng08580D [Brassica napus]	Bifunctional fucokinase/fucose pyrophosphorylase OS=Arabidopsis thaliana GN=FKGP PE=1 SV=2	Molecular Function: ATP binding (GO:0005524),Biological Process: metabolic process (GO:0008152),Molecular Function: kinase activity (GO:0016301),Molecular Function: transferase activity, transferring phosphorus-containing groups (GO:0016772)	bifunctional fucokinase/fucose pyrophosphorylase-like; K05305 fucokinase [EC:2.7.1.52] (A)
evm.model.000002F.837	BnaC03g48170D [Brassica napus]	NA	NA	NA
evm.model.000092F.95	BnaC05g31470D [Brassica napus]	Pentatricopeptide repeat-containing protein At1g12620 OS=Arabidopsis thaliana GN=At1g12620 PE=2 SV=1	NA	pentatricopeptide repeat-containing protein At5g55840; K17964 leucine-rich PPR motif-containing protein, mitochondrial (A)
evm.model.000003F.493	BnaC02g21820D [Brassica napus]	40S ribosomal protein S3-3 OS=Arabidopsis thaliana GN=RPS3C PE=1 SV=1	NA	40S ribosomal protein S3; K02985 small subunit ribosomal protein S3e (A)
evm.model.000002F.777	BnaC08g41890D [Brassica napus]	ATP-dependent Clp protease proteolytic subunit 6, chloroplastic OS=Arabidopsis thaliana GN=CLPP6 PE=1 SV=1	Molecular Function: serine-type endopeptidase activity (GO:0004252),Biological Process: proteolysis (GO:0006508)	ATP-dependent Clp protease proteolytic subunit 6, chloroplastic-like; K01358 ATP-dependent Clp protease, protease subunit [EC:3.4.21.92] (A)
evm.model.000084F.186	PREDICTED: LOW QUALITY PROTEIN: ran-specific GTPase-activating protein 2-like [Brassica rapa]	Nuclear pore complex protein NUP50B OS=Arabidopsis thaliana GN=NUP50B PE=1 SV=1	Cellular Component: nuclear pore (GO:0005643),Biological Process: intracellular transport (GO:0046907)	nuclear pore complex protein NUP50B-like; K15304 Ran-binding protein 3 (A)
evm.model.000103F.109	BnaC05g18580D [Brassica napus]	NA	NA	hypothetical protein; K03327 multidrug resistance protein, MATE family (A)
evm.model.000161F.116	putative protein [Arabidopsis thaliana]	Protein yippee-like At4g27745 OS=Arabidopsis thaliana GN=At4g27745 PE=3 SV=2	NA	Cys-Gly metallodipeptidase dug1; K15428 Cys-Gly metallodipeptidase DUG1 [EC:3.4.13.-] (A)
evm.model.000021F.193	BnaC04g17190D [Brassica napus]	DnaJ homolog subfamily C GRV2 OS=Arabidopsis thaliana GN=GRV2 PE=1 SV=1	NA	dnaJ homolog subfamily C GRV2-like; K09533 DnaJ homolog subfamily C member 13 (A)
evm.model.000000F.1040	BnaC03g08820D [Brassica napus]	NA	NA	hypothetical protein; K07442 tRNA (adenine57-N1/adenine58-N1)-methyltransferase [EC:2.1.1.219 2.1.1.220] (A)
evm.model.000064F.89	BnaC09g34700D [Brassica napus]	PGR5-like protein 1A, chloroplastic OS=Arabidopsis thaliana GN=PGRL1A PE=1 SV=1	NA	NA
evm.model.000208F.67	BnaC05g23550D [Brassica napus]	N-acetyl-D-glucosamine kinase OS=Dictyostelium discoideum GN=nagk PE=3 SV=2	NA	N-acetylglucosamine kinase, putative (EC:2.7.1.59); K00884 N-acetylglucosamine kinase [EC:2.7.1.59] (A)
evm.model.000026F.329	hypothetical protein AALP_AA2G005500 [Arabis alpina]	Xyloglucan galactosyltransferase KATAMARI1 OS=Arabidopsis thaliana GN=KAM1 PE=1 SV=1	NA	probable tetraacyldisaccharide 4'-kinase, mitochondrial-like; K00912 tetraacyldisaccharide 4'-kinase [EC:2.7.1.130] (A)
Bo3g063860.1_Bole	NA	NA	NA	NA
evm.model.000013F.211	BnaC01g24630D [Brassica napus]	NA	NA	NA
evm.model.000100F.58	BnaA07g00020D [Brassica napus]	NA	NA	NA
evm.model.000313F.3	NA	NA	NA	NA
Bo5g048590.1_Bole	NA	NA	NA	NA
evm.model.000017F.216	NA	NA	NA	NA
evm.model.000047F.52	hypothetical protein EUTSA_v10023811mg [Eutrema salsugineum]	NA	NA	NA
evm.model.000140F.46	NA	NA	NA	NA
evm.model.000001F.441	BnaC02g08320D [Brassica napus]	Probable E3 ubiquitin ligase SUD1 OS=Arabidopsis thaliana GN=SUD1 PE=1 SV=1	Molecular Function: zinc ion binding (GO:0008270)	hypothetical protein; K02913 large subunit ribosomal protein L33 (A)
evm.model.000057F.242	BnaC07g29980D [Brassica napus]	Polyadenylate-binding protein-interacting protein 13 OS=Arabidopsis thaliana GN=CID13 PE=3 SV=1	Molecular Function: nucleic acid binding (GO:0003676)	hypothetical protein; K13126 polyadenylate-binding protein (A)
evm.model.000020F.285	BnaC06g15540D [Brassica napus]	AP2-like ethylene-responsive transcription factor SMZ OS=Arabidopsis thaliana GN=SMZ PE=2 SV=1	Molecular Function: sequence-specific DNA binding transcription factor activity (GO:0003700),Biological Process: regulation of transcription, DNA-dependent (GO:0006355)	AP2-like ethylene-responsive transcription factor SMZ; K09284 AP2-like factor, euAP2 lineage (A)
evm.model.000000F.351	BnaC03g15370D [Brassica napus]	Calcium-transporting ATPase 9, plasma membrane-type OS=Arabidopsis thaliana GN=ACA9 PE=2 SV=2	Biological Process: cation transport (GO:0006812),Cellular Component: integral to membrane (GO:0016021),Molecular Function: cation-transporting ATPase activity (GO:0019829)	calcium-transporting ATPase 9, plasma membrane-type-like; K01537 Ca2+-transporting ATPase [EC:3.6.3.8] (A)
evm.model.000191F.61	BnaCnng19970D [Brassica napus]	NA	Molecular Function: aspartic-type endopeptidase activity (GO:0004190),Biological Process: proteolysis (GO:0006508)	heat shock 22 kDa protein, mitochondrial-like; K13993 HSP20 family protein (A)
Bo7g080710.1_Bole	NA	NA	NA	NA
evm.model.000090F.108	BnaC03g46440D [Brassica napus]	Polyprenol reductase 2 OS=Arabidopsis thaliana GN=At2g16530 PE=1 SV=2	NA	polyprenol reductase 2-like; K12345 3-oxo-5-alpha-steroid 4-dehydrogenase 3 [EC:1.3.1.22 1.3.1.94] (A)
evm.model.000034F.68	BnaC04g31070D [Brassica napus]	NA	NA	NA
evm.model.000080F.99	BnaC06g01670D [Brassica napus]	Indole-3-glycerol phosphate synthase, chloroplastic OS=Arabidopsis thaliana GN=At2g04400 PE=2 SV=2	Molecular Function: indole-3-glycerol-phosphate synthase activity (GO:0004425)	indole-3-glycerol phosphate synthase, chloroplastic-like; K01609 indole-3-glycerol phosphate synthase [EC:4.1.1.48] (A)
evm.model.000178F.23	BnaC08g00960D [Brassica napus]	Receptor-like protein kinase HERK 1 OS=Arabidopsis thaliana GN=HERK1 PE=1 SV=1	NA	uncharacterized LOC106434110; K07466 replication factor A1 (A)
evm.model.000085F.143	BnaA02g19140D [Brassica napus]	NA	NA	NA
evm.model.000193F.43	BnaC09g12680D [Brassica napus]	BTB/POZ domain-containing protein At1g63850 OS=Arabidopsis thaliana GN=At1g63850 PE=1 SV=1	Molecular Function: protein binding (GO:0005515)	NA
evm.model.000004F.504	BnaC08g17380D [Brassica napus]	Probable nucleoside diphosphate kinase 5 OS=Arabidopsis thaliana GN=At1g17410 PE=2 SV=1	Molecular Function: nucleoside diphosphate kinase activity (GO:0004550),Molecular Function: ATP binding (GO:0005524),Biological Process: nucleoside diphosphate phosphorylation (GO:0006165),Biological Process: GTP biosynthetic process (GO:0006183),Biological Process: UTP biosynthetic process (GO:0006228),Biological Process: CTP biosynthetic process (GO:0006241)	probable nucleoside diphosphate kinase 5; K00940 nucleoside-diphosphate kinase [EC:2.7.4.6] (A)
evm.model.000149F.49	PREDICTED: probable ubiquitin-like-specific protease 2A isoform X2 [Brassica rapa]	Probable ubiquitin-like-specific protease 2B OS=Arabidopsis thaliana GN=ULP2B PE=1 SV=3	Biological Process: proteolysis (GO:0006508),Molecular Function: cysteine-type peptidase activity (GO:0008234)	probable ubiquitin-like-specific protease 2B; K08596 sentrin-specific protease 7 [EC:3.4.22.68] (A)
evm.model.000048F.40	BnaC03g74480D [Brassica napus]	Oxidation resistance protein 1 OS=Xenopus tropicalis GN=oxr1 PE=2 SV=2	NA	hypothetical protein; K12587 exosome complex component MTR3 (A)
evm.model.000002F.1083	BnaC08g44420D [Brassica napus]	Histone-lysine N-methyltransferase ATX2 OS=Arabidopsis thaliana GN=ATX2 PE=2 SV=1	NA	NA
evm.model.000076F.202	BnaC09g11340D [Brassica napus]	Putative cysteine-rich repeat secretory protein 5 OS=Arabidopsis thaliana GN=CRRSP5 PE=3 SV=1	NA	cysteine-rich receptor-like protein kinase 26; K04730 interleukin-1 receptor-associated kinase 1 [EC:2.7.11.1] (A)
evm.model.000075F.32	BnaC07g22560D [Brassica napus]	NA	Molecular Function: protein binding (GO:0005515)	NA
evm.model.000061F.28	NA	NA	NA	NA
evm.model.000130F.147	BnaC08g21780D [Brassica napus]	Ezrin OS=Bos taurus GN=EZR PE=1 SV=2	NA	msn; moesin; K05762 radixin (A)
evm.model.000038F.109	BnaC09g24790D [Brassica napus]	Deoxyribodipyrimidine photo-lyase OS=Arabidopsis thaliana GN=PHR1 PE=2 SV=1	NA	hypothetical protein; K01669 deoxyribodipyrimidine photo-lyase [EC:4.1.99.3] (A)
evm.model.000004F.647	BnaC03g56580D [Brassica napus]	PLASMODESMATA CALLOSE-BINDING PROTEIN 3 OS=Arabidopsis thaliana GN=PDCB3 PE=1 SV=1	NA	hypothetical protein; K19891 glucan endo-1,3-beta-glucosidase 1/2/3 [EC:3.2.1.39] (A)
evm.model.000011F.570	BnaC01g37790D [Brassica napus]	Formin-binding protein 4 OS=Homo sapiens GN=FNBP4 PE=1 SV=3	Molecular Function: protein binding (GO:0005515)	NA
evm.model.000002F.854	BnaCnng49130D, partial [Brassica napus]	Putative protease Do-like 14 OS=Arabidopsis thaliana GN=DEGP14 PE=3 SV=2	NA	hypothetical protein; K08669 HtrA serine peptidase 2 [EC:3.4.21.108] (A)
evm.model.000034F.258	PREDICTED: pentatricopeptide repeat-containing protein At5g40400 [Brassica rapa]	Pentatricopeptide repeat-containing protein At5g40400 OS=Arabidopsis thaliana GN=At5g40400 PE=2 SV=1	NA	putative pentatricopeptide repeat-containing protein At2g02150; K17710 pentatricopeptide repeat domain-containing protein 1 (A)
evm.model.000204F.69	BnaC02g11420D [Brassica napus]	Xylose isomerase OS=Arabidopsis thaliana GN=XYLA PE=2 SV=2	Biological Process: carbohydrate metabolic process (GO:0005975),Molecular Function: xylose isomerase activity (GO:0009045)	xylose isomerase; K01805 xylose isomerase [EC:5.3.1.5] (A)
evm.model.000023F.36	BnaC05g41020D [Brassica napus]	GTPase Der OS=Nostoc sp. (strain PCC 7120 / UTEX 2576) GN=der PE=3 SV=1	Molecular Function: GTP binding (GO:0005525)	GTPase Der-like; K03977 GTPase (A)
evm.model.000155F.6	NA	NA	NA	NA
evm.model.000187F.74	BnaC03g24250D [Brassica napus]	NA	NA	NA
evm.model.000027F.30	NA	NA	NA	NA
evm.model.000259F.22	BnaC07g01850D [Brassica napus]	NA	NA	uncharacterized LOC106407253; K02140 F-type H+-transporting ATPase subunit g (A)
evm.model.000305F.11	BnaC09g13550D [Brassica napus]	Disease resistance protein ADR2 OS=Arabidopsis thaliana GN=ADR2 PE=2 SV=1	Molecular Function: calcium ion binding (GO:0005509),Molecular Function: protein binding (GO:0005515),Biological Process: signal transduction (GO:0007165)	hypothetical protein; K02183 calmodulin (A)
evm.model.000223F.94	nuclear RNA binding protein, putative [Brassica oleracea]	NA	NA	probable H/ACA ribonucleoprotein complex subunit 1; K13199 plasminogen activator inhibitor 1 RNA-binding protein (A)
evm.model.000020F.247	PREDICTED: uncharacterized protein LOC103830027 [Brassica rapa]	NA	NA	NA
evm.model.000027F.63	PREDICTED: CCAAT/enhancer-binding protein zeta [Brassica rapa]	CCAAT/enhancer-binding protein zeta OS=Homo sapiens GN=CEBPZ PE=1 SV=3	NA	CCAAT/enhancer-binding protein zeta-like; K14832 ribosome biogenesis protein MAK21 (A)
evm.model.000040F.124	PREDICTED: ribonuclease E/G-like protein, chloroplastic [Brassica rapa]	Ribonuclease E/G-like protein, chloroplastic OS=Arabidopsis thaliana GN=RNE PE=1 SV=1	Molecular Function: RNA binding (GO:0003723),Molecular Function: starch binding (GO:2001070)	NA
evm.model.000135F.5	PREDICTED: squamosa promoter-binding-like protein 8 [Brassica rapa]	Squamosa promoter-binding-like protein 8 OS=Arabidopsis thaliana GN=SPL8 PE=1 SV=2	Molecular Function: DNA binding (GO:0003677),Cellular Component: nucleus (GO:0005634)	uncharacterized LOC103401427; K13415 protein brassinosteroid insensitive 1 [EC:2.7.10.1 2.7.11.1] (A)
evm.model.000064F.132	BnaC09g53870D [Brassica napus]	Nascent polypeptide-associated complex subunit alpha-like protein 3 OS=Arabidopsis thaliana GN=At5g13850 PE=1 SV=1	NA	hypothetical protein; K03626 nascent polypeptide-associated complex subunit alpha (A)
evm.model.000007F.848	BnaC01g00740D [Brassica napus]	Oxidation resistance protein 1 OS=Homo sapiens GN=OXR1 PE=1 SV=2	NA	hypothetical protein; K12587 exosome complex component MTR3 (A)
evm.model.000005F.173	BnaC02g36510D [Brassica napus]	Serine/threonine-protein kinase CDG1 OS=Arabidopsis thaliana GN=CDG1 PE=1 SV=1	Molecular Function: protein kinase activity (GO:0004672),Molecular Function: protein tyrosine kinase activity (GO:0004713),Molecular Function: ATP binding (GO:0005524),Biological Process: protein phosphorylation (GO:0006468)	serine/threonine-protein kinase CDG1-like; K04733 interleukin-1 receptor-associated kinase 4 [EC:2.7.11.1] (A)
evm.model.000199F.72	BnaC02g24030D [Brassica napus]	NA	NA	tubulin alpha-3 chain-like; K07374 tubulin alpha (A)
evm.model.000030F.195	PREDICTED: 65-kDa microtubule-associated protein 9-like [Brassica rapa]	65-kDa microtubule-associated protein 3 OS=Arabidopsis thaliana GN=MAP65-3 PE=1 SV=1	Biological Process: microtubule cytoskeleton organization (GO:0000226),Biological Process: cytokinesis (GO:0000910),Molecular Function: microtubule binding (GO:0008017)	65-kDa microtubule-associated protein 3-like; K16732 protein regulator of cytokinesis 1 (A)
evm.model.000091F.292	BnaCnng24220D [Brassica napus]	BTB/POZ domain-containing protein At3g09030 OS=Arabidopsis thaliana GN=At3g09030 PE=2 SV=1	Molecular Function: protein binding (GO:0005515),Biological Process: protein homooligomerization (GO:0051260)	serine/threonine-protein kinase AtPK1/AtPK6-like; K04688 p70 ribosomal S6 kinase [EC:2.7.11.1] (A)
evm.model.000011F.659.1	BnaA01g29540D [Brassica napus]	NA	NA	NA
evm.model.000066F.108	BnaC01g19260D [Brassica napus]	Probable LRR receptor-like serine/threonine-protein kinase At1g56140 OS=Arabidopsis thaliana GN=At1g56140 PE=2 SV=2	Molecular Function: Rab GTPase activator activity (GO:0005097),Biological Process: regulation of Rab GTPase activity (GO:0032313)	uncharacterized LOC100831005; K12840 splicing factor 45 (A)
